# Supplementary material for: Synthesis, crystal structure and Hirshfeld surface analysis of 2-(2,5-dioxo-4,4-di­phenyl­imidazolidin-1-yl)-N-(4-fluoro­phen­yl)acetamide (phenytoin analog)
Source: Acta Crystallogr E Crystallogr Commun. 2026 Jun 18;82(Pt 7):840–4. doi: 10.1107/S2056989026006201 (PMC13330912; doi:10.1107/S2056989026006201)
Supplement: Supplementary file 1 [file e-82-00840-sup1.cif]

##############################################################################
#                                                                            #
# This CIF contains the data in a paper accepted for publication in          #
# Acta Crystallographica Section E. It conforms to the requirements of       #
# Notes for Authors for Acta Crystallographica Section E, and has been       #
# peer reviewed under the auspices of the IUCr Commission on Journals.       #
#                                                                            #
# Full details of the Crystallographic Information File format               #
# are given in the paper "The Crystallographic Information File (CIF):       #
# a New Standard Archive File for Crystallography" by S. R. Hall, F. H.      #
# Allen and I. D. Brown [Acta Cryst. (1991), A47, 655-685].                  #
#                                                                            #
# The current version of the core CIF dictionary is obtainable from          #
# ftp://ftp.iucr.org/pub/cif_core.dic.                                       #
#                                                                            #
# Software is freely available for graphical display of the structure(s)     #
# in this CIF. For information consult the CIF software page                 #
# http://www.iucr.org/resources/cif/software.                                #
#                                                                            #
# This file may be used for bona fide research purposes within the           #
# scientific community so long as proper attribution is given to the journal # 
# article from which it was obtained.                                        #
#                                                                            #
##############################################################################
data_I
_audit_creation_method     'SHELXL-2019/3'
_journal_date_recd_electronic     2026-06-08
_journal_date_accepted     2026-06-12
_journal_name_full     'Acta Crystallographica, Section E'
_journal_year     2026
_journal_volume     82
_journal_issue      1
_journal_page_first     0
_journal_page_last     0
_journal_paper_category     GO
_journal_paper_doi     10.1107/S2056989026006201
_journal_coeditor_code     VM2332
_publ_contact_author_name     'Abdulsalam Alsubari'
_publ_contact_author_address
;
Laboratory of Medicinal Chemistry
Faculty of Clinical Pharmacy
21 September University,
Yemen
;
_publ_contact_author_email     'alsubaripharmaco@21umas.edu.ye'
_publ_contact_author_fax     ?
_publ_contact_author_phone     ?
_publ_section_title
;
Synthesis, crystal structure and Hirshfeld surface analysis of
2-(2,5-dioxo-4,4-diphenylimidazolidin-1-yl)-<i>N</i>-(4-fluorophenyl)acetamide
(phenytoin analog)
;
_publ_section_title_footnote     .
loop_
    _publ_author_name
    _publ_author_footnote
    _publ_author_address
    'Ouabane, Hajar' .
;
Laboratory of Medicinal Chemistry,
Drug Sciences Research Center,
Faculty of Medicine and Pharmacy Mohammed V University in Rabat,
Morocco
;
    'Massera, Chiara' .
;
Dipartimento di Scienze Chimiche, della Vita e della Sostenibilit\`a Ambientale,
Universit\`a di Parma, Parco Area delle Scienze 17/A, 43124 Parma,
Italy
;
    'Guerrab, Walid' .
;
Life and Health Sciences Laboratory, Faculty of Medicine and Pharmacy,
Abdelmalek Essaadi University, Tangier,
Morocco
Laboratory of Medicinal Chemistry
Drug Sciences Research Center
Faculty of Medicine and Pharmacy Mohammed V University in Rabat
Morocco
;
    'Alsubari, Abdulsalam' .
;
Laboratory of Medicinal Chemistry
Faculty of Clinical Pharmacy
21 September University,
Yemen
;
    'Mague, Joel T.' .
;
Department of Chemistry, Tulane University New Orleans, LA, 70118,
USA
;
    'Ramli, Youssef' .
;
Laboratory of Medicinal Chemistry
Drug Sciences Research Center
Faculty of Medicine and Pharmacy Mohammed V University in Rabat
Morocco
;
_publ_section_synopsis
;
In the title molecule, the imidazolidine ring is slightly non-planar and the
4-fluorophenylacetamide substituent extends up and out from the mean plane of
this ring. In the crystal, inversion-related N---H...O hydrogen bonds form
dimers, which are connected into layers parallel to the <i>bc</i> plane by
additional N---H...O hydrogen bonds. The layers pack along the <i>a</i>-axis
direction with normal van der Waals contacts. A Hirshfeld surface analysis was
performed.
;
_chemical_name_systematic
;
2-(2,5-Dioxo-4,4-diphenylimidazolidin-1-yl)-<i>N</i>-(4-fluorophenyl)acetamide
;
_chemical_name_common     ?
_chemical_formula_moiety     'C23 H18 F N3 O3'
_chemical_formula_sum     'C23 H18 F N3 O3'
_chemical_formula_iupac     'C23 H18 F N3 O3'
_chemical_formula_weight     403.40
_chemical_melting_point     ?
_space_group_crystal_system     monoclinic
_space_group_name_H-M_alt     'P 21/c'
_space_group_name_Hall     '-P 2ybc'
loop_
    _space_group_symop_operation_xyz
    'x, y, z'
    '-x, y+1/2, -z+1/2'
    '-x, -y, -z'
    'x, -y-1/2, z-1/2'
_cell_length_a     9.583(3)
_cell_length_b     21.151(5)
_cell_length_c     9.825(2)
_cell_angle_alpha     90
_cell_angle_beta     104.355(9)
_cell_angle_gamma     90
_cell_volume     1929.2(9)
_cell_formula_units_Z     4
_cell_measurement_reflns_used     745
_cell_measurement_theta_min     4.180
_cell_measurement_theta_max     68.520
_cell_measurement_temperature     200(2)
_exptl_crystal_description     'prismatic'
_exptl_crystal_colour     'colourless'
_exptl_crystal_size_max     0.14
_exptl_crystal_size_mid     0.12
_exptl_crystal_size_min     0.09
_exptl_crystal_density_diffrn     1.389
_exptl_crystal_density_meas     ?
_exptl_crystal_density_method     'not measured'
_exptl_crystal_F_000     840
_exptl_absorpt_coefficient_mu     0.831
_exptl_absorpt_correction_type     multi-scan
_exptl_absorpt_process_details
;
(SADABS; Krause <i>et al.</i>,  2015)
;
_exptl_absorpt_correction_T_min     0.6100
_exptl_absorpt_correction_T_max     0.7531
_diffrn_ambient_temperature     200(2)
_diffrn_source     'fine-focus sealed tube'
_diffrn_radiation_type     CuK\a
_diffrn_radiation_wavelength     1.54178
_diffrn_radiation_monochromator     'graphite'
_diffrn_measurement_device_type     'Bruker D8 Venture PhotonII'
_diffrn_measurement_method     'phi & omega scan'
_diffrn_detector_area_resol_mean     ?
_diffrn_reflns_number     16290
_diffrn_reflns_av_R_equivalents     0.0430
_diffrn_reflns_av_unetI/netI     0.0346
_diffrn_reflns_theta_min     4.180
_diffrn_reflns_theta_max     68.520
_diffrn_reflns_theta_full     68.520
_diffrn_measured_fraction_theta_max     0.992
_diffrn_measured_fraction_theta_full     0.992
_diffrn_reflns_limit_h_min     -11
_diffrn_reflns_limit_h_max     11
_diffrn_reflns_limit_k_min     -25
_diffrn_reflns_limit_k_max     25
_diffrn_reflns_limit_l_min     -10
_diffrn_reflns_limit_l_max     11
_refine_special_details
;
 Refinement of F^2^ against ALL reflections.  The weighted R-factor wR and
 goodness of fit S are based on F^2^, conventional R-factors R are based
 on F, with F set to zero for negative F^2^. The threshold expression of
 F^2^ > 2sigma(F^2^) is used only for calculating R-factors(gt) etc. and is
 not relevant to the choice of reflections for refinement.  R-factors based
 on F^2^ are statistically about twice as large as those based on F, and R-
 factors based on ALL data will be even larger. H-atoms attached to carbon
 were placed in calculated positions (C---H = 0.95 - 0.99  \%A) and were
 included  as riding  contributions with isotropic displacement parameters
 1.2 - 1.5 times those of the attached atoms. Those attached to nitrogen
 were placed in locations derived from a difference map and refined with
 DFIX 0.91 0.01 instructions
;
_reflns_number_total     3527
_reflns_number_gt     3340
_reflns_threshold_expression     'I > 2\s(I)'
_refine_ls_structure_factor_coef     Fsqd
_refine_ls_matrix_type     full
_refine_ls_R_factor_all     0.0397
_refine_ls_R_factor_gt     0.0383
_refine_ls_wR_factor_gt     0.1006
_refine_ls_wR_factor_ref     0.1024
_refine_ls_goodness_of_fit_ref     1.044
_refine_ls_restrained_S_all     1.044
_refine_ls_number_reflns     3527
_refine_ls_number_parameters     280
_refine_ls_number_restraints     2
_refine_ls_hydrogen_treatment     mixed
_refine_ls_weighting_scheme     calc
_refine_ls_weighting_details
              'w=1/[\s^2^(Fo^2^)+(0.0521P)^2^+0.4940P] where P=(Fo^2^+2Fc^2^)/3'
_atom_sites_solution_hydrogens     mixed
_atom_sites_solution_primary     dual
_atom_sites_solution_secondary     difmap
_refine_ls_shift/su_max     0.001
_refine_ls_shift/su_mean     0.000
_refine_diff_density_max     0.217
_refine_diff_density_min     -0.197
_refine_ls_extinction_method
;
<i>SHELXL-2019/3</i> (L\"ubben <i>et al.</i>, 2015b)
;
_refine_ls_extinction_coef     0.0059(5)
_refine_ls_extinction_expression
                                  'Fc^*^=kFc[1+0.001xFc^2^\l^3^/sin(2\q)]^-1/4^'
loop_
    _atom_type_symbol
    _atom_type_description
    _atom_type_scat_dispersion_real
    _atom_type_scat_dispersion_imag
    _atom_type_scat_source
    'C' 'C' 0.0181 0.0091
                         'International Tables Vol C Tables 4.2.6.8 and 6.1.1.4'
    'H' 'H' 0.0000 0.0000
                         'International Tables Vol C Tables 4.2.6.8 and 6.1.1.4'
    'N' 'N' 0.0311 0.0180
                         'International Tables Vol C Tables 4.2.6.8 and 6.1.1.4'
    'O' 'O' 0.0492 0.0322
                         'International Tables Vol C Tables 4.2.6.8 and 6.1.1.4'
    'F' 'F' 0.0727 0.0534
                         'International Tables Vol C Tables 4.2.6.8 and 6.1.1.4'
_computing_data_collection
;
APEX3 (Bruker, 2016)
;
_computing_cell_refinement
;
SAINT V8.38A (Bruker, 2016)
;
_computing_data_reduction
;
SAINT V8.38A (Bruker, 2016)
;
_computing_structure_solution
;
<i>SHELXT2018/2</i> (Sheldrick, 2015a)
;
_computing_structure_refinement
;
<i>SHELXL2019/3</i> (Sheldrick, 2015b)
;
_computing_molecular_graphics
;
<i>DIAMOND</i> (Brandenburg & Putz, 2012)
;
_computing_publication_material     '<i>SHELXTL</i> (Sheldrick, 2008)'
loop_
    _atom_site_type_symbol
    _atom_site_label
    _atom_site_fract_x
    _atom_site_fract_y
    _atom_site_fract_z
    _atom_site_U_iso_or_equiv
    _atom_site_adp_type
    _atom_site_calc_flag
    _atom_site_occupancy
    _atom_site_disorder_assembly
    _atom_site_disorder_group
    N N1 0.59592(11) 0.56102(5) 0.93246(10) 0.0294(2) Uani d 1 . .
    N N2 0.55093(11) 0.65769(4) 0.99651(10) 0.0293(2) Uani d 1 . .
    N N3 0.26313(11) 0.76434(5) 1.02613(10) 0.0329(2) Uani d 1 . .
    O O1 0.66903(11) 0.71876(4) 0.86682(10) 0.0399(2) Uani d 1 . .
    O O2 0.45097(10) 0.57242(4) 1.08624(9) 0.0343(2) Uani d 1 . .
    O O3 0.32384(10) 0.72223(4) 0.83500(8) 0.0389(2) Uani d 1 . .
    F F1 -0.22620(11) 0.90330(7) 0.79317(13) 0.0827(4) Uani d 1 . .
    C C1 0.63048(13) 0.66793(5) 0.90015(12) 0.0294(3) Uani d 1 . .
    C C2 0.52504(12) 0.59313(5) 1.01160(11) 0.0273(3) Uani d 1 . .
    C C3 0.65601(13) 0.60209(5) 0.84200(12) 0.0281(3) Uani d 1 . .
    C C4 0.56788(13) 0.59940(5) 0.68856(12) 0.0290(3) Uani d 1 . .
    C C5 0.61639(14) 0.63309(6) 0.58776(13) 0.0351(3) Uani d 1 . .
    H H5 0.703801 0.656307 0.614259 0.042 Uiso calc 1 . .
    C C6 0.53795(16) 0.63295(6) 0.44892(14) 0.0417(3) Uani d 1 . .
    H H6 0.570978 0.656650 0.380929 0.050 Uiso calc 1 . .
    C C7 0.41212(16) 0.59860(7) 0.40885(14) 0.0443(3) Uani d 1 . .
    H H7 0.358480 0.598570 0.313532 0.053 Uiso calc 1 . .
    C C8 0.36454(16) 0.56424(7) 0.50807(15) 0.0469(3) Uani d 1 . .
    H H8 0.278588 0.540073 0.480525 0.056 Uiso calc 1 . .
    C C9 0.44159(15) 0.56479(7) 0.64792(14) 0.0392(3) Uani d 1 . .
    H H9 0.407649 0.541407 0.715790 0.047 Uiso calc 1 . .
    C C10 0.81371(13) 0.58587(6) 0.85289(12) 0.0302(3) Uani d 1 . .
    C C11 0.84269(15) 0.52560(7) 0.81017(14) 0.0408(3) Uani d 1 . .
    H H11 0.765407 0.496999 0.776413 0.049 Uiso calc 1 . .
    C C12 0.98215(17) 0.50666(8) 0.81608(16) 0.0501(4) Uani d 1 . .
    H H12 1.000474 0.465387 0.786526 0.060 Uiso calc 1 . .
    C C13 1.09465(16) 0.54816(9) 0.86523(17) 0.0532(4) Uani d 1 . .
    H H13 1.190757 0.535595 0.869216 0.064 Uiso calc 1 . .
    C C14 1.06728(16) 0.60748(8) 0.90821(19) 0.0563(4) Uani d 1 . .
    H H14 1.145121 0.635690 0.942874 0.068 Uiso calc 1 . .
    C C15 0.92694(15) 0.62706(7) 0.90184(16) 0.0437(3) Uani d 1 . .
    H H15 0.909242 0.668487 0.930978 0.052 Uiso calc 1 . .
    C C16 0.48547(13) 0.70686(5) 1.06182(12) 0.0311(3) Uani d 1 . .
    H H16A 0.554874 0.741958 1.090658 0.037 Uiso calc 1 . .
    H H16B 0.461651 0.689884 1.147225 0.037 Uiso calc 1 . .
    C C17 0.34876(13) 0.73197(5) 0.96152(12) 0.0288(3) Uani d 1 . .
    C C18 0.13455(13) 0.79778(6) 0.96256(13) 0.0343(3) Uani d 1 . .
    C C19 0.05425(16) 0.78569(8) 0.82658(15) 0.0493(4) Uani d 1 . .
    H H19 0.083336 0.753542 0.771945 0.059 Uiso calc 1 . .
    C C20 -0.06887(17) 0.82104(10) 0.77136(17) 0.0598(4) Uani d 1 . .
    H H20 -0.124894 0.813180 0.678686 0.072 Uiso calc 1 . .
    C C21 -0.10874(16) 0.86712(9) 0.85115(18) 0.0556(4) Uani d 1 . .
    C C22 -0.03462(17) 0.87877(8) 0.98676(18) 0.0542(4) Uani d 1 . .
    H H22 -0.066397 0.910180 1.041330 0.065 Uiso calc 1 . .
    C C23 0.08855(15) 0.84336(7) 1.04252(15) 0.0427(3) Uani d 1 . .
    H H23 0.141664 0.850554 1.136552 0.051 Uiso calc 1 . .
    H H3N 0.2951(15) 0.7691(7) 1.1191(10) 0.037(4) Uiso d 1 . .
    H H1N 0.5852(16) 0.5190(4) 0.9197(15) 0.040(4) Uiso d 1 . .
loop_
    _atom_site_aniso_label
    _atom_site_aniso_U_11
    _atom_site_aniso_U_22
    _atom_site_aniso_U_33
    _atom_site_aniso_U_12
    _atom_site_aniso_U_13
    _atom_site_aniso_U_23
    N1 0.0402(6) 0.0224(5) 0.0288(5) -0.0026(4) 0.0147(4) 0.0005(4)
    N2 0.0386(5) 0.0247(5) 0.0259(5) -0.0008(4) 0.0108(4) -0.0011(4)
    N3 0.0385(6) 0.0382(6) 0.0206(5) 0.0041(4) 0.0051(4) -0.0012(4)
    O1 0.0535(6) 0.0260(4) 0.0447(5) -0.0050(4) 0.0208(4) 0.0012(4)
    O2 0.0436(5) 0.0319(4) 0.0317(4) -0.0037(4) 0.0178(4) -0.0001(3)
    O3 0.0448(5) 0.0499(5) 0.0212(4) 0.0000(4) 0.0069(4) -0.0045(4)
    F1 0.0465(6) 0.1175(10) 0.0852(8) 0.0338(6) 0.0184(5) 0.0446(7)
    C1 0.0353(6) 0.0269(6) 0.0259(5) -0.0017(4) 0.0076(5) 0.0003(4)
    C2 0.0317(6) 0.0270(6) 0.0223(5) -0.0017(4) 0.0047(4) 0.0004(4)
    C3 0.0350(6) 0.0245(6) 0.0269(6) -0.0026(4) 0.0114(5) 0.0011(4)
    C4 0.0336(6) 0.0272(6) 0.0276(6) 0.0038(4) 0.0103(5) -0.0017(4)
    C5 0.0400(7) 0.0338(6) 0.0330(6) 0.0023(5) 0.0123(5) 0.0039(5)
    C6 0.0551(8) 0.0413(7) 0.0303(6) 0.0084(6) 0.0136(6) 0.0059(5)
    C7 0.0534(8) 0.0481(8) 0.0280(6) 0.0085(6) 0.0036(6) -0.0055(5)
    C8 0.0442(8) 0.0553(9) 0.0384(7) -0.0066(6) 0.0050(6) -0.0104(6)
    C9 0.0420(7) 0.0440(7) 0.0329(6) -0.0069(5) 0.0120(5) -0.0032(5)
    C10 0.0339(6) 0.0331(6) 0.0242(5) 0.0001(5) 0.0085(5) 0.0042(4)
    C11 0.0393(7) 0.0404(7) 0.0417(7) 0.0036(5) 0.0085(6) -0.0046(6)
    C12 0.0489(8) 0.0540(9) 0.0486(8) 0.0167(7) 0.0143(7) 0.0020(7)
    C13 0.0370(7) 0.0713(11) 0.0535(9) 0.0098(7) 0.0154(6) 0.0191(8)
    C14 0.0370(8) 0.0626(10) 0.0686(10) -0.0095(7) 0.0115(7) 0.0096(8)
    C15 0.0404(7) 0.0402(7) 0.0512(8) -0.0073(6) 0.0126(6) 0.0010(6)
    C16 0.0402(7) 0.0292(6) 0.0234(5) 0.0018(5) 0.0068(5) -0.0039(4)
    C17 0.0373(6) 0.0270(6) 0.0227(6) -0.0046(5) 0.0084(5) -0.0011(4)
    C18 0.0343(6) 0.0398(7) 0.0295(6) 0.0002(5) 0.0091(5) 0.0054(5)
    C19 0.0445(8) 0.0668(10) 0.0337(7) 0.0048(7) 0.0041(6) 0.0004(6)
    C20 0.0420(8) 0.0949(13) 0.0386(8) 0.0055(8) 0.0024(6) 0.0153(8)
    C21 0.0348(7) 0.0773(11) 0.0569(9) 0.0136(7) 0.0152(7) 0.0293(8)
    C22 0.0470(8) 0.0601(9) 0.0605(10) 0.0145(7) 0.0229(7) 0.0091(7)
    C23 0.0408(7) 0.0502(8) 0.0383(7) 0.0063(6) 0.0122(6) 0.0020(6)
_geom_special_details
;
 All esds (except the esd in the dihedral angle between two l.s. planes)
 are estimated using the full covariance matrix.  The cell esds are taken
 into account individually in the estimation of esds in distances, angles
 and torsion angles; correlations between esds in cell parameters are only
 used when they are defined by crystal symmetry.  An approximate (isotropic)
 treatment of cell esds is used for estimating esds involving l.s. planes.
;
loop_
    _geom_bond_atom_site_label_1
    _geom_bond_atom_site_label_2
    _geom_bond_site_symmetry_2
    _geom_bond_distance
    _geom_bond_publ_flag
    N1 C2 . 1.3375(15) ?
    N1 C3 . 1.4594(14) ?
    N1 H1N . 0.899(9) ?
    N2 C1 . 1.3719(15) ?
    N2 C2 . 1.4023(15) ?
    N2 C16 . 1.4445(15) ?
    N3 C17 . 1.3428(16) ?
    N3 C18 . 1.4238(16) ?
    N3 H3N . 0.895(9) ?
    O1 C1 . 1.2081(15) ?
    O2 C2 . 1.2213(14) ?
    O3 C17 . 1.2237(14) ?
    F1 C21 . 1.3635(18) ?
    C1 C3 . 1.5477(16) ?
    C3 C10 . 1.5273(17) ?
    C3 C4 . 1.5355(16) ?
    C4 C9 . 1.3859(18) ?
    C4 C5 . 1.3903(17) ?
    C5 C6 . 1.3846(19) ?
    C5 H5 . 0.9500 ?
    C6 C7 . 1.379(2) ?
    C6 H6 . 0.9500 ?
    C7 C8 . 1.381(2) ?
    C7 H7 . 0.9500 ?
    C8 C9 . 1.389(2) ?
    C8 H8 . 0.9500 ?
    C9 H9 . 0.9500 ?
    C10 C15 . 1.3817(19) ?
    C10 C11 . 1.3915(18) ?
    C11 C12 . 1.383(2) ?
    C11 H11 . 0.9500 ?
    C12 C13 . 1.381(2) ?
    C12 H12 . 0.9500 ?
    C13 C14 . 1.370(3) ?
    C13 H13 . 0.9500 ?
    C14 C15 . 1.394(2) ?
    C14 H14 . 0.9500 ?
    C15 H15 . 0.9500 ?
    C16 C17 . 1.5263(17) ?
    C16 H16A . 0.9900 ?
    C16 H16B . 0.9900 ?
    C18 C23 . 1.3829(19) ?
    C18 C19 . 1.3902(19) ?
    C19 C20 . 1.388(2) ?
    C19 H19 . 0.9500 ?
    C20 C21 . 1.363(3) ?
    C20 H20 . 0.9500 ?
    C21 C22 . 1.368(3) ?
    C22 C23 . 1.391(2) ?
    C22 H22 . 0.9500 ?
    C23 H23 . 0.9500 ?
loop_
    _geom_angle_atom_site_label_1
    _geom_angle_atom_site_label_2
    _geom_angle_atom_site_label_3
    _geom_angle_site_symmetry_1
    _geom_angle_site_symmetry_3
    _geom_angle
    _geom_angle_publ_flag
    C2 N1 C3 . . 112.69(9) ?
    C2 N1 H1N . . 121.7(10) ?
    C3 N1 H1N . . 123.5(10) ?
    C1 N2 C2 . . 111.71(9) ?
    C1 N2 C16 . . 124.72(10) ?
    C2 N2 C16 . . 123.13(10) ?
    C17 N3 C18 . . 127.57(10) ?
    C17 N3 H3N . . 116.5(10) ?
    C18 N3 H3N . . 115.6(10) ?
    O1 C1 N2 . . 125.96(11) ?
    O1 C1 C3 . . 127.86(10) ?
    N2 C1 C3 . . 106.16(9) ?
    O2 C2 N1 . . 128.42(11) ?
    O2 C2 N2 . . 123.86(10) ?
    N1 C2 N2 . . 107.72(9) ?
    N1 C3 C10 . . 110.89(9) ?
    N1 C3 C4 . . 111.83(9) ?
    C10 C3 C4 . . 110.75(9) ?
    N1 C3 C1 . . 100.86(9) ?
    C10 C3 C1 . . 114.87(10) ?
    C4 C3 C1 . . 107.27(9) ?
    C9 C4 C5 . . 119.20(11) ?
    C9 C4 C3 . . 122.07(10) ?
    C5 C4 C3 . . 118.73(11) ?
    C6 C5 C4 . . 120.33(12) ?
    C6 C5 H5 . . 119.8 ?
    C4 C5 H5 . . 119.8 ?
    C7 C6 C5 . . 120.34(12) ?
    C7 C6 H6 . . 119.8 ?
    C5 C6 H6 . . 119.8 ?
    C6 C7 C8 . . 119.62(13) ?
    C6 C7 H7 . . 120.2 ?
    C8 C7 H7 . . 120.2 ?
    C7 C8 C9 . . 120.42(13) ?
    C7 C8 H8 . . 119.8 ?
    C9 C8 H8 . . 119.8 ?
    C4 C9 C8 . . 120.09(12) ?
    C4 C9 H9 . . 120.0 ?
    C8 C9 H9 . . 120.0 ?
    C15 C10 C11 . . 118.98(12) ?
    C15 C10 C3 . . 124.11(11) ?
    C11 C10 C3 . . 116.91(11) ?
    C12 C11 C10 . . 121.05(13) ?
    C12 C11 H11 . . 119.5 ?
    C10 C11 H11 . . 119.5 ?
    C13 C12 C11 . . 119.55(14) ?
    C13 C12 H12 . . 120.2 ?
    C11 C12 H12 . . 120.2 ?
    C14 C13 C12 . . 119.83(14) ?
    C14 C13 H13 . . 120.1 ?
    C12 C13 H13 . . 120.1 ?
    C13 C14 C15 . . 120.98(15) ?
    C13 C14 H14 . . 119.5 ?
    C15 C14 H14 . . 119.5 ?
    C10 C15 C14 . . 119.61(14) ?
    C10 C15 H15 . . 120.2 ?
    C14 C15 H15 . . 120.2 ?
    N2 C16 C17 . . 111.19(9) ?
    N2 C16 H16A . . 109.4 ?
    C17 C16 H16A . . 109.4 ?
    N2 C16 H16B . . 109.4 ?
    C17 C16 H16B . . 109.4 ?
    H16A C16 H16B . . 108.0 ?
    O3 C17 N3 . . 125.30(11) ?
    O3 C17 C16 . . 121.16(11) ?
    N3 C17 C16 . . 113.55(10) ?
    C23 C18 C19 . . 119.71(13) ?
    C23 C18 N3 . . 117.41(11) ?
    C19 C18 N3 . . 122.87(12) ?
    C20 C19 C18 . . 119.39(15) ?
    C20 C19 H19 . . 120.3 ?
    C18 C19 H19 . . 120.3 ?
    C21 C20 C19 . . 119.50(15) ?
    C21 C20 H20 . . 120.3 ?
    C19 C20 H20 . . 120.3 ?
    C20 C21 F1 . . 118.75(16) ?
    C20 C21 C22 . . 122.47(14) ?
    F1 C21 C22 . . 118.78(16) ?
    C21 C22 C23 . . 118.15(15) ?
    C21 C22 H22 . . 120.9 ?
    C23 C22 H22 . . 120.9 ?
    C18 C23 C22 . . 120.71(14) ?
    C18 C23 H23 . . 119.6 ?
    C22 C23 H23 . . 119.6 ?
loop_
    _geom_torsion_atom_site_label_1
    _geom_torsion_atom_site_label_2
    _geom_torsion_atom_site_label_3
    _geom_torsion_atom_site_label_4
    _geom_torsion_site_symmetry_1
    _geom_torsion_site_symmetry_2
    _geom_torsion_site_symmetry_3
    _geom_torsion_site_symmetry_4
    _geom_torsion
    _geom_torsion_publ_flag
    C2 N2 C1 O1 . . . . -179.64(12) ?
    C16 N2 C1 O1 . . . . 7.82(19) ?
    C2 N2 C1 C3 . . . . 1.79(13) ?
    C16 N2 C1 C3 . . . . -170.76(10) ?
    C3 N1 C2 O2 . . . . 171.70(11) ?
    C3 N1 C2 N2 . . . . -8.92(13) ?
    C1 N2 C2 O2 . . . . -176.40(11) ?
    C16 N2 C2 O2 . . . . -3.72(17) ?
    C1 N2 C2 N1 . . . . 4.19(13) ?
    C16 N2 C2 N1 . . . . 176.87(10) ?
    C2 N1 C3 C10 . . . . 131.58(10) ?
    C2 N1 C3 C4 . . . . -104.27(11) ?
    C2 N1 C3 C1 . . . . 9.47(12) ?
    O1 C1 C3 N1 . . . . 175.05(12) ?
    N2 C1 C3 N1 . . . . -6.41(11) ?
    O1 C1 C3 C10 . . . . 55.76(16) ?
    N2 C1 C3 C10 . . . . -125.70(10) ?
    O1 C1 C3 C4 . . . . -67.82(16) ?
    N2 C1 C3 C4 . . . . 110.72(10) ?
    N1 C3 C4 C9 . . . . 4.11(15) ?
    C10 C3 C4 C9 . . . . 128.35(12) ?
    C1 C3 C4 C9 . . . . -105.58(12) ?
    N1 C3 C4 C5 . . . . -176.21(10) ?
    C10 C3 C4 C5 . . . . -51.97(14) ?
    C1 C3 C4 C5 . . . . 74.09(13) ?
    C9 C4 C5 C6 . . . . 1.19(18) ?
    C3 C4 C5 C6 . . . . -178.49(11) ?
    C4 C5 C6 C7 . . . . -1.04(19) ?
    C5 C6 C7 C8 . . . . 0.0(2) ?
    C6 C7 C8 C9 . . . . 0.9(2) ?
    C5 C4 C9 C8 . . . . -0.33(19) ?
    C3 C4 C9 C8 . . . . 179.34(12) ?
    C7 C8 C9 C4 . . . . -0.7(2) ?
    N1 C3 C10 C15 . . . . -117.55(13) ?
    C4 C3 C10 C15 . . . . 117.68(13) ?
    C1 C3 C10 C15 . . . . -4.02(16) ?
    N1 C3 C10 C11 . . . . 62.50(13) ?
    C4 C3 C10 C11 . . . . -62.27(13) ?
    C1 C3 C10 C11 . . . . 176.03(10) ?
    C15 C10 C11 C12 . . . . 0.0(2) ?
    C3 C10 C11 C12 . . . . 179.94(12) ?
    C10 C11 C12 C13 . . . . 0.0(2) ?
    C11 C12 C13 C14 . . . . 0.3(2) ?
    C12 C13 C14 C15 . . . . -0.7(2) ?
    C11 C10 C15 C14 . . . . -0.3(2) ?
    C3 C10 C15 C14 . . . . 179.70(13) ?
    C13 C14 C15 C10 . . . . 0.7(2) ?
    C1 N2 C16 C17 . . . . 77.06(14) ?
    C2 N2 C16 C17 . . . . -94.66(13) ?
    C18 N3 C17 O3 . . . . -5.5(2) ?
    C18 N3 C17 C16 . . . . 174.72(11) ?
    N2 C16 C17 O3 . . . . -17.08(15) ?
    N2 C16 C17 N3 . . . . 162.72(10) ?
    C17 N3 C18 C23 . . . . -160.05(12) ?
    C17 N3 C18 C19 . . . . 21.0(2) ?
    C23 C18 C19 C20 . . . . 2.0(2) ?
    N3 C18 C19 C20 . . . . -179.05(14) ?
    C18 C19 C20 C21 . . . . 0.2(2) ?
    C19 C20 C21 F1 . . . . 177.08(15) ?
    C19 C20 C21 C22 . . . . -2.4(3) ?
    C20 C21 C22 C23 . . . . 2.2(3) ?
    F1 C21 C22 C23 . . . . -177.26(14) ?
    C19 C18 C23 C22 . . . . -2.2(2) ?
    N3 C18 C23 C22 . . . . 178.81(13) ?
    C21 C22 C23 C18 . . . . 0.1(2) ?
loop_
    _geom_hbond_atom_site_label_D
    _geom_hbond_atom_site_label_H
    _geom_hbond_atom_site_label_A
    _geom_hbond_site_symmetry_A
    _geom_hbond_distance_DH
    _geom_hbond_distance_HA
    _geom_hbond_distance_DA
    _geom_hbond_angle_DHA
    _geom_hbond_publ_flag
    C19 H19 O3 . 0.95 2.33 2.894(2) 118 yes
    N3 H3N O3 4_576 0.894(10) 2.078(10) 2.9590(10)
                                                 168.0(10)
                                                        yes
    N1 H1N O2 3_667 0.900(9) 1.963(9) 2.8570(10)
                                               172.0(10)
                                                      yes
_shelx_space_group_comment
;
The symmetry employed for this shelxl refinement is uniquely defined
by the following loop, which should always be used as a source of
symmetry information in preference to the above space-group names.
They are only intended as comments.
;
_shelx_estimated_absorpt_T_min     ?
_shelx_estimated_absorpt_T_max     ?
_shelx_hkl_file
;
  -1   0   0 3674.13  218.58
  -2   0   0 8620.64  512.15
   3   0   0  275.27   16.70
   4   0   0 1597.54   94.69
   5   0   0  122.69    8.90
   5   0   0  145.89    8.20
  -6   0   0  340.27   19.20
   6   0   0  335.87   19.10
   6   0   0  300.87   19.00
   6   0   0  298.67   20.10
   7   0   0  344.97   23.40
   7   0   0  398.86   22.10
   7   0   0  371.26   22.10
   7   0   0  362.46   22.10
   8   0   0  160.18    9.30
   8   0   0  137.29   10.80
  -8   0   0  144.59    9.50
   8   0   0  166.18    9.40
  -9   0   0   96.89    6.10
  10   0   0  121.09    8.20
 -10   0   0  147.59    8.20
  11   0   0   43.20    2.70
   0   1   0    0.70    0.10
   1  -1   0   42.90    2.70
   1   1   0   42.20    2.60
   2  -1   0  418.66   24.70
   2   1   0  409.56   24.60
   3  -1   0  460.25   27.00
   3   1   0  440.06   26.90
   4  -1   0  715.43   44.10
   4   1   0  760.42   44.10
   5  -1   0   34.20    2.10
   5  -1   0   29.40    2.80
   5   1   0   28.90    2.70
   5   1   0   30.80    2.00
  -6  -1   0  292.97   17.00
   6  -1   0  305.37   17.10
   6  -1   0  266.57   17.90
   6   1   0  294.87   16.90
  -6   1   0  288.87   17.00
   6   1   0  267.07   16.90
   6   1   0  259.07   17.90
  -7  -1   0    9.20    1.20
   7  -1   0    7.50    1.70
   7  -1   0   10.00    0.90
   7   1   0    8.70    1.80
   7   1   0   12.00    1.00
  -7   1   0    8.00    1.10
   7   1   0    9.40    0.90
   7   1   0    9.70    1.10
   8  -1   0   35.50    2.30
   8  -1   0   39.90    2.50
   8  -1   0   31.10    3.70
  -8   1   0   30.90    2.60
   8   1   0   30.20    3.60
   8   1   0   32.50    2.30
   9  -1   0    1.20    0.50
   9  -1   0   -0.50    1.60
  -9  -1   0    1.70    0.60
  -9   1   0    1.30    0.60
   9   1   0    0.90    0.40
   9   1   0    1.80    1.70
  10  -1   0    0.30    0.30
 -10  -1   0    0.60    0.40
  10   1   0    0.20    0.30
 -10   1   0    0.20    0.40
  11  -1   0   14.20    1.00
  11   1   0   13.90    1.00
   0  -2   0  380.76   25.70
   0   2   0  402.56   25.80
   1  -2   0   24.40    1.70
   1   2   0   25.30    1.60
   2  -2   0 1323.27   77.09
   2   2   0 1284.67   76.99
   3  -2   0 1970.90  116.09
   3   2   0 1957.50  115.99
   4  -2   0   42.10    3.10
   4   2   0   34.40    2.80
   5  -2   0 3064.19  181.48
   5  -2   0 2954.00  182.28
   5   2   0 2922.61  182.18
   5   2   0 3379.56  181.48
   6  -2   0  205.38   12.10
   6  -2   0  184.28   12.00
  -6  -2   0  215.98   12.20
   6   2   0  196.08   12.00
   6   2   0  185.18   13.00
   6   2   0  214.88   12.40
  -6   2   0  199.08   12.20
   7  -2   0  189.98   13.10
  -7  -2   0  177.08   11.80
   7  -2   0  221.08   11.70
   7   2   0  193.58   13.10
   7   2   0  176.18   11.70
   7   2   0  202.38   11.70
  -7   2   0  176.88   11.80
   7   2   0  215.88   11.80
   8  -2   0    3.90    0.60
   8  -2   0    1.60    1.10
  -8  -2   0    3.20    0.90
   8   2   0    3.40    0.60
  -8   2   0    3.10    0.80
   8   2   0    3.20    1.40
   8   2   0    2.80    0.50
   9  -2   0    2.20    0.50
   9  -2   0    3.90    1.70
  -9  -2   0    2.60    0.70
  -9   2   0    3.80    0.80
   9   2   0    2.90    1.90
   9   2   0    2.00    0.50
 -10   2   0   41.60    2.70
  10   2   0   39.20    2.70
  11  -2   0   20.20    1.40
  11   2   0   20.70    1.40
   0   3   0    0.40    0.20
  -1  -3   0 6816.82  433.76
   1  -3   0 7301.97  433.46
   1   3   0 7625.14  434.46
  -1   3   0 7405.36  433.36
   2  -3   0  102.99    6.50
   2   3   0  101.89    6.40
   3  -3   0  376.46   23.00
   3   3   0  385.36   22.90
   4  -3   0    3.90    0.90
   4   3   0    3.30    0.70
   5  -3   0   21.30    2.30
   5  -3   0   19.30    1.50
   5   3   0   23.60    2.20
   5   3   0   26.10    1.60
  -6  -3   0  129.29    8.00
   6  -3   0  139.89    7.90
   6  -3   0  111.69    8.90
   6  -3   0  128.59    7.90
  -6   3   0  136.49    8.10
   6   3   0  125.19    7.90
   6   3   0  141.69    8.00
   6   3   0  120.69    9.20
   7  -3   0   37.80    2.30
   7  -3   0   34.70    2.30
   7  -3   0   32.00    3.50
   7   3   0   32.30    3.40
   7   3   0   34.60    2.40
   7   3   0   30.00    2.30
   7   3   0   36.10    2.40
  -7   3   0   31.80    2.50
   8  -3   0    0.40    0.40
   8  -3   0    1.10    1.10
   8   3   0   -0.10    0.90
   8   3   0    0.20    0.40
   8   3   0   -0.10    0.40
  -8   3   0   -0.10    0.50
  -9  -3   0   86.49    5.80
   9  -3   0   99.19    7.70
   9   3   0   89.39    5.80
   9   3   0   95.49    5.80
   9   3   0  106.69    7.70
  -9   3   0   86.49    5.90
 -10  -3   0    2.00    0.50
  10  -3   0    1.40    0.40
 -10   3   0    1.10    0.50
  10   3   0    1.80    0.40
  11  -3   0    5.10    0.50
  11   3   0    5.00    0.50
   0  -4   0 5826.62  364.86
   0   4   0 6391.56  365.36
   1  -4   0  395.26   23.70
   1   4   0  397.86   23.60
  -2  -4   0 4239.68  261.67
   2  -4   0 4605.24  261.37
  -2   4   0 3984.40  259.77
   2   4   0 4370.96  262.17
   3  -4   0 1528.15   92.79
   3   4   0 1602.94   92.69
   4  -4   0  186.88   10.40
   4  -4   0  158.58   11.10
   4   4   0  173.78   11.00
   5  -4   0  205.68   13.40
   5  -4   0  213.28   12.50
   5   4   0  224.88   12.50
   5   4   0  186.98   13.20
   6  -4   0 1437.06   82.39
  -6  -4   0 1375.86   82.49
   6   4   0 1246.68   83.29
   6   4   0 1362.86   82.39
   6   4   0 1503.65   82.39
  -6   4   0 1442.06   82.49
   7  -4   0  194.08   10.70
   7  -4   0  188.08   10.60
   7  -4   0  164.58   12.00
  -7  -4   0  158.58   10.80
   7   4   0  162.38   11.90
  -7   4   0  166.28   10.80
   7   4   0  193.08   10.70
   7   4   0  183.68   10.70
   7   4   0  167.68   10.70
  -8  -4   0   52.99    3.60
   8  -4   0   54.29    5.00
   8   4   0   50.99    3.40
  -8   4   0   53.39    3.60
   8   4   0   51.09    4.90
   8   4   0   49.90    3.40
   9  -4   0   12.20    2.60
   9  -4   0    8.90    1.00
  -9  -4   0    8.90    1.10
   9   4   0   10.40    1.00
   9   4   0    9.10    1.00
  -9   4   0   10.60    1.20
   9   4   0   13.00    2.60
  10  -4   0    0.10    0.30
 -10  -4   0    0.30    0.30
  10   4   0    0.60    0.30
 -10   4   0    0.10    0.50
  11  -4   0   21.00    1.40
  11   4   0   21.30    1.40
   0   5   0    0.20    0.20
   1  -5   0 4665.93  279.37
  -1  -5   0 4685.43  280.27
  -1   5   0 4483.15  279.07
   1   5   0 4652.93  280.37
   2  -5   0 2257.97  130.29
   2   5   0 2150.58  130.09
   3  -5   0 2794.42  168.38
   3   5   0 2905.61  168.28
   4  -5   0  345.97   19.00
   4   5   0  292.87   19.60
   5  -5   0  811.82   55.59
   5  -5   0  938.41   54.69
   5   5   0 1038.30   54.79
   5   5   0  910.11   55.49
  -6  -5   0  103.69    6.90
   6  -5   0  118.09    6.80
   6  -5   0   98.99    7.80
   6   5   0  102.39    7.70
   6   5   0  114.39    6.80
   6   5   0  110.99    6.80
  -6   5   0  117.19    7.00
   6   5   0  113.09    6.80
   7  -5   0    2.40    0.50
  -7  -5   0    1.30    0.60
   7  -5   0    3.40    1.30
   7   5   0    2.20    1.10
  -7   5   0    1.60    0.70
   7   5   0    1.40    0.40
   7   5   0    2.90    0.80
   7   5   0    2.60    0.60
  -8  -5   0  210.98   12.80
   8  -5   0  208.28   14.50
   8   5   0  208.28   12.70
   8   5   0  219.08   12.70
  -8   5   0  214.28   12.80
   8   5   0  192.08   14.20
   9  -5   0  118.09    7.70
  -9  -5   0  128.99    7.70
   9   5   0  121.89    7.60
  -9   5   0  121.79    7.70
   9   5   0  128.09    7.60
  10   5   0   21.70    1.50
 -10   5   0   20.40    1.60
   0  -6   0 7003.00  421.76
   0   6   0 7021.00  421.66
   1  -6   0 6028.40  354.66
  -1  -6   0 6236.88  355.96
   1   6   0 5666.83  355.36
  -1   6   0 5560.74  353.86
   2  -6   0  913.11   53.89
   2   6   0  896.51   53.69
   3  -6   0   50.59    3.90
   3   6   0   53.39    3.70
   4  -6   0  119.79    7.30
   4   6   0  110.59    7.90
   4   6   0  131.29    7.30
   5  -6   0  150.98   10.90
   5  -6   0  170.08    9.90
  -5   6   0  173.58   10.20
   5   6   0  162.38   10.00
   5   6   0  158.58   10.70
   5   6   0  171.38   10.00
   6  -6   0    3.10    0.50
  -6  -6   0    2.10    0.60
   6  -6   0    3.70    1.20
   6   6   0    3.50    0.60
   6   6   0    2.20    0.60
   6   6   0    2.40    0.90
   6   6   0    3.20    0.50
  -6   6   0    3.50    0.80
   7  -6   0   33.20    2.10
   7  -6   0   28.00    3.30
  -7  -6   0   25.10    2.30
   7   6   0   29.70    2.10
   7   6   0   27.90    3.10
  -7   6   0   31.70    2.40
   7   6   0   28.80    2.10
   7   6   0   25.90    2.20
  -8  -6   0  101.39    6.60
   8  -6   0  105.69    6.50
   8  -6   0  100.39    8.20
   8   6   0  110.79    6.50
  -8   6   0   97.89    6.60
   8   6   0   97.49    8.00
   8   6   0  110.69    6.50
   9  -6   0   46.80    3.30
  -9  -6   0   49.30    3.30
   9   6   0   51.29    3.30
   9   6   0   51.19    3.30
  -9   6   0   52.39    3.40
  10   6   0   16.30    1.20
 -10   6   0   16.00    1.40
   0   7   0    0.80    0.40
   1  -7   0   43.30    3.40
  -1   7   0   46.50    3.30
   1   7   0   54.29    3.40
   2  -7   0  398.76   25.00
   2   7   0  425.76   24.90
   3  -7   0    2.50    0.80
   3   7   0    2.00    0.70
   4  -7   0  109.49    8.40
   4  -7   0  131.99    7.60
   4   7   0  141.39    7.70
   4   7   0  117.79    8.30
  -4   7   0  126.19    8.30
  -5  -7   0  101.39    6.40
   5  -7   0  103.39    6.30
   5   7   0   96.19    7.10
  -5   7   0  106.59    6.50
   5   7   0  109.89    6.40
   5   7   0  100.29    6.30
   6  -7   0    7.60    1.80
   6  -7   0    9.70    0.90
  -6  -7   0    8.50    1.00
   6   7   0   10.10    0.90
   6   7   0    7.80    1.00
  -6   7   0    9.90    1.40
   6   7   0    8.00    1.60
   6   7   0    8.90    0.90
   7  -7   0   14.30    1.20
  -7  -7   0   13.30    1.40
   7  -7   0   14.00    2.40
   7   7   0   13.70    2.30
   7   7   0   13.70    1.20
  -7   7   0   16.10    1.60
   7   7   0   11.50    1.20
   7   7   0   14.90    1.20
  -8  -7   0  243.08   15.10
   8  -7   0  266.37   17.10
   8  -7   0  249.68   15.10
   8   7   0  246.98   15.10
   8   7   0  234.48   16.70
  -8   7   0  242.28   15.20
   8   7   0  271.07   15.10
   9  -7   0    2.50    0.60
  -9  -7   0    4.20    0.60
  -9   7   0    3.40    0.70
   9   7   0    3.30    0.60
   9   7   0    4.80    0.70
  10   7   0   24.90    1.70
 -10   7   0   21.80    1.70
   0   8   0   80.59    5.30
   1  -8   0 1573.24   95.89
   1   8   0 1730.03   95.79
  -1   8   0 1548.84   95.79
   2  -8   0  162.68   10.90
  -2   8   0  180.18   10.80
   2   8   0  167.98   10.70
   3  -8   0 1019.40   63.99
  -3   8   0 1090.39   63.69
   3   8   0 1139.09   63.09
   3   8   0 1026.90   63.69
   4  -8   0  322.17   21.20
   4  -8   0  354.36   20.20
   4   8   0  361.46   20.20
   4   8   0  320.87   20.90
  -4   8   0  335.47   21.20
   5  -8   0   21.30    2.60
   5  -8   0   25.90    1.70
  -5  -8   0   26.80    1.90
   5   8   0   21.80    2.50
   5   8   0   21.80    1.70
  -5   8   0   22.20    2.10
   5   8   0   26.60    1.70
  -6  -8   0    0.60    0.50
   6  -8   0    2.00    0.50
   6  -8   0    1.30    1.00
   6   8   0    1.40    0.40
   6   8   0    1.90    1.00
   6   8   0    1.20    0.40
   6   8   0    1.10    0.50
  -7  -8   0    7.10    1.10
   7  -8   0    6.80    1.80
   7  -8   0    7.30    0.80
   7   8   0    7.00    0.80
  -7   8   0    6.90    1.10
   7   8   0    6.50    0.80
   7   8   0    5.60    1.70
   8  -8   0   18.20    3.20
   8  -8   0   15.60    1.30
  -8  -8   0   16.20    1.50
   8   8   0   12.40    2.50
  -8   8   0   15.60    1.50
   8   8   0   13.60    1.30
   8   8   0   17.50    1.30
   9  -8   0    0.30    0.40
  -9  -8   0    0.40    0.40
  -9   8   0    1.10    0.50
   9   8   0    1.00    0.40
 -10   8   0    9.80    1.00
  10   8   0   10.50    0.90
   0   9   0    1.20    0.60
   1   9   0   40.60    3.40
  -1   9   0   35.10    2.90
   2  -9   0   49.00    4.00
   2  -9   0   53.99    3.10
   2   9   0   45.20    3.70
  -2   9   0   52.89    3.80
   2   9   0   49.40    3.10
   3  -9   0 2416.26  151.48
  -3   9   0 2837.02  151.38
   3   9   0 2536.75  150.58
   3   9   0 2435.26  151.28
   4  -9   0  188.08   10.50
   4  -9   0  169.38   11.60
   4   9   0  174.78   10.50
   4   9   0  164.08   11.30
  -4   9   0  176.48   11.30
   5  -9   0   27.90    1.90
  -5  -9   0   27.90    2.10
   5  -9   0   22.00    2.90
  -5   9   0   27.90    2.30
   5   9   0   24.10    2.60
   5   9   0   28.30    1.90
   5   9   0   26.20    1.90
  -6  -9   0  186.88   12.90
   6  -9   0  190.38   14.20
   6  -9   0  229.18   12.80
  -6   9   0  232.98   13.10
   6   9   0  214.88   12.80
   6   9   0  207.88   14.10
   6   9   0  194.48   12.70
   6   9   0  238.98   12.80
   7  -9   0    3.70    0.60
  -7  -9   0    3.60    0.80
   7  -9   0    0.40    1.30
   7   9   0    4.40    0.60
   7   9   0    4.30    1.40
  -7   9   0    5.10    1.00
   7   9   0    2.80    0.50
   8  -9   0   38.20    2.70
   8  -9   0   41.50    7.30
  -8  -9   0   36.10    2.80
   8   9   0   51.79    6.20
   8   9   0   40.70    2.70
  -8   9   0   41.60    2.90
   8   9   0   43.50    2.70
   9  -9   0   66.29    3.90
   9   9   0   63.79    4.00
  -9   9   0   59.89    4.10
  10  -9   0    0.00    0.20
  10   9   0   -0.20    0.20
 -10   9   0   -0.80    0.40
   0  10   0  383.26   22.70
   1 -10   0  180.28   10.70
   1  10   0  167.18   11.30
  -1  10   0  184.98   11.40
   1  10   0  183.28   10.70
  -1  10   0  181.88   10.70
   2 -10   0   -0.60    0.60
   2 -10   0    0.30    0.30
   2  10   0    0.40    0.20
  -2  10   0    0.00    0.20
   3 -10   0    5.00    1.20
   3 -10   0    4.80    0.60
  -3  10   0    5.40    0.50
  -3  10   0    5.20    1.10
   3  10   0    5.10    0.50
   3  10   0    3.50    0.90
   4 -10   0  446.86   29.10
  -4  10   0  479.65   28.90
   4  10   0  454.35   28.90
   4  10   0  462.95   28.00
  -4  10   0  526.25   28.30
   4  10   0  455.35   28.00
   5 -10   0   12.90    2.20
  -5 -10   0   15.00    1.50
   5 -10   0   19.60    1.40
   5  10   0   16.50    2.10
  -5  10   0   20.70    1.90
   5  10   0   17.50    1.30
   5  10   0   17.70    1.30
   6 -10   0  327.47   21.20
   6 -10   0  355.56   19.50
  -6 -10   0  308.87   19.60
  -6  10   0  356.06   19.80
   6  10   0  343.07   19.50
   6  10   0  294.77   20.70
   6  10   0  298.27   19.40
   6  10   0  324.27   19.50
   7 -10   0   37.90    4.30
  -7 -10   0   33.50    2.50
   7 -10   0   35.50    2.30
   7  10   0   30.00    3.50
   7  10   0   32.50    2.30
   7  10   0   32.40    2.30
  -7  10   0   35.60    2.70
   8 -10   0   11.90    1.10
  -8 -10   0   10.50    1.10
   8 -10   0   13.50    2.90
   8  10   0   12.90    1.10
   8  10   0   13.60    1.10
   8  10   0   15.10    2.40
  -8  10   0   13.60    1.40
   9 -10   0    0.10    0.30
   9  10   0    0.20    0.30
  -9  10   0    0.10    0.40
  10 -10   0    0.60    0.30
 -10  10   0    0.30    0.40
   0  11   0    5.00    1.10
   0  11   0    8.10    0.70
   1 -11   0  326.37   18.60
  -1  11   0  310.97   19.40
   1  11   0  293.27   19.30
   1  11   0  314.97   18.70
  -1  11   0  322.77   18.70
   2 -11   0    8.80    1.50
   2 -11   0    6.50    0.70
   2  11   0    6.70    1.20
  -2  11   0    7.40    1.30
  -2  11   0    7.80    0.60
   2  11   0    7.80    0.70
   3 -11   0   11.60    1.00
   3  11   0   12.00    1.60
  -3  11   0   13.30    1.90
   3  11   0   12.90    1.00
   4 -11   0   71.39    5.90
  -4 -11   0   77.29    4.70
   4 -11   0   70.89    4.60
   4  11   0   74.29    4.60
   4  11   0   64.29    5.90
  -4  11   0   80.49    5.00
   4  11   0   75.19    4.60
   5 -11   0    8.90    1.90
  -5 -11   0    7.00    0.90
   5 -11   0    8.90    0.90
   5  11   0    8.90    0.80
   5  11   0    6.70    1.50
  -5  11   0   11.30    1.40
   5  11   0    7.60    0.80
   6 -11   0   15.60    1.70
   6 -11   0   16.60    2.80
  -6 -11   0   15.00    1.40
   6  11   0   14.70    1.30
  -6  11   0   17.50    2.00
   6  11   0   17.80    2.40
   7 -11   0    3.60    0.60
   7 -11   0    4.20    1.90
  -7 -11   0    2.90    0.70
   7  11   0    3.80    1.40
   7  11   0    4.00    0.60
  -7  11   0    4.50    0.90
   7  11   0    5.10    0.70
   8 -11   0   38.40    2.80
  -8  11   0   46.30    3.20
   8  11   0   45.90    2.90
   8  11   0   45.60    2.90
   9 -11   0   12.60    1.00
  -9  11   0   13.60    1.20
   9  11   0   15.40    1.10
 -10  11   0    2.10    0.40
   0 -12   0    1.70    0.30
   0  12   0    1.90    0.80
   1  12   0  529.55   32.10
  -1  12   0  587.14   32.20
  -1  12   0  466.05   31.20
   1  12   0  534.75   31.30
   2 -12   0   21.90    1.60
   2  12   0   22.60    2.30
  -2  12   0   24.20    2.40
   2  12   0   23.60    1.60
  -2  12   0   24.30    1.60
  -3 -12   0  128.89    7.90
   3 -12   0  129.19    9.40
   3 -12   0  145.19    8.20
  -3 -12   0  135.69    8.30
  -3  12   0  136.29    8.40
  -3  12   0  136.69    8.00
   3  12   0  121.69    8.10
  -3  12   0  132.49    9.90
   4 -12   0  129.29    8.50
   4 -12   0  141.59   10.00
   4  12   0  148.19    8.50
   4  12   0  138.89    9.60
   4  12   0  143.69    8.50
   5 -12   0  439.16   26.00
   5 -12   0  421.16   27.70
   5  12   0  451.85   26.10
   5  12   0  429.16   26.00
   5  12   0  444.66   27.40
   6 -12   0   28.50    3.70
   6 -12   0   24.70    1.80
   6  12   0   24.70    1.80
   6  12   0   25.40    1.90
   6  12   0   23.20    3.00
  -6  12   0   28.00    2.40
   7 -12   0    8.80    1.00
   7 -12   0    7.70    0.80
   7 -12   0   10.40    3.00
  -7  12   0    7.20    1.10
   7  12   0    9.80    2.00
   7  12   0    8.20    0.90
   7  12   0    9.40    0.90
   8 -12   0   15.70    1.30
  -8  12   0   17.70    1.60
   8  12   0   16.50    1.30
   9  12   0   33.30    2.20
  -9  12   0   31.60    2.30
   0 -13   0    0.70    0.30
   0 -13   0    0.60    0.10
   0  13   0    1.90    0.80
   0  13   0    0.20    0.20
  -1 -13   0  325.17   18.90
   1 -13   0  321.07   19.10
  -1 -13   0  326.37   19.10
  -1  13   0  338.97   20.00
   1  13   0  300.17   19.90
   1  13   0  308.97   19.00
  -2 -13   0   33.20    1.90
   2 -13   0   26.10    2.00
  -2 -13   0   33.00    2.10
   2  13   0   26.20    2.80
  -2  13   0   29.30    2.50
  -2  13   0   35.90    3.10
  -2  13   0   32.90    2.00
   2  13   0   28.00    2.00
   3 -13   0    4.10    0.50
   3 -13   0    3.30    0.60
  -3 -13   0    3.70    0.60
  -3 -13   0    3.30    0.30
   3  13   0    3.40    0.50
  -3  13   0    2.30    0.90
  -3  13   0    1.90    1.20
   3  13   0    2.90    0.90
  -3  13   0    2.80    0.40
   4 -13   0  242.28   13.60
   4 -13   0  215.48   13.50
   4  13   0  221.58   13.50
  -4  13   0  229.48   13.90
   4  13   0  226.38   13.60
   4  13   0  213.68   14.70
   5 -13   0    1.30    0.60
   5 -13   0    0.50    1.50
   5 -13   0    0.00    0.40
   5  13   0    0.00    0.30
   5  13   0    0.40    0.90
  -5  13   0    0.70    0.80
   5  13   0    0.10    0.30
   6 -13   0   26.90    1.90
   6 -13   0   32.10    4.20
   6 -13   0   25.30    1.90
   6  13   0   21.40    3.00
   6  13   0   27.60    1.90
  -6  13   0   27.20    2.40
   6  13   0   23.60    1.80
   7 -13   0  218.38   14.60
   7 -13   0  226.58   17.00
   7  13   0  242.08   14.60
   7  13   0  275.77   16.70
   7  13   0  239.68   14.60
  -7  13   0  262.77   14.90
   8 -13   0   73.79    5.00
  -8  13   0   84.39    5.30
   8  13   0   86.89    5.10
  -9  13   0   88.39    5.40
   9  13   0   87.09    5.60
   0 -14   0  723.13   43.70
   0 -14   0  730.43   43.50
   0  14   0  759.02   44.00
   1 -14   0  494.65   27.50
  -1 -14   0  466.15   27.60
   1 -14   0  465.75   27.70
  -1 -14   0  469.85   27.40
   1  14   0  431.56   27.60
  -1  14   0  457.25   27.90
  -1  14   0  506.35   28.80
   1  14   0  428.76   28.50
   2 -14   0  148.99    8.70
   2 -14   0  146.99    8.60
  -2 -14   0  136.29    8.70
  -2 -14   0  139.19    8.50
   2  14   0  132.99    8.60
   2  14   0  143.59   10.30
  -2  14   0  158.78    9.90
  -3 -14   0    0.10    0.10
   3 -14   0   -0.30    0.20
   3 -14   0    0.10    0.40
  -3 -14   0    0.10    0.30
   3  14   0    0.50    0.30
  -3  14   0    0.70    1.70
   3  14   0   -0.60    0.70
  -3  14   0    0.70    0.20
  -3  14   0    0.70    0.90
   4 -14   0    6.20    0.80
   4 -14   0    5.80    0.70
   4  14   0    4.60    0.70
   4  14   0    4.40    0.60
  -4  14   0    5.40    1.10
   4  14   0    3.60    1.20
   5 -14   0   16.20    3.00
   5 -14   0   20.20    1.50
   5 -14   0   21.30    1.70
   5  14   0   19.10    4.10
  -5  14   0   20.60    2.10
   5  14   0   20.40    1.50
   5  14   0   22.90    1.60
   6 -14   0   87.39    8.00
   6 -14   0   77.69    5.30
   6 -14   0   89.49    5.30
   6  14   0   82.09    5.30
   6  14   0   81.79    5.30
   6  14   0   91.69    7.00
  -6  14   0   88.09    5.70
   7 -14   0   12.50    1.20
   7 -14   0   16.00    1.30
   7  14   0   16.40    1.30
  -7  14   0   17.30    1.70
   8 -14   0    9.50    0.90
  -8  14   0    9.10    1.20
   8  14   0    7.40    0.80
   9  14   0   26.40    1.60
  -9  14   0   22.70    1.70
   0 -15   0    0.70    0.40
   0 -15   0    0.70    0.20
   0  15   0    0.40    0.70
   0  15   0    0.60    0.60
   1 -15   0   36.90    2.30
  -1 -15   0   35.50    2.40
  -1 -15   0   35.90    2.20
  -1  15   0   40.50    3.60
   1  15   0   39.80    3.50
  -1  15   0   31.30    2.30
   1  15   0   38.40    2.80
   1  15   0   33.00    2.30
  -1  15   0   33.30    2.90
  -2 -15   0    0.80    0.40
   2 -15   0    1.00    0.50
  -2 -15   0    0.70    0.20
   2 -15   0    0.90    0.30
   2  15   0    1.10    0.40
  -2  15   0    3.20    1.20
   2  15   0    0.80    0.50
  -2  15   0    1.80    1.40
  -2  15   0    0.60    0.30
   2  15   0    0.80    0.90
   3 -15   0  112.69    6.70
  -3 -15   0  106.79    6.50
  -3 -15   0  105.59    6.70
  -3  15   0  108.99    7.20
   3  15   0  107.69    8.00
   3  15   0  110.39    6.70
   4 -15   0  201.08   11.00
   4 -15   0  179.28   10.90
   4  15   0  169.08   10.90
   4  15   0  187.28   11.00
   4  15   0  163.08   12.20
  -4  15   0  180.88   11.30
   5 -15   0   26.40    1.80
   5 -15   0   23.30    1.80
   5  15   0   24.50    1.80
   5  15   0   22.30    3.10
  -5  15   0   24.90    2.30
   5  15   0   24.70    1.70
   6 -15   0   14.60    1.30
   6 -15   0   18.10    1.40
  -6  15   0   21.00    2.10
   6  15   0   18.10    1.40
   7 -15   0   27.90    2.00
   7  15   0   29.20    2.10
  -7  15   0   32.90    2.50
   8 -15   0   13.90    0.90
   8  15   0   12.40    1.00
  -8  15   0   10.10    1.30
  -9  15   0    0.10    0.30
   9  15   0    0.20    0.20
   0 -16   0  422.16   25.30
   0 -16   0  427.66   25.10
   0  16   0  477.75   26.80
   0  16   0  422.86   25.70
   0  16   0  385.66   25.30
  -1 -16   0  140.99    8.60
  -1 -16   0  143.69    8.40
   1 -16   0  144.09    8.60
   1 -16   0  144.59    8.40
  -1  16   0  124.59    8.90
   1  16   0  142.09    8.90
   1  16   0  124.89    8.50
  -1  16   0  147.89    8.50
   1  16   0  135.79    9.70
  -1  16   0  162.68   10.10
  -2 -16   0  230.08   14.40
   2 -16   0  248.18   14.50
   2 -16   0  220.08   14.60
  -2 -16   0  255.47   15.10
   2  16   0  261.17   16.00
   2  16   0  220.88   14.50
  -2  16   0  241.78   14.90
   2  16   0  248.78   14.90
  -2  16   0  259.37   14.50
   3 -16   0    1.90    0.50
   3 -16   0    4.10    0.70
   3  16   0    3.10    1.20
   3  16   0    2.00    0.50
   3  16   0    3.10    1.00
  -3  16   0    3.50    1.20
   4 -16   0    1.80    0.40
   4 -16   0    2.10    0.70
  -4  16   0    2.10    0.90
   4  16   0    1.00    0.40
   4  16   0    2.80    1.30
   5 -16   0   51.19    3.50
   5 -16   0   53.09    3.50
   5  16   0   56.09    3.50
  -5  16   0   55.09    3.90
   5  16   0   59.39    5.20
   6 -16   0  172.98   10.90
   6  16   0  184.18   11.00
  -6  16   0  187.58   11.30
   7 -16   0   14.40    1.20
  -7  16   0   18.20    1.70
   7  16   0   17.00    1.20
   8  16   0   44.80    2.90
   0 -17   0    0.20    0.40
   0 -17   0    0.20    0.20
   0  17   0   -1.20    1.00
   0  17   0    0.40    0.30
   0  17   0   -0.50    0.70
   1 -17   0    2.10    0.60
   1 -17   0    1.80    0.30
  -1 -17   0    1.20    0.20
  -1 -17   0    1.30    0.50
  -1  17   0    0.20    0.80
   1  17   0    1.00    1.30
  -1  17   0    1.00    0.30
   1  17   0    1.10    0.30
   1  17   0    1.30    0.70
  -1  17   0    0.70    1.60
   2 -17   0  581.34   34.10
  -2 -17   0  567.34   34.10
   2 -17   0  585.24   34.40
   2 -17   0  575.44   34.20
  -2 -17   0  551.94   34.30
   2  17   0  586.44   35.80
  -2  17   0  644.74   34.20
   2  17   0  539.65   34.40
   2  17   0  594.54   34.70
  -2  17   0  553.14   34.60
   3 -17   0   45.30    3.40
   3 -17   0   54.99    3.20
   3  17   0   48.30    3.30
   3  17   0   52.89    3.70
  -3  17   0   46.90    3.80
   3  17   0   63.09    5.10
   4 -17   0  266.27   15.80
   4  17   0  258.97   15.80
   4  17   0  271.57   17.50
  -4  17   0  254.87   16.10
   5 -17   0    1.00    0.50
   5 -17   0    0.50    0.30
   5  17   0    1.00    1.80
  -5  17   0    1.30    0.90
   5  17   0    0.50    0.30
   6 -17   0   72.79    4.60
   6  17   0   74.39    4.60
  -6  17   0   71.29    4.90
   7 -17   0   55.29    3.40
   7 -17   0   55.49    3.30
  -7  17   0   57.99    3.80
   7  17   0   52.09    3.50
   8  17   0   25.90    1.70
  -8  17   0   24.50    1.80
   0 -18   0  314.47   18.90
   0 -18   0  309.27   19.20
   0  18   0  309.17   19.10
   0  18   0  361.36   20.90
   0  18   0  315.97   19.50
   1 -18   0   71.29    4.40
  -1 -18   0   72.19    4.40
   1 -18   0   70.69    4.60
  -1 -18   0   70.59    4.60
  -1  18   0   84.49    6.60
  -1  18   0   81.49    4.50
  -1  18   0   68.69    5.00
   1  18   0   68.19    5.00
   1  18   0   65.09    4.50
   1  18   0   79.39    6.20
  -2 -18   0    2.90    0.60
   2 -18   0    3.00    0.60
   2 -18   0    2.60    0.30
  -2 -18   0    2.70    0.30
   2  18   0    2.30    0.80
   2  18   0    0.80    1.40
  -2  18   0    2.90    1.10
  -2  18   0    3.80    0.40
   2  18   0    2.10    0.40
   3 -18   0  951.00   54.39
   3 -18   0  950.10   54.09
  -3  18   0  914.41   54.69
   3  18   0  915.91   54.29
   3  18   0  856.11   54.59
   4 -18   0   48.00    2.90
   4  18   0   35.90    2.70
   4  18   0   36.80    5.20
  -4  18   0   43.20    3.40
   5 -18   0    0.70    0.40
   5  18   0    0.40    0.30
  -5  18   0    0.50    1.00
   6 -18   0    3.20    0.30
   6 -18   0    3.60    0.50
  -6  18   0    4.00    1.00
   6  18   0    2.60    0.50
   7 -18   0   29.60    1.90
   7 -18   0   29.30    1.80
  -7  18   0   31.20    2.30
   7  18   0   30.60    2.10
   0 -19   0   -0.10    0.40
   0 -19   0   -0.10    0.20
   0  19   0   -0.40    0.80
   0  19   0   -0.70    2.20
   0  19   0    0.00    0.20
   1 -19   0    7.90    0.90
  -1 -19   0    7.70    0.60
   1 -19   0    7.70    0.60
  -1 -19   0    7.40    0.80
  -1  19   0    8.00    0.70
   1  19   0    6.90    1.30
  -1  19   0    7.40    1.20
   1  19   0    6.90    0.70
   1  19   0    4.30    2.00
  -2 -19   0   45.80    3.10
   2 -19   0   45.80    2.80
  -2 -19   0   46.00    2.80
   2 -19   0   45.70    3.10
  -2  19   0   47.00    3.70
   2  19   0   43.50    3.00
   2  19   0   48.20    3.50
   2  19   0   49.90    5.10
   3 -19   0   22.20    1.70
   3 -19   0   21.00    1.30
   3  19   0   20.10    1.50
  -3  19   0   22.00    2.30
   3  19   0   20.10    4.20
   3  19   0   18.00    2.10
   4 -19   0   76.09    4.50
   4 -19   0   76.79    4.70
  -4  19   0   70.79    5.10
   4  19   0   73.99    4.70
   5 -19   0   28.90    2.00
   5 -19   0   29.00    1.80
   5  19   0   30.00    2.00
  -5  19   0   32.20    2.50
   6 -19   0   33.10    2.30
   6 -19   0   33.00    2.10
  -6  19   0   39.20    2.70
   6  19   0   36.10    2.30
   7 -19   0   88.39    5.10
   7 -19   0   85.39    5.10
   7  19   0   87.89    5.20
  -7  19   0   81.19    5.40
   0 -20   0   15.60    1.20
   0  20   0   17.30    1.20
   0  20   0   16.90    2.00
   1 -20   0    2.20    0.30
  -1 -20   0    2.70    0.60
  -1 -20   0    2.60    0.30
   1  20   0    2.60    0.50
  -1  20   0    2.00    1.00
   1  20   0    2.80    1.00
  -2 -20   0   41.30    2.60
   2 -20   0   42.60    2.80
   2 -20   0   42.60    2.60
  -2 -20   0   39.50    2.80
   2  20   0   40.40    3.20
   2  20   0   43.10    2.70
  -2  20   0   40.00    3.30
   2  20   0   42.80    5.60
   3 -20   0  108.89    6.60
   3 -20   0  108.29    6.40
   3  20   0  109.59    7.80
   3  20   0  100.09    6.50
  -3  20   0  108.49    7.00
   4 -20   0   14.30    0.90
   4 -20   0   14.40    1.20
   4  20   0   13.80    1.10
  -4  20   0   12.60    1.70
   5 -20   0    0.30    0.30
   5 -20   0    0.20    0.10
   5  20   0    0.00    0.20
  -5  20   0    0.10    0.80
   6 -20   0   29.20    1.90
   6 -20   0   28.80    1.80
   6  20   0   30.20    1.90
  -6  20   0   30.00    2.30
   0 -21   0   -0.20    0.30
   0 -21   0   -0.10    0.20
   0  21   0    1.10    0.90
   0  21   0   -0.10    0.30
  -1 -21   0   20.60    1.60
   1 -21   0   20.70    1.60
  -1 -21   0   20.70    1.40
   1 -21   0   20.70    1.40
   1  21   0   23.20    1.50
   1  21   0   23.10    2.20
  -1  21   0   17.80    2.20
   2 -21   0  258.57   15.20
   2 -21   0  252.67   15.00
   2  21   0  262.17   15.50
  -2  21   0  237.58   15.50
   3 -21   0   63.69    4.00
   3 -21   0   64.89    4.20
   3  21   0   70.79    4.20
  -3  21   0   68.49    4.70
   4 -21   0    0.80    0.20
   4 -21   0    1.00    0.40
  -4  21   0    0.80    0.80
   4  21   0    0.50    0.30
   5 -21   0    0.10    0.20
   5 -21   0    0.10    0.10
   5  21   0    0.00    0.20
  -5  21   0    1.00    0.70
   6 -21   0    0.10    0.10
  -6  21   0    0.50    0.60
   6  21   0    0.10    0.20
   0 -22   0   -0.40    0.30
   0 -22   0   -0.30    0.10
   0  22   0   -0.20    0.80
  -1 -22   0    1.30    0.20
   1 -22   0    1.70    0.50
   1 -22   0    1.40    0.20
  -1 -22   0    1.40    0.40
   1  22   0    2.60    0.90
   1  22   0    2.20    0.40
  -1  22   0    2.40    0.90
   2 -22   0   83.29    5.00
   2 -22   0   83.79    5.20
   2  22   0   94.49    5.20
  -2  22   0   76.99    5.60
   2  22   0   80.19    5.50
   3 -22   0   66.79    4.20
   3 -22   0   68.09    4.40
  -3  22   0   70.69    4.80
   3  22   0   73.99    4.30
   5 -22   0    1.10    0.10
   5 -22   0    1.20    0.30
   5  22   0    0.80    0.20
  -5  22   0    0.60    0.60
   0 -23   0    0.00    0.30
   0 -23   0    0.00    0.20
   0  23   0    1.00    0.80
   1 -23   0   -0.10    0.10
   1 -23   0   -0.10    0.30
  -1  23   0    0.10    0.70
   1  23   0   -0.10    0.70
   2 -23   0    2.00    0.50
   2 -23   0    1.80    0.20
  -2  23   0    2.20    0.90
   3 -23   0   30.10    2.00
   3 -23   0   30.10    1.90
  -3  23   0   31.20    2.50
   3  23   0   30.40    2.00
   4 -23   0   34.20    2.20
   4 -23   0   34.40    2.10
   0  24   0   11.60    1.40
   1 -24   0   92.89    5.40
   1 -24   0   92.89    5.60
  -1  24   0   86.99    5.80
   2 -24   0   25.10    1.70
   2 -24   0   25.00    1.60
  -2  24   0   26.20    2.10
   3 -24   0   47.40    2.80
   3 -24   0   47.20    2.90
  -3  24   0   45.50    3.20
   0  25   0   -0.90    0.60
  -1  25   0   86.89    5.50
  -2  25   0   72.69    4.70
  11   0  -1    0.20    0.20
 -11   0   1    0.10    0.30
  10   0  -1    0.10    0.30
 -10   0   1    0.30    0.50
   9   0  -1    2.70    2.00
   8   0  -1   -0.60    1.10
   8   0  -1   -0.20    0.40
  -8   0   1   -0.50    0.70
  -7   0   1    2.60    0.70
   7   0  -1    2.20    0.40
   7   0  -1   -0.40    0.80
   6   0  -1    0.50    0.70
   6   0  -1    1.00    0.30
  -6   0   1    2.20    0.50
   5   0  -1    0.10    0.60
   5   0  -1    0.20    0.30
   4   0  -1    0.20    0.30
   4   0  -1    0.20    0.40
   3   0  -1    1.10    0.40
   2   0  -1    0.00    0.30
   1   0  -1    0.10    0.10
   1   0  -1    0.20    0.10
   0   0  -1    0.10    0.10
  -1   0  -1    0.10    0.20
  -2   0  -1    2.00    0.30
   3   0   1    2.60    0.50
   4   0   1   -0.20    0.40
   5   0   1    2.10    0.80
  -6   0  -1    0.70    0.50
   6   0   1    0.10    0.20
   6   0   1    0.60    0.50
   6   0   1    0.80    0.50
   7   0   1    1.20    0.60
   7   0   1    0.60    0.40
   7   0   1    0.00    0.80
   7   0   1    0.00    0.30
  -7   0  -1    0.60    0.50
   8   0   1    0.20    0.30
   8   0   1   -2.00    1.00
  -8   0  -1   -0.20    0.60
   8   0   1   -0.30    0.50
   9   0   1   -0.10    0.30
   9   0   1    0.20    0.40
  -9   0  -1   -0.10    0.40
  10   0   1    0.00    0.30
  11  -1  -1    0.90    0.30
 -11  -1   1    0.80    0.30
  11   1  -1    1.20    0.30
 -11   1   1    0.90    0.30
 -10  -1   1    2.90    0.70
  10  -1  -1    2.60    0.50
 -10   1   1    3.30    0.70
  10   1  -1    2.50    0.50
  -9  -1   1    4.20    0.90
   9  -1  -1    5.00    2.10
   9   1  -1    4.20    2.00
   9   1  -1    4.60    0.70
  -9   1   1    5.00    0.90
  -8  -1   1   44.50    3.10
   8  -1  -1   41.10    2.80
   8  -1  -1   42.50    4.40
   8   1  -1   40.10    2.80
  -8   1   1   43.20    3.00
   8   1  -1   40.00    2.80
   8   1  -1   36.50    4.10
   7  -1  -1   74.59    6.20
   7  -1  -1   81.69    4.90
   7  -1  -1   86.59    4.90
  -7  -1   1   76.39    5.10
  -7   1   1   80.29    5.10
   7   1  -1   71.69    4.80
   7   1  -1   73.79    6.10
   7   1  -1   74.99    4.90
  -6  -1   1  183.18   11.50
   6  -1  -1  209.78   11.40
   6  -1  -1  166.98   12.30
   6   1  -1  166.08   12.30
   6   1  -1  198.68   11.40
  -6   1   1  209.08   11.60
   6   1  -1  181.08   11.40
   5  -1  -1  758.62   40.80
   5   1  -1  641.74   41.60
   5   1  -1  666.53   40.90
   4  -1  -1  173.48   10.70
   4   1  -1  163.88   10.60
   3  -1  -1    0.20    0.30
   3  -1  -1    0.20    0.20
   3   1  -1    0.20    0.30
   2  -1  -1  460.55   26.50
   2   1  -1  433.26   26.60
   1  -1  -1   61.29    3.60
   1  -1  -1   57.49    3.70
   1   1  -1   56.89    3.70
   0  -1   1 1010.60   59.29
   0  -1  -1  960.70   59.39
   0  -1   1 1032.70   59.29
   0   1  -1 1039.10   59.39
   0   1  -1  990.70   59.29
   1  -1   1  762.92   41.60
  -1  -1  -1  672.43   41.70
   1  -1   1  638.84   41.60
  -1   1  -1  743.63   41.60
  -2  -1  -1 3332.27  192.88
  -2   1  -1 3073.59  192.78
   2   1   1 3414.06  192.78
   3  -1   1 1336.67   82.69
   3   1   1 1460.15   82.69
   4  -1   1  447.06   27.90
   4   1   1  477.05   27.80
   5  -1   1   61.69    4.90
   5  -1   1   67.59    4.20
   5   1   1   76.69    4.20
   5   1   1   65.99    4.90
   6  -1   1   12.80    1.20
   6  -1   1    8.50    1.60
   6  -1   1   11.40    0.90
  -6  -1  -1   14.40    1.30
   6  -1   1   11.40    1.00
   6   1   1    8.70    1.60
   6   1   1   11.30    0.90
   6   1   1   11.90    1.10
  -6   1  -1   12.40    1.20
   6   1   1   12.30    1.10
   7  -1   1  269.17   15.50
   7  -1   1  270.27   15.50
  -7  -1  -1  229.98   15.50
   7  -1   1  252.97   16.90
   7  -1   1  271.07   15.60
   7   1   1  280.47   15.50
   7   1   1  223.58   15.50
   7   1   1  280.17   15.60
   7   1   1  245.68   16.80
   8  -1   1  494.25   30.00
   8  -1   1  523.25   28.40
   8  -1   1  488.95   28.30
  -8  -1  -1  454.25   28.30
  -8   1  -1  433.06   28.30
   8   1   1  482.35   28.30
   8   1   1  479.95   29.90
   8   1   1  452.25   28.30
  -9  -1  -1   15.30    1.30
   9  -1   1   13.50    1.20
  -9   1  -1   15.70    1.40
   9   1   1   15.30    1.20
   9   1   1   13.10    1.20
  10  -1   1    1.00    0.40
  10   1   1    1.70    0.40
 -11  -2   1   85.99    4.90
  11  -2  -1   80.69    4.90
  11   2  -1   77.39    4.90
 -11   2   1   77.69    4.90
 -10  -2   1   15.70    1.50
 -10   2   1   14.00    1.40
  10   2  -1   13.20    1.10
   9  -2  -1    1.00    0.40
  -9  -2   1    1.40    0.80
   9  -2  -1    1.90    1.90
   9   2  -1    4.20    1.90
   9   2  -1    1.10    0.40
  -9   2   1    1.60    0.80
   8  -2  -1   55.69    5.40
  -8  -2   1   65.69    4.30
   8  -2  -1   57.59    4.00
  -8   2   1   65.99    4.20
   8   2  -1   57.39    5.40
   8   2  -1   61.89    4.00
   7  -2  -1   44.60    3.00
  -7  -2   1   47.60    3.30
   7  -2  -1   38.80    4.10
   7  -2  -1   47.00    2.90
   7   2  -1   43.00    2.90
   7   2  -1   43.70    4.20
  -7   2   1   43.30    3.10
  -6  -2   1  158.08    9.70
  -6   2   1  163.88    9.80
   6   2  -1  140.79    9.60
   6   2  -1  172.08    9.60
   5  -2  -1  615.34   33.60
   5  -2  -1  534.85   34.40
   5   2  -1  547.15   34.40
   4  -2  -1  854.41   49.20
   4   2  -1  789.32   49.30
   3  -2  -1  231.08   14.10
   3   2  -1  228.78   14.10
   2  -2  -1  416.56   24.30
   2  -2  -1  413.96   24.60
   2   2  -1  400.06   24.50
  -1  -2   1 3293.17  193.38
   1  -2  -1 2966.70  192.58
  -1   2   1 3353.66  193.38
   0  -2  -1 1346.97   76.29
   0  -2   1 1279.57   76.19
   0   2  -1 1250.47   76.19
   1  -2   1  111.39    6.70
  -1  -2  -1  107.79    6.80
  -1   2  -1  112.19    6.70
   2  -2   1  767.12   48.10
  -2  -2  -1  836.52   48.10
  -2   2  -1  797.22   48.00
   2   2   1  847.32   48.00
   3  -2   1 1638.64  102.19
   3   2   1 1817.52  102.09
   4  -2   1 1712.53  102.59
   4   2   1 1750.92  102.49
   5  -2   1  170.78   11.40
   5  -2   1  173.18   10.60
   5   2   1  193.28   10.60
   5   2   1  169.38   11.30
   6  -2   1  121.69    7.60
   6  -2   1  115.29    8.50
  -6  -2  -1  132.79    7.70
   6  -2   1  117.69    7.50
   6  -2   1  119.29    7.50
   6   2   1  130.09    7.60
  -6   2  -1  119.49    7.60
   6   2   1  122.99    8.50
   6   2   1  130.29    7.60
   6   2   1  127.19    7.50
   7  -2   1    6.50    0.80
   7  -2   1    7.10    0.80
   7  -2   1    6.80    1.70
  -7  -2  -1    6.10    0.90
   7   2   1    8.40    1.00
   7   2   1    7.00    1.60
   7   2   1    5.70    0.90
  -7   2  -1    6.10    0.90
   7   2   1    8.80    0.90
   8  -2   1   84.09    5.10
   8  -2   1   76.59    6.40
   8  -2   1   82.29    5.00
  -8  -2  -1   75.79    5.10
  -8   2  -1   71.79    5.10
   8   2   1   87.09    5.10
   8   2   1   79.69    6.50
   8   2   1   84.19    5.10
   8   2   1   74.19    5.00
  -9  -2  -1   15.80    1.20
   9  -2   1   13.10    1.30
  -9   2  -1   13.80    1.30
   9   2   1   14.60    1.20
   9   2   1   15.10    1.30
  10  -2   1   17.10    1.30
  11  -3  -1    7.10    0.60
 -11   3   1    6.80    0.80
  11   3  -1    7.10    0.60
 -10  -3   1   62.49    4.20
 -10   3   1   67.89    4.30
  10   3  -1   66.79    4.20
  -9  -3   1    1.50    0.70
   9  -3  -1    0.50    2.80
   9  -3  -1    1.00    0.50
  -9   3   1    1.50    0.70
   9   3  -1    1.10    0.40
   9   3  -1    1.60    2.20
   8  -3  -1   76.69    5.20
   8  -3  -1   81.29    6.80
   8   3  -1   81.49    5.20
   8   3  -1   82.79    5.20
   8   3  -1   78.59    7.20
  -8   3   1   87.99    5.40
   7  -3  -1  253.57   17.00
   7  -3  -1  254.37   15.50
  -7  -3   1  268.77   15.70
  -7   3   1  272.97   15.70
   7   3  -1  237.38   16.80
  -6  -3   1  575.94   31.70
   6  -3  -1  561.94   31.50
   6   3  -1  522.95   31.50
  -6   3   1  541.65   31.70
   6   3  -1  501.95   31.60
   6   3  -1  484.85   31.50
   5  -3  -1  223.98   12.70
   5   3  -1  228.68   12.70
   5   3  -1  176.98   13.30
   4  -3  -1   26.30    2.40
   4   3  -1   25.70    2.20
   3  -3  -1  405.26   25.30
   3   3  -1  432.46   25.20
   2  -3  -1 2554.04  159.18
   2  -3  -1 2946.61  158.88
   2   3  -1 2591.04  159.08
   1  -3  -1 4104.49  260.17
  -1  -3   1 4227.98  260.07
   1   3  -1 4578.64  260.77
  -1   3   1 4393.06  260.17
   0  -3  -1  539.25   31.90
   0  -3   1  543.25   31.90
   0   3  -1  549.85   31.80
   0   3   1  514.55   31.80
   1  -3   1 2166.18  130.59
  -1  -3  -1 2263.77  130.59
   2  -3   1  914.21   54.99
  -2   3  -1  948.51   54.79
   2   3   1  920.11   54.79
   3  -3   1   37.20    3.00
   3   3   1   44.90    2.90
   4  -3   1   63.79    4.70
   4   3   1   67.19    4.50
   5  -3   1    0.60    0.20
   5  -3   1    0.20    0.60
   5   3   1    0.30    0.50
   5   3   1    0.80    0.30
   6  -3   1  116.39    7.60
   6  -3   1  129.59    7.70
  -6  -3  -1  134.89    7.80
   6  -3   1  132.09    7.70
   6  -3   1  122.49    8.80
   6   3   1  130.69    7.70
  -6   3  -1  123.09    7.80
   6   3   1  117.49    7.70
   6   3   1  123.89    8.60
   6   3   1  128.39    7.70
   7  -3   1  121.09    6.80
   7  -3   1  117.79    6.80
   7  -3   1  112.59    6.90
  -7  -3  -1  104.19    6.90
   7  -3   1  115.89    8.20
  -7   3  -1   99.49    6.90
   7   3   1  100.99    6.80
   7   3   1  113.99    8.10
   7   3   1  111.69    6.80
   8  -3   1    5.40    0.80
   8  -3   1    5.80    1.60
   8  -3   1    8.00    0.70
  -8  -3  -1    7.10    0.90
   8   3   1    4.40    0.70
   8   3   1    7.00    0.90
   8   3   1    8.80    2.10
  -8   3  -1    6.60    0.90
   8   3   1    5.00    0.70
  -9  -3  -1    6.50    0.80
   9  -3   1    5.20    0.80
  -9   3  -1    4.70    0.70
   9   3   1    5.80    0.80
   9   3   1    6.70    0.80
  10   3   1    6.40    0.70
  11  -4  -1    1.00    0.30
  11   4  -1    1.20    0.30
 -11   4   1    0.90    0.40
 -10  -4   1    2.90    0.60
  10  -4  -1    1.90    0.50
  10   4  -1    3.00    0.50
 -10   4   1    1.30    0.60
   9  -4  -1   67.99    6.50
  -9  -4   1   70.29    4.50
  -9   4   1   69.19    4.50
   9   4  -1   61.59    4.30
   9   4  -1   69.79    6.40
  -8  -4   1  161.08    9.80
   8  -4  -1  152.28    9.60
   8  -4  -1  170.88   13.40
  -8   4   1  162.08    9.70
   8   4  -1  146.59   11.20
   8   4  -1  161.38    9.60
   8   4  -1  146.79    9.60
   7  -4  -1    3.60    0.60
   7  -4  -1    3.30    1.40
  -7  -4   1    3.50    0.80
   7   4  -1    2.50    0.50
  -7   4   1    4.10    0.80
   7   4  -1    2.70    0.50
   7   4  -1    4.30    1.20
   6  -4  -1  754.72   41.10
   6   4  -1  643.14   41.10
  -6   4   1  733.63   41.30
   6   4  -1  686.63   41.10
   6   4  -1  656.13   41.10
   5  -4  -1  254.87   17.80
   5  -4  -1  305.77   16.90
   5   4  -1  310.17   17.00
   5   4  -1  259.27   17.70
   4  -4  -1   25.20    2.90
   4   4  -1   32.70    1.90
   4   4  -1   23.50    2.40
   3  -4  -1  439.56   27.40
   3   4  -1  470.45   27.40
  -2  -4   1 9775.62  577.74
   2  -4  -1 9739.43  577.44
  -2   4   1 9467.35  576.84
   1  -4  -1 1627.94   88.69
   1  -4  -1 1395.16   88.59
   1   4  -1 1478.05   88.59
   0  -4  -1 1488.85   81.19
   0   4  -1 1259.37   81.09
   1  -4   1  975.90   58.59
  -1   4  -1 1001.00   58.49
   2  -4   1   71.99    4.90
  -2   4  -1   75.69    4.60
   2   4   1   76.39    4.70
   3  -4   1 1091.69   66.19
   3   4   1 1106.49   65.19
   4  -4   1  682.63   41.90
   4   4   1  709.63   41.60
   5  -4   1  269.87   16.80
   5  -4   1  281.17   17.80
   5   4   1  265.57   17.50
   5   4   1  313.87   16.90
  -6  -4  -1    4.60    0.70
   6  -4   1    5.20    0.70
   6  -4   1    6.40    1.40
   6  -4   1    5.10    0.70
   6   4   1    5.50    0.70
  -6   4  -1    4.40    0.70
   6   4   1    5.60    0.70
   6   4   1    5.50    1.30
   6   4   1    6.60    0.80
  -7  -4  -1   48.20    3.20
   7  -4   1   41.80    4.20
   7  -4   1   49.99    3.10
   7  -4   1   50.69    3.00
   7   4   1   53.29    3.20
   7   4   1   47.90    4.30
   7   4   1   41.50    3.10
  -7   4  -1   42.50    3.20
   8  -4   1    4.90    0.70
   8  -4   1    5.40    1.70
  -8  -4  -1    4.20    0.70
  -8   4  -1    4.50    0.80
   8   4   1    6.90    1.80
   8   4   1    5.40    0.70
   8   4   1    5.70    0.80
   8   4   1    7.20    0.90
   9  -4   1   30.40    2.30
  -9  -4  -1   33.60    2.10
   9   4   1   33.20    2.20
  -9   4  -1   30.60    2.30
  10   4   1   12.80    1.00
  11  -5  -1    7.50    0.60
 -11   5   1    7.80    0.80
  11   5  -1    7.20    0.60
 -10  -5   1   24.00    1.90
 -10   5   1   28.40    2.10
  10   5  -1   28.10    1.90
   9  -5  -1  286.67   19.50
   9   5  -1  284.47   17.40
   9   5  -1  310.17   19.70
  -9   5   1  286.97   17.60
   8  -5  -1   21.20    3.20
   8  -5  -1   18.00    1.50
  -8  -5   1   17.60    1.90
   8   5  -1   16.00    2.80
  -8   5   1   18.80    1.70
   8   5  -1   17.20    1.40
   8   5  -1   16.90    1.40
   7  -5  -1   11.50    1.00
  -7  -5   1   11.20    1.40
   7  -5  -1    7.40    1.80
   7   5  -1    9.60    1.90
  -7   5   1    9.90    1.30
   7   5  -1    9.30    1.00
   7   5  -1    9.60    1.00
   6  -5  -1  358.76   19.70
  -6  -5   1  341.27   19.90
   6  -5  -1  293.57   20.80
   6   5  -1  324.57   19.70
   6   5  -1  329.67   19.70
  -6   5   1  328.47   19.90
   5  -5  -1  764.12   43.00
   5  -5  -1  693.73   43.90
   5   5  -1  798.62   43.00
   5   5  -1  642.94   43.70
   4  -5  -1    1.10    0.70
   4  -5  -1    1.10    0.30
   4   5  -1    0.30    0.30
   4   5  -1    0.90    0.60
   3  -5  -1  101.39    6.80
   3   5  -1  104.39    6.70
   2  -5  -1 2086.39  122.59
   2   5  -1 2060.79  122.49
   1  -5  -1 1858.31  109.09
   1   5  -1 1834.02  108.99
   0   5  -1  808.82   47.90
   1  -5   1 2071.79  124.29
   1   5   1 2110.09  124.19
  -1   5  -1 2132.39  124.19
   2  -5   1 1023.70   64.79
   2   5   1 1112.79   64.69
  -2   5  -1 1139.79   64.69
   3  -5   1 1992.80  123.89
   3   5   1 2193.58  123.69
   4  -5   1   57.99    4.30
   4   5   1   54.99    4.00
   5  -5   1   29.50    1.90
   5  -5   1   25.40    2.70
   5   5   1   31.70    2.00
  -5   5  -1   30.00    2.20
   5   5   1   26.60    2.50
   5   5   1   29.40    2.00
  -6  -5  -1   23.70    1.90
   6  -5   1   22.40    1.80
   6  -5   1   26.70    1.80
   6  -5   1   24.00    2.80
   6   5   1   24.70    1.80
   6   5   1   26.90    1.70
   6   5   1   26.00    1.80
   6   5   1   22.10    2.50
  -6   5  -1   21.90    1.90
   7  -5   1    2.10    0.50
  -7  -5  -1    2.50    0.60
   7  -5   1    1.10    0.90
   7   5   1    2.30    1.00
   7   5   1    2.60    0.50
   7   5   1    2.40    0.60
  -7   5  -1    1.80    0.60
   7   5   1    1.30    0.50
  -8  -5  -1   31.70    2.20
   8  -5   1   31.10    2.20
   8  -5   1   28.80    3.60
   8   5   1   33.40    3.70
   8   5   1   30.10    2.20
   8   5   1   27.20    2.10
  -8   5  -1   29.30    2.30
   8   5   1   34.30    2.30
   9  -5   1   19.20    1.60
  -9  -5  -1   21.50    1.40
   9   5   1   19.40    1.50
  -9   5  -1   18.70    1.70
   9   5   1   21.20    1.60
  10  -5   1    0.00    0.20
  10   5   1    0.40    0.30
 -11   6   1    6.40    0.70
  11   6  -1    5.90    0.60
  10  -6  -1    0.00    0.30
 -10  -6   1    0.60    0.40
 -10   6   1   -0.20    0.60
  10   6  -1    0.60    0.30
  -9  -6   1   20.00    1.80
  -9   6   1   24.00    1.90
   9   6  -1   22.60    1.70
   9   6  -1   24.40    4.30
  -8  -6   1  190.98   11.80
   8  -6  -1  222.08   13.80
   8  -6  -1  196.38   11.60
  -8   6   1  194.58   11.80
   8   6  -1  176.88   13.20
   8   6  -1  191.58   11.60
   8   6  -1  173.18   11.60
   7  -6  -1  268.37   17.20
   7  -6  -1  277.57   15.40
  -7  -6   1  234.58   15.50
  -7   6   1  267.77   15.60
   7   6  -1  249.18   15.40
   7   6  -1  240.78   16.80
   7   6  -1  257.27   15.40
  -6  -6   1    0.50    0.50
   6  -6  -1    0.80    0.80
   6  -6  -1    0.00    0.20
   6   6  -1    0.20    0.30
   6   6  -1    0.20    0.30
   6   6  -1    0.50    0.60
  -6   6   1    0.50    0.60
   5  -6  -1    4.00    1.10
   5  -6  -1    5.90    0.60
   5   6  -1    4.30    1.00
   5   6  -1    5.00    0.60
   4  -6  -1   70.49    4.20
   4   6  -1   63.29    4.80
   4   6  -1   68.39    4.20
   3  -6  -1   68.29    4.90
   3   6  -1   70.49    4.80
   2  -6  -1 1239.28   71.29
   2   6  -1 1159.18   71.09
   1  -6  -1 2552.74  148.29
   1   6  -1 2469.45  148.19
   0   6  -1  749.42   44.50
   1  -6   1  271.77   16.20
   1   6   1  255.07   16.00
  -1   6  -1  267.37   16.00
   2  -6   1 1271.77   79.49
  -2   6  -1 1451.65   79.29
   2   6   1 1295.37   79.29
   3  -6   1  268.77   17.00
  -3   6  -1  293.57   16.40
   3   6   1  258.97   16.70
   4  -6   1   49.60    3.00
   4  -6   1   44.70    3.80
   4   6   1   43.40    3.60
   4   6   1   52.29    3.00
   5  -6   1    9.20    0.80
   5  -6   1    8.10    1.50
  -5  -6  -1    9.50    1.00
   5  -6   1    9.00    0.90
   5   6   1   10.40    0.80
  -5   6  -1    9.50    1.30
   5   6   1   10.70    1.40
   5   6   1    9.90    0.90
   6  -6   1  170.08   12.50
   6  -6   1  194.68   11.20
  -6  -6  -1  198.88   11.30
   6   6   1  189.88   11.30
   6   6   1  178.68   12.20
  -6   6  -1  166.58   11.40
   6   6   1  184.38   11.20
   6   6   1  200.78   11.30
   7  -6   1    0.80    0.40
  -7  -6  -1    0.10    0.40
   7  -6   1    1.50    1.20
  -7   6  -1    0.50    0.50
   7   6   1    0.00    0.40
   7   6   1    0.70    1.00
   7   6   1    0.70    0.70
   7   6   1    0.80    0.60
   8  -6   1  339.47   23.60
   8  -6   1  363.66   21.90
  -8  -6  -1  383.36   21.90
   8   6   1  387.76   23.70
   8   6   1  357.96   21.90
  -8   6  -1  356.56   21.90
   8   6   1  375.66   21.90
   9  -6   1  226.18   15.00
   9   6   1  245.38   14.90
   9   6   1  271.47   14.90
  -9   6  -1  250.77   14.90
  10   6   1   37.90    2.50
 -10  -7   1   49.60    3.10
 -10   7   1   48.70    3.30
  10   7  -1   47.50    3.10
  -9  -7   1   10.40    1.20
   9   7  -1    9.30    0.90
  -9   7   1    8.80    1.20
   8  -7  -1   12.30    1.30
  -8  -7   1   10.70    1.40
   8  -7  -1   10.50    1.10
   8  -7  -1   13.60    2.80
   8   7  -1   12.00    1.10
   8   7  -1   12.80    2.40
  -8   7   1   11.60    1.40
   8   7  -1   11.20    1.10
   7  -7  -1   50.79    4.80
  -7  -7   1   45.80    3.40
   7  -7  -1   46.50    3.10
  -7   7   1   51.89    3.50
   7   7  -1   47.40    3.10
   7   7  -1   47.20    4.40
   7   7  -1   44.80    3.10
  -6  -7   1   15.90    1.60
   6  -7  -1   15.40    1.20
   6  -7  -1   12.40    2.20
   6   7  -1   14.00    1.20
   6   7  -1   16.80    1.20
  -6   7   1   14.30    1.60
   6   7  -1   11.70    2.00
  -5  -7   1  125.89    8.00
   5  -7  -1  126.79    9.00
   5  -7  -1  126.89    7.90
   5   7  -1  138.69    7.90
   5   7  -1  126.09    7.90
   5   7  -1  117.09    8.70
  -5   7   1  146.19    8.20
   4  -7  -1  131.29    9.40
   4  -7  -1  153.88    8.60
   4   7  -1  125.19    9.20
   4   7  -1  153.58    8.60
   3  -7  -1  215.08   14.10
   3   7  -1  232.28   14.00
   2  -7  -1  612.34   35.60
   2   7  -1  570.84   35.40
   1  -7  -1 1695.13  105.09
   1   7  -1 1838.42  104.59
   0   7  -1 1838.72  108.69
   1  -7   1 1518.45   93.19
   1   7   1 1584.54   92.99
  -1   7  -1 1615.04   93.69
   2  -7   1  193.68   12.30
   2   7   1  189.88   12.00
  -2   7  -1  202.08   12.10
   3  -7   1  372.66   20.40
   3  -7   1  319.47   21.10
  -3   7  -1  378.26   20.60
   3   7   1  338.47   20.90
  -3   7  -1  307.97   20.80
   4  -7   1    9.80    0.80
   4  -7   1    7.30    1.40
   4   7   1    9.50    1.40
   4   7   1   11.20    0.80
   5  -7   1  235.88   16.80
   5  -7   1  267.87   15.70
  -5  -7  -1  266.07   15.80
   5   7   1  280.67   15.80
  -5   7  -1  269.47   15.90
   5   7   1  260.97   15.70
   5   7   1  259.47   15.80
   6  -7   1  320.47   18.50
   6  -7   1  302.87   19.90
  -6  -7  -1  312.97   18.60
   6   7   1  316.47   18.60
   6   7   1  333.37   18.60
  -6   7  -1  291.47   18.70
   6   7   1  313.17   18.50
   6   7   1  285.37   19.50
  -7  -7  -1  132.89    8.20
   7  -7   1  141.09    8.20
   7   7   1  142.99    8.20
   7   7   1  125.59    8.10
  -7   7  -1  124.39    8.30
   7   7   1  128.69    8.20
   7   7   1  141.79   10.30
  -8  -7  -1    7.50    0.90
   8  -7   1    3.60    1.60
   8  -7   1    6.30    0.80
  -8   7  -1    6.00    0.90
   8   7   1    5.90    0.80
   8   7   1    7.30    1.80
   8   7   1    5.50    1.00
   9   7   1   15.20    1.20
  -9   7  -1   13.50    1.30
   9   7   1   15.60    1.20
  10   7   1   62.69    3.90
 -10   8   1    4.60    0.80
  10   8  -1    5.00    0.60
  -9  -8   1   26.10    2.00
   9   8  -1   26.60    2.10
  -9   8   1   25.70    2.00
  -8  -8   1  321.57   21.00
   8  -8  -1  346.87   21.00
   8   8  -1  354.76   20.90
  -8   8   1  366.46   21.10
   8   8  -1  354.66   20.90
   7  -8  -1   12.90    2.50
  -7  -8   1   16.00    1.60
   7  -8  -1   13.50    1.30
  -7   8   1   17.60    1.80
   7   8  -1   19.50    2.70
   7   8  -1   18.10    1.50
   7   8  -1   17.60    1.40
   6  -8  -1  238.98   14.10
   6  -8  -1  226.38   15.50
  -6  -8   1  227.88   14.20
   6   8  -1  226.18   14.10
  -6   8   1  255.37   14.40
   6   8  -1  228.98   14.10
   6   8  -1  236.58   15.30
  -5  -8   1   18.50    1.60
   5  -8  -1   17.80    2.40
   5  -8  -1   17.50    1.50
  -5   8   1   21.20    1.80
   5   8  -1   19.70    1.40
   5   8  -1   20.10    1.40
   5   8  -1   15.20    2.00
   4  -8  -1  136.89    8.50
   4  -8  -1  140.99    9.60
   4   8  -1  137.09    9.30
   4   8  -1  151.88    8.60
  -4   8   1  141.59    8.50
   3  -8  -1 2494.05  150.18
   3  -8  -1 2634.74  149.29
   3   8  -1 2254.47  149.88
   3   8  -1 2753.32  149.39
  -3   8   1 2529.55  149.19
   2  -8  -1  324.57   18.10
   2   8  -1  259.77   17.80
   1   8  -1  691.93   41.40
   0   8   1    4.20    0.80
   0   8  -1    4.20    0.80
   1  -8   1  232.88   14.90
  -1   8  -1  244.78   14.70
   2  -8   1  104.39    6.00
   2  -8   1   94.89    6.70
   2   8   1   92.39    6.40
  -2   8  -1  101.39    6.50
   3  -8   1  157.68    8.50
   3  -8   1  129.79    9.30
  -3   8  -1  131.69    9.00
   3   8   1  128.99    9.00
  -3   8  -1  154.58    8.70
   4  -8   1   54.49    4.60
   4  -8   1   59.79    3.70
   4   8   1   57.29    4.40
   4   8   1   60.99    3.70
   5  -8   1  442.76   26.70
  -5  -8  -1  452.85   26.80
   5   8   1  450.85   26.70
   5   8   1  432.56   26.60
  -5   8  -1  461.45   26.90
   5   8   1  429.96   27.50
   5   8   1  470.55   26.70
   6  -8   1  108.19    6.40
  -6  -8  -1   99.89    6.50
   6  -8   1   96.49    7.70
  -6   8  -1  102.79    6.60
   6   8   1  100.49    7.50
   6   8   1   92.69    6.70
   6   8   1  119.19    6.40
  -7  -8  -1    1.40    0.50
   7  -8   1    1.30    0.50
   7  -8   1    2.10    1.20
   7   8   1    1.00    0.40
   7   8   1    2.00    1.10
   7   8   1    0.80    0.50
   7   8   1    1.50    0.50
  -7   8  -1    1.10    0.60
   8  -8   1   25.10    1.90
   8  -8   1   29.60    4.00
   8   8   1   24.50    1.90
  -8   8  -1   21.90    1.90
   8   8   1   29.10    1.90
   8   8   1   30.80    3.60
   9   8   1   71.69    4.30
  -9   8  -1   62.39    4.30
   9   8   1   68.89    4.30
  10   8   1    1.40    0.30
  10  -9  -1    0.90    0.40
  10  -9  -1   -0.20    0.20
  10   9  -1    0.40    0.20
 -10   9   1    0.30    0.50
   9  -9  -1    0.00    0.30
  -9  -9   1    0.30    0.40
  -9   9   1    0.80    0.50
   9   9  -1    0.80    0.30
   8  -9  -1   10.20    1.10
   8  -9  -1   13.70    1.30
  -8  -9   1   12.90    1.50
   8  -9  -1    7.20    2.90
  -8   9   1   12.90    1.50
   8   9  -1   15.00    2.70
   8   9  -1   12.70    1.10
   7  -9  -1  176.78   12.10
   7  -9  -1  218.58   14.20
  -7  -9   1  200.08   12.30
   7   9  -1  203.58   12.20
  -7   9   1  226.78   12.50
   7   9  -1  184.08   13.60
   7   9  -1  201.88   12.20
   6  -9  -1  650.93   38.70
   6  -9  -1  659.93   40.40
  -6  -9   1  654.73   38.90
   6   9  -1  657.93   38.70
   6   9  -1  627.94   38.70
   6   9  -1  624.54   40.00
  -6   9   1  691.43   39.00
   5  -9  -1  270.47   17.70
   5  -9  -1  312.27   19.20
   5   9  -1  302.57   17.80
   5   9  -1  309.87   17.70
  -5   9   1  312.87   18.00
   5   9  -1  274.67   18.70
   4  -9  -1    1.00    0.30
   4  -9  -1    1.10    0.90
   4   9  -1    1.10    0.30
  -4   9   1    1.30    0.20
   4   9  -1    0.90    0.60
   3  -9  -1 2670.83  161.68
   3  -9  -1 2885.81  160.58
   3   9  -1 2554.04  161.28
   3   9  -1 2789.02  160.58
   2  -9  -1   39.90    3.10
   2   9  -1   33.40    2.10
   2   9  -1   27.60    2.70
  -2   9   1   31.90    2.10
   1   9  -1  234.18   14.50
   0   9   1   22.40    2.00
   0   9  -1   22.20    2.00
  -1   9  -1   15.60    1.60
   1   9   1   13.30    1.50
   2  -9   1  378.86   26.00
   2  -9   1  466.15   25.30
   2   9   1  399.06   25.80
   2   9   1  446.76   25.30
  -2   9  -1  437.56   25.90
   3  -9   1   86.39    5.10
   3  -9   1   75.19    5.90
   3   9   1   82.09    5.00
  -3   9  -1   89.09    5.30
  -3   9  -1   75.19    5.70
   3   9   1   84.49    5.70
  -4  -9  -1  115.59    6.90
   4  -9   1  107.89    6.90
   4   9   1  112.79    7.70
   4   9   1  117.99    6.90
   4   9   1  109.69    6.80
   5  -9   1  599.84   34.80
  -5  -9  -1  597.04   34.80
   5  -9   1  549.95   36.10
  -5   9  -1  598.54   35.00
   5   9   1  584.24   35.80
   5   9   1  585.34   34.80
  -6  -9  -1  428.26   26.70
   6  -9   1  438.76   28.30
   6   9   1  453.85   26.70
  -6   9  -1  452.05   26.90
   6   9   1  460.85   26.60
   6   9   1  452.25   27.90
   7  -9   1  568.94   38.00
  -7  -9  -1  620.54   36.30
   7  -9   1  665.83   36.30
   7   9   1  605.34   36.30
   7   9   1  658.03   37.90
  -7   9  -1  602.74   36.40
   7   9   1  625.44   36.30
   7   9   1  541.85   36.20
   8  -9   1   29.80    2.10
   8  -9   1   29.10    2.20
   8  -9   1   35.60    4.80
   8   9   1   35.90    3.80
  -8   9  -1   28.10    2.30
   8   9   1   33.30    2.20
   8   9   1   36.40    2.20
  -9   9  -1   25.40    2.00
   9   9   1   29.00    2.00
   9   9   1   30.50    2.00
  10   9   1    5.00    0.50
  10 -10  -1   29.40    1.80
  10  10  -1   24.90    1.80
 -10  10   1   26.80    1.90
  -9 -10   1   30.50    2.30
  -9  10   1   32.60    2.40
   9  10  -1   37.10    2.30
   8 -10  -1  109.09    8.70
  -8 -10   1   92.19    6.10
   8 -10  -1   84.79    6.00
   8  10  -1  107.29    8.40
  -8  10   1   99.69    6.20
   8  10  -1   96.69    6.00
   7 -10  -1   11.90    2.60
  -7 -10   1    9.10    1.30
   7 -10  -1    7.00    0.90
   7  10  -1    8.10    1.90
   7  10  -1   10.50    1.00
  -7  10   1    9.10    1.30
   7  10  -1   10.10    0.90
   6 -10  -1  506.45   29.80
  -6 -10   1  493.25   30.00
   6 -10  -1  555.44   31.80
   6  10  -1  495.85   30.20
  -6  10   1  527.15   30.10
   6  10  -1  454.95   31.10
   6  10  -1  481.05   29.80
   5 -10  -1  277.87   17.70
   5 -10  -1  272.47   16.10
  -5 -10   1  261.67   16.30
  -5  10   1  281.57   16.40
   5  10  -1  251.97   16.20
   5  10  -1  273.77   16.20
   5  10  -1  275.27   17.40
   4 -10  -1  115.29    7.90
  -4 -10   1  138.49    8.10
   4 -10  -1  146.09    9.30
  -4  10   1  136.99    7.90
  -4  10   1  141.19    8.30
   4  10  -1  116.39    8.80
   4  10  -1  125.49    7.90
   3 -10  -1 2583.54  138.89
   3 -10  -1 2285.57  137.59
  -3  10   1 2240.28  137.59
   3  10  -1 2356.16  138.59
   3  10  -1 2224.48  137.69
   2 -10  -1 1159.78   68.89
   2  10  -1 1210.48   68.89
  -2  10   1 1231.98   68.89
   2  10  -1 1065.29   69.59
  -1  10   1  236.28   13.80
   1  10  -1  238.78   13.70
  -1  10   1  218.08   14.30
   1  10  -1  226.58   14.40
   0 -10   1  908.91   53.89
   0  10  -1  905.91   53.89
   0  10  -1  947.31   54.59
   0  10   1  866.11   54.49
   0  10   1  938.71   53.89
   1 -10   1  272.67   16.00
  -1  10  -1  293.37   16.70
   1  10   1  245.88   16.60
   1  10   1  265.77   16.00
   2 -10   1  181.38   11.70
   2 -10   1  183.78   10.70
   2  10   1  159.98   11.30
  -2  10  -1  178.18   11.40
   2  10   1  190.58   10.70
   3 -10   1  161.68    9.20
   3 -10   1  146.59   10.20
   3  10   1  151.38    9.20
   3  10   1  152.28    9.90
  -3  10  -1  146.99   10.10
   4 -10   1    0.20    0.70
  -4 -10  -1    1.40    0.30
   4  10   1    0.60    0.30
   4  10   1    0.30    0.70
   4  10   1    0.30    0.40
   5 -10   1    3.80    1.40
   5 -10   1    5.60    0.70
  -5 -10  -1    6.50    0.80
   5  10   1    6.90    1.40
  -5  10  -1    5.80    1.00
   5  10   1    5.80    0.70
   5  10   1    5.90    0.70
   5  10   1    5.00    0.60
   6 -10   1    2.50    1.10
  -6 -10  -1    1.90    0.50
   6  10   1    3.20    1.10
   6  10   1    2.80    0.60
  -6  10  -1    2.30    0.90
   6  10   1    1.80    0.50
   6  10   1    2.50    0.50
   7 -10   1    6.60    0.80
   7 -10   1    8.00    2.00
  -7  10  -1    6.00    1.00
   7  10   1    8.10    0.80
   7  10   1    8.40    2.00
   7  10   1    7.60    0.90
   7  10   1    7.90    0.90
   8 -10   1    1.40    0.40
   8 -10   1    0.30    0.30
  -8  10  -1    1.00    0.50
   8  10   1    1.00    0.40
   8  10   1    0.50    0.40
   9  10   1    6.60    0.70
  -9  10  -1    5.20    0.80
  10 -10   1    0.20    0.20
  10  10   1    0.30    0.20
 -10  11   1    3.20    0.60
  10  11  -1    3.70    0.40
   9 -11  -1   24.70    1.80
  -9  11   1   26.50    2.00
   9  11  -1   26.90    1.80
  -8 -11   1   27.60    2.20
   8  11  -1   33.10    2.20
  -8  11   1   31.40    2.50
   8  11  -1   40.80    6.40
   7 -11  -1   30.40    4.30
  -7 -11   1   30.00    2.30
   7 -11  -1   27.60    2.10
   7  11  -1   29.40    2.10
  -7  11   1   31.30    2.50
   7  11  -1   30.90    2.10
   7  11  -1   39.20    3.90
  -6 -11   1  137.99    8.10
   6 -11  -1  148.39   10.00
   6 -11  -1  128.89    7.90
   6  11  -1  118.59    7.90
  -6  11   1  133.79    8.30
   6  11  -1  118.89    7.90
   6  11  -1  129.69    9.40
   5 -11  -1   22.10    1.60
  -5 -11   1   26.70    2.00
   5  11  -1   23.40    1.70
   5  11  -1   20.80    1.60
  -5  11   1   24.60    2.30
   5  11  -1   27.40    2.90
   4 -11  -1  136.19    9.50
  -4 -11   1  147.49    8.40
   4 -11  -1  130.79    8.20
  -4  11   1  142.39    8.10
   4  11  -1  123.19    8.10
  -4  11   1  137.19    8.50
  -4  11   1  138.69    9.20
   4  11  -1  135.29    8.20
   4  11  -1  117.79    9.10
   3 -11  -1   16.20    1.10
  -3 -11   1   16.50    1.40
   3 -11  -1   17.20    2.30
  -3  11   1   13.90    1.90
   3  11  -1   11.80    1.90
   3  11  -1   14.80    1.10
  -3  11   1   13.40    1.00
   2  11  -1    3.90    1.00
   2  11  -1    4.90    0.50
  -2  11   1    5.30    1.10
  -2  11   1    3.80    0.50
  -1 -11   1  112.19    6.30
  -1  11   1  105.79    6.30
   1  11  -1  100.59    6.30
  -1  11   1   95.69    7.00
   1  11  -1  107.19    7.10
   0 -11   1  185.68   10.40
   0  11   1  152.68   11.00
   0  11  -1  190.48   11.20
   0  11   1  168.18   10.40
   0  11  -1  172.98   10.60
   1 -11   1  222.98   13.30
  -1  11  -1  244.18   14.10
  -1  11  -1  217.08   13.30
   1  11   1  230.98   13.30
   1  11   1  199.58   13.90
   2 -11   1  634.84   37.10
   2 -11   1  602.54   38.20
  -2  11  -1  682.03   38.00
   2  11   1  582.84   37.80
   2  11   1  634.34   37.10
   3 -11   1  476.55   32.60
   3 -11   1  552.04   31.50
   3 -11   1  526.15   31.60
   3  11   1  538.65   31.50
   3  11   1  500.35   32.30
  -3  11  -1  585.44   31.70
   4 -11   1  541.55   30.50
   4 -11   1  468.65   31.80
   4 -11   1  522.75   30.50
  -4  11  -1  539.75   30.70
   4  11   1  500.65   30.50
   4  11   1  522.15   31.50
   4  11   1  495.35   30.50
   5 -11   1   27.30    1.90
   5 -11   1   21.30    3.20
   5 -11   1   24.50    1.90
   5  11   1   26.50    1.90
   5  11   1   32.30    3.00
   5  11   1   26.80    2.00
  -5  11  -1   28.90    2.30
   5  11   1   27.30    1.90
   6 -11   1   81.99    8.70
   6 -11   1  108.09    6.00
   6 -11   1   87.79    5.90
   6  11   1   96.39    6.00
   6  11   1   94.89    6.00
   6  11   1   94.79    7.40
  -6  11  -1  103.19    6.30
   6  11   1   93.09    5.90
   7 -11   1   16.00    1.30
   7 -11   1   13.00    2.80
   7  11   1   14.20    1.30
   7  11   1   16.10    1.30
  -7  11  -1   14.80    1.60
   7  11   1   16.80    2.60
   8 -11   1   29.30    2.00
   8 -11   1   27.60    2.10
  -8  11  -1   34.10    2.30
   8  11   1   34.20    2.20
  -9  11  -1   31.20    2.20
   9  11   1   35.10    2.20
 -10  12   1   22.50    1.70
  10  12  -1   25.60    1.70
  -9  12   1   59.29    3.90
   9  12  -1   60.49    3.80
   8 -12  -1   12.50    1.20
  -8  12   1   15.30    1.60
   8  12  -1   15.60    1.30
  -7 -12   1    3.50    0.70
   7 -12  -1    0.30    2.70
   7 -12  -1    2.90    0.60
   7  12  -1    4.00    1.90
   7  12  -1    3.40    0.50
  -7  12   1    4.70    1.00
   6 -12  -1  141.69    9.90
   6 -12  -1  110.69    7.60
  -6 -12   1  129.39    7.80
  -6  12   1  134.49    8.00
   6  12  -1  122.29    7.70
   6  12  -1  119.49    7.60
   6  12  -1  125.39    9.20
   5 -12  -1  388.26   24.00
  -5 -12   1  432.46   24.20
   5 -12  -1  443.96   25.90
  -5  12   1  426.46   24.30
   5  12  -1  395.16   24.00
   5  12  -1  358.56   24.00
   5  12  -1  383.66   25.30
   4 -12  -1   38.50    2.60
   4 -12  -1   40.40    4.10
  -4 -12   1   43.50    2.90
  -4  12   1   44.90    2.60
   4  12  -1   39.70    2.70
   4  12  -1   40.20    2.90
   4  12  -1   40.50    3.70
  -4  12   1   43.90    3.90
   4  12  -1   38.90    2.60
  -4  12   1   40.00    3.10
  -3 -12   1  153.68    9.20
   3 -12  -1  166.88   10.70
   3 -12  -1  155.98    9.30
  -3 -12   1  152.98    9.30
   3  12  -1  147.69    9.30
  -3  12   1  170.08   10.40
  -3  12   1  137.79    9.20
   3  12  -1  146.39   10.30
  -3  12   1  165.68    9.70
  -2 -12   1  220.38   13.70
   2  12  -1  219.48   13.80
  -2  12   1  257.87   14.80
   2  12  -1  249.88   14.80
  -2  12   1  216.38   13.80
  -1 -12   1  252.27   14.10
  -1  12   1  226.68   14.10
   1  12  -1  244.48   15.00
  -1  12   1  220.08   14.90
   0 -12   1  178.28   10.70
   0  12   1  172.08   10.70
   0  12  -1  178.08   10.70
   0  12  -1  202.48   11.70
   0  12   1  165.58   11.40
   1  12   1   57.89    3.60
  -1  12  -1   57.59    3.60
  -1  12  -1   57.69    4.40
   1  12   1   57.79    4.40
   2 -12   1  139.29    9.40
   2 -12   1  151.58    9.50
   2  12   1  159.58    9.40
   2  12   1  152.98   10.30
  -2  12  -1  169.58    9.70
  -2  12  -1  171.48   10.40
   3 -12   1  104.69    8.40
   3 -12   1  119.69    7.20
   3 -12   1  115.69    7.20
   3  12   1  113.79    8.10
  -3  12  -1  134.49    7.60
   3  12   1  120.89    7.20
   3  12   1  116.99    7.20
   4 -12   1   23.50    1.70
   4 -12   1   20.20    1.60
   4 -12   1   18.10    2.90
  -4  12  -1   24.70    2.20
   4  12   1   26.90    2.70
   4  12   1   22.20    1.60
   4  12   1   23.80    1.60
   5 -12   1  151.98    8.70
   5 -12   1  134.59    8.60
   5 -12   1  126.69   10.20
   5  12   1  138.89    8.70
   5  12   1  147.29    8.70
  -5  12  -1  149.59    9.00
   5  12   1  142.19    9.90
   6 -12   1    1.40    0.50
   6 -12   1    0.50    1.40
   6 -12   1    0.80    0.40
   6  12   1   -0.80    0.90
   6  12   1    0.10    0.40
  -6  12  -1   -0.20    0.70
   6  12   1    0.20    0.30
   7 -12   1  138.99    9.50
   7 -12   1  170.78   11.80
   7 -12   1  161.88    9.40
   7  12   1  160.08    9.50
  -7  12  -1  150.68    9.70
   7  12   1  149.69    9.50
   7  12   1  177.68   11.40
  -8  12  -1   36.10    2.70
   8  12   1   40.20    2.60
   8  12   1   40.40    2.60
   9  12   1   11.50    1.10
  -9  12  -1   11.50    1.00
  -9  13   1   67.79    4.40
   9  13  -1   70.79    4.30
   8 -13  -1   11.00    1.10
   8  13  -1   10.60    1.00
  -8  13   1   10.50    1.40
   7 -13  -1   58.99    4.10
   7  13  -1   74.59    8.00
   7  13  -1   64.99    4.10
  -7  13   1   65.19    4.40
   6 -13  -1  372.36   24.20
   6  13  -1  341.37   22.50
   6  13  -1  331.77   20.80
  -6  13   1  356.16   21.10
   5 -13  -1  337.27   20.00
   5 -13  -1  372.56   22.20
   5  13  -1  330.67   20.10
  -5  13   1  348.07   20.40
   5  13  -1  308.27   21.40
   5  13  -1  350.26   20.40
   5  13  -1  311.07   20.10
   4 -13  -1    5.70    2.00
   4 -13  -1    6.00    0.70
  -4  13   1    6.50    0.60
   4  13  -1    5.70    0.60
   4  13  -1    7.10    1.60
  -4  13   1    7.80    1.30
   4  13  -1    8.00    1.00
  -4  13   1    3.90    1.60
   4  13  -1    6.40    0.70
   3 -13  -1   11.70    0.90
  -3 -13   1   11.40    0.80
  -3 -13   1   11.20    1.00
   3 -13  -1    9.10    1.00
  -3  13   1   12.40    0.90
  -3  13   1   12.00    2.00
   3  13  -1    9.50    0.90
   3  13  -1    8.70    1.70
  -3  13   1   14.30    1.80
   3  13  -1   12.60    1.30
  -2 -13   1  358.46   20.80
  -2  13   1  374.16   21.80
   2  13  -1  301.17   20.60
   2  13  -1  377.06   21.80
  -2  13   1  334.77   21.30
   1 -13  -1  703.93   42.30
  -1 -13   1  760.02   42.30
  -1 -13   1  752.92   42.20
  -1 -13   1  742.63   42.40
  -1  13   1  637.84   42.30
  -1  13   1  692.73   43.20
   0 -13   1  433.96   24.10
   0 -13   1  394.96   24.20
   0 -13   1  427.86   24.30
   0  13  -1  458.45   25.30
   0  13  -1  378.56   24.20
   0  13   1  383.06   25.00
   0  13   1  382.66   24.20
   1 -13   1  499.75   32.60
   1  13   1  501.45   33.50
  -1  13  -1  603.44   33.70
  -1  13  -1  600.24   32.60
   2 -13   1   19.00    1.50
  -2 -13  -1   21.90    1.30
  -2 -13  -1   21.50    1.60
   2  13   1   22.70    1.50
  -2  13  -1   18.70    2.70
   2  13   1   18.90    2.50
  -2  13  -1   23.90    2.00
   3 -13   1    3.20    0.50
   3 -13   1    3.20    0.50
   3  13   1    5.40    1.30
  -3  13  -1    4.90    1.00
   4 -13   1   22.80    3.10
   4 -13   1   24.20    1.70
   4 -13   1   22.30    1.70
   4  13   1   24.60    1.70
   4  13   1   23.60    2.70
   4  13   1   23.70    1.70
   5 -13   1    3.60    1.50
   5 -13   1    1.30    0.40
   5 -13   1    0.50    0.40
   5  13   1    0.90    1.00
   5  13   1    0.70    0.30
  -5  13  -1    1.60    0.90
   5  13   1    0.90    0.40
   6 -13   1   38.90    2.60
   6 -13   1   40.50    4.70
   6  13   1   38.80    3.90
   6  13   1   37.60    2.60
  -6  13  -1   38.60    3.00
   6  13   1   38.90    2.60
   7 -13   1   33.70    2.50
  -7  13  -1   39.80    2.90
   7  13   1   41.00    2.60
   7  13   1   38.00    2.50
  -8  13  -1    4.40    0.70
   8  13   1    6.20    0.70
   8  13   1    6.80    0.70
  -9  13  -1   51.79    3.40
   9  13   1   58.99    3.50
   9  14  -1    8.00    0.70
  -9  14   1    8.70    0.90
   8 -14  -1   10.00    1.00
  -8  14   1   11.90    1.40
   8  14  -1   10.50    0.90
   7 -14  -1   10.20    1.10
   7 -14  -1    7.90    0.90
   7  14  -1    8.30    0.90
  -7  14   1   10.50    1.50
   6 -14  -1  452.45   27.60
  -6  14   1  479.75   27.90
   6  14  -1  485.55   29.50
   6  14  -1  440.16   27.60
   5 -14  -1  426.76   26.20
   5 -14  -1  382.06   23.80
   5 -14  -1  408.46   23.90
   5  14  -1  420.36   25.60
  -5  14   1  409.46   24.20
   5  14  -1  370.56   24.10
   5  14  -1  396.06   23.90
   4 -14  -1    5.60    0.60
  -4  14   1    6.00    1.20
  -4  14   1    5.20    0.60
   4  14  -1    4.50    1.40
   4  14  -1    5.70    0.70
   4  14  -1    4.10    0.80
  -3 -14   1   15.70    1.00
   3 -14  -1   16.70    1.30
   3 -14  -1   14.60    1.10
  -3 -14   1   15.40    1.20
  -3  14   1   15.30    1.90
   3  14  -1   18.70    2.40
  -3  14   1   20.20    2.60
   3  14  -1   13.30    1.50
  -3  14   1   15.10    1.10
   2 -14  -1   25.70    1.80
   2 -14  -1   25.00    1.70
  -2 -14   1   25.20    1.60
  -2 -14   1   25.00    1.80
   2  14  -1   22.20    1.70
  -2  14   1   23.50    1.70
  -2  14   1   24.30    2.70
  -2  14   1   28.50    2.30
   2  14  -1   28.10    2.90
   2  14  -1   27.30    2.10
  -1 -14   1  124.29    7.50
   1 -14  -1  128.99    7.50
  -1 -14   1  126.09    7.30
  -1 -14   1  127.59    7.40
   1  14  -1  128.69    7.70
  -1  14   1  109.49    7.40
  -1  14   1  116.09    7.80
   1  14  -1  128.39    8.50
  -1  14   1  125.19    8.50
   1  14  -1  108.49    7.40
   0 -14  -1  314.97   18.60
   0 -14   1  311.57   18.50
   0 -14   1  307.17   18.70
   0 -14   1  329.77   18.70
   0 -14  -1  348.97   19.00
   0  14   1  314.47   18.70
   0  14   1  279.87   19.60
   0  14  -1  343.07   19.90
   0  14  -1  288.77   18.90
   0  14  -1  301.67   18.70
  -1 -14  -1  122.09    7.40
   1 -14   1  130.49    7.40
  -1 -14  -1  130.29    7.70
   1 -14   1  129.59    7.60
   1  14   1  118.79    7.50
  -1  14  -1  123.29    7.50
  -1  14  -1  113.69    7.80
  -1  14  -1  121.79    8.60
  -2 -14  -1   31.30    2.10
   2 -14   1   33.10    2.10
  -2 -14  -1   31.80    1.90
   2  14   1   27.60    2.00
   2  14   1   25.10    2.80
  -2  14  -1   30.20    2.50
  -3 -14  -1  110.79    6.10
   3 -14   1   95.29    6.30
   3 -14   1   96.09    6.20
  -3 -14  -1  109.99    6.30
   3  14   1   94.69    6.20
   3  14   1  101.39    6.30
   3  14   1   91.39    7.20
  -3  14  -1  111.49    6.70
   4 -14   1   79.99    5.10
   4 -14   1   83.19    5.20
   4  14   1   77.29    6.30
   4  14   1   82.19    5.20
  -4  14  -1   87.79    5.60
   5 -14   1   85.89    5.50
   5 -14   1   85.69    5.50
   5 -14   1  103.59    7.90
   5  14   1   81.99    6.80
  -5  14  -1   90.09    5.80
   5  14   1   97.39    5.60
   5  14   1   80.89    5.50
   6 -14   1   50.69    3.60
  -6  14  -1   56.39    4.00
   6  14   1   57.19    5.10
   6  14   1   59.39    3.70
   6  14   1   57.99    3.70
  -7  14  -1   44.40    3.10
   7  14   1   43.20    2.90
   7  14   1   42.30    2.80
  -8  14  -1   14.50    1.30
   8  14   1   16.60    1.20
  -9  14  -1   32.40    2.10
   9  14   1   35.50    2.20
   9  15  -1   20.60    1.30
  -9  15   1   16.90    1.40
   8 -15  -1   18.60    1.60
  -8  15   1   18.60    1.70
   8  15  -1   17.00    1.30
   7 -15  -1   52.69    3.60
  -7  15   1   61.09    4.00
   7  15  -1   55.29    3.60
   6 -15  -1  129.09    7.90
  -6  15   1  119.79    7.70
   6  15  -1  129.29    9.50
   6  15  -1  109.79    7.40
   5 -15  -1  135.99    8.60
   5  15  -1  149.79   10.30
   5  15  -1  144.69    8.80
  -5  15   1  140.79    8.90
   5  15  -1  130.79    8.50
   4 -15  -1  747.63   45.50
   4 -15  -1  797.12   45.60
   4  15  -1  681.33   45.60
  -4  15   1  752.42   45.90
  -4  15   1  842.22   45.50
   4  15  -1  760.62   45.90
   4  15  -1  811.82   47.30
   3 -15  -1  141.99    7.80
   3  15  -1  113.89    7.80
   3  15  -1  125.99    8.20
   3  15  -1  134.89    9.30
  -3  15   1  137.49    7.80
  -3  15   1  118.59    8.20
   2 -15  -1   42.50    2.90
  -2 -15   1   45.20    2.70
  -2 -15   1   44.20    2.90
   2  15  -1   47.00    3.20
  -2  15   1   45.20    3.40
   2  15  -1   48.50    4.20
  -2  15   1   41.60    2.80
   2  15  -1   41.90    2.80
  -1 -15   1   49.70    2.80
   1 -15  -1   42.30    3.00
  -1 -15   1   49.40    3.00
   1  15  -1   41.20    2.90
  -1  15   1   49.40    4.50
   1  15  -1   49.20    4.20
  -1  15   1   42.30    2.90
  -1  15   1   47.90    3.50
   1  15  -1   49.20    3.40
   0 -15   1  308.07   17.20
   0 -15   1  306.97   17.40
   0 -15  -1  288.57   17.20
   0 -15  -1  286.07   17.50
   0 -15   1  306.27   17.50
   0  15  -1  272.37   17.70
   0  15  -1  266.37   17.30
   0  15   1  294.07   17.40
   0  15   1  286.97   17.80
   0  15  -1  317.57   18.70
   0  15   1  273.77   18.50
   1 -15   1   42.00    2.70
   1 -15   1   40.50    2.70
  -1 -15  -1   42.40    2.50
   1 -15   1   42.20    2.50
  -1 -15  -1   43.10    2.80
   1  15   1   39.70    2.70
   1  15   1   36.30    3.60
  -1  15  -1   37.20    3.10
  -1  15  -1   43.50    2.70
   2 -15   1   57.09    4.00
  -2 -15  -1   63.59    4.00
  -2 -15  -1   64.99    3.80
   2  15   1   60.39    5.00
  -2  15  -1   69.79    4.40
   2  15   1   61.69    4.00
  -3 -15  -1   -0.30    0.30
   3 -15   1    0.00    0.30
  -3 -15  -1   -0.20    0.10
   3 -15   1    0.00    0.40
   3  15   1    0.50    0.80
   3  15   1    0.20    0.30
  -3  15  -1    0.60    0.90
   4 -15   1   77.19    5.00
   4 -15   1   77.79    5.00
   4  15   1   78.29    7.50
  -4  15  -1   82.99    5.40
   4  15   1   80.69    4.90
   4  15   1   78.99    5.00
   5 -15   1   64.29    3.90
   5 -15   1   55.99    3.80
   5  15   1   61.69    3.90
   5  15   1   55.39    5.10
   5  15   1   55.89    3.80
  -5  15  -1   62.09    4.20
   6 -15   1  392.46   24.90
  -6  15  -1  421.66   25.10
   6  15   1  463.35   26.80
   6  15   1  453.65   25.00
   6  15   1  371.36   24.90
   7 -15   1   91.99    5.50
   7 -15   1   91.99    5.40
  -7  15  -1   92.19    5.90
   7  15   1   92.29    5.70
   7  15   1   88.09    5.60
   8 -15   1    2.30    0.40
  -8  15  -1    3.70    0.60
   8 -16  -1    0.50    0.30
  -8  16   1    0.20    0.50
   7 -16  -1    2.20    0.50
   7  16  -1    2.90    0.40
  -7  16   1    2.90    0.80
   6 -16  -1    6.20    0.80
   6 -16  -1    8.60    1.00
   6  16  -1    7.00    3.80
   6  16  -1    9.90    0.80
  -6  16   1    8.90    1.30
   5 -16  -1  333.77   18.90
   5  16  -1  303.07   18.80
   5  16  -1  307.37   19.10
  -5  16   1  315.27   19.20
   4 -16  -1   18.50    1.40
   4 -16  -1   21.70    1.70
   4  16  -1   19.70    1.50
  -4  16   1   18.30    2.30
   3 -16  -1    7.80    1.00
  -3  16   1    6.40    2.10
   3  16  -1   11.10    1.30
   3  16  -1   10.00    2.10
  -3  16   1    9.20    0.80
  -3  16   1    5.70    1.20
   3  16  -1    8.20    0.80
   2 -16  -1  563.64   31.90
  -2 -16   1  533.75   31.60
  -2  16   1  529.55   32.10
  -2  16   1  508.45   31.70
   2  16  -1  532.55   32.10
   2  16  -1  539.45   31.70
   1 -16  -1  162.48    9.20
  -1 -16   1  146.89    8.90
  -1 -16   1  146.39    9.10
   1 -16  -1  160.68    8.90
   1  16  -1  140.49    9.10
   1  16  -1  169.08   10.60
  -1  16   1  132.49    9.10
  -1  16   1  160.58   10.50
   1  16  -1  152.08    9.50
  -1  16   1  140.39    9.50
   0 -16   1  155.78    9.10
   0 -16   1  155.88    9.40
   0 -16   1  169.48    9.30
   0 -16  -1  152.88    9.40
   0 -16  -1  154.78    9.20
   0  16  -1  150.88    9.30
   0  16   1  142.99    9.70
   0  16   1  159.68   10.60
   0  16  -1  173.08   10.80
   0  16   1  136.99    9.30
   0  16  -1  146.89    9.70
   1 -16   1   58.99    3.20
  -1 -16  -1   50.09    3.10
   1 -16   1   50.19    3.20
  -1 -16  -1   49.20    3.30
   1 -16   1   57.19    3.80
   1  16   1   44.90    4.30
  -1  16  -1   45.00    3.70
   1  16   1   48.10    3.20
  -2 -16  -1  201.68   11.40
   2 -16   1  193.58   11.50
   2 -16   1  190.38   11.50
   2 -16   1  191.68   11.30
   2  16   1  187.58   11.50
   2  16   1  170.08   12.60
  -2  16  -1  194.78   11.90
  -3 -16  -1    7.70    0.60
  -3 -16  -1    7.40    0.80
   3  16   1    8.20    0.80
   3  16   1    8.60    1.80
  -3  16  -1   10.90    1.50
   4 -16   1  206.28   13.30
   4 -16   1  222.58   13.30
   4  16   1  213.18   13.30
   4  16   1  221.58   14.90
   4  16   1  232.28   13.40
  -4  16  -1  233.28   13.70
   5 -16   1    2.00    0.50
  -5  16  -1    0.90    0.80
   5  16   1    1.00    0.40
   5  16   1    0.90    1.20
   5  16   1    1.30    0.30
   6 -16   1   22.00    1.30
   6 -16   1   22.20    1.50
   6  16   1   16.90    1.50
  -6  16  -1   21.10    2.00
   6  16   1   21.90    1.70
   7 -16   1   31.90    2.00
   7 -16   1   32.00    2.00
   7  16   1   33.10    2.20
  -7  16  -1   34.80    2.50
  -8  16  -1    0.20    0.30
   8  16   1    0.30    0.20
   8 -17  -1   -0.20    0.30
   8 -17  -1    0.50    0.10
   8 -17  -1    0.60    0.20
   8  17  -1    0.70    0.20
  -8  17   1    0.20    0.40
   7 -17  -1   26.70    2.00
   7  17  -1   32.40    2.00
   6 -17  -1    3.20    0.70
   6  17  -1    3.00    0.50
  -6  17   1    2.40    0.90
   5 -17  -1   42.80    2.70
   5  17  -1   37.60    2.60
   5  17  -1   40.30    5.00
  -5  17   1   33.70    3.10
   4 -17  -1  349.67   19.90
   4  17  -1  327.17   20.20
   4  17  -1  320.87   19.90
   3 -17  -1   63.89    3.80
   3  17  -1   53.19    4.00
   3  17  -1   52.29    3.60
  -3  17   1   47.90    4.10
  -3  17   1   62.89    3.60
   3  17  -1   66.79    5.70
  -2 -17   1    8.90    0.70
   2 -17  -1    8.40    1.00
  -2 -17   1    8.90    0.90
   2  17  -1    9.30    0.90
   2  17  -1   10.10    2.00
  -2  17   1    9.50    0.80
   2  17  -1    9.50    1.40
  -2  17   1   11.60    2.40
  -2  17   1    8.60    1.40
  -1 -17   1    1.00    0.20
  -1 -17   1    1.10    0.50
   1 -17  -1    1.50    0.50
   1 -17  -1    1.30    0.20
   1  17  -1    0.70    0.30
  -1  17   1    1.50    0.80
  -1  17   1    1.60    0.40
   1  17  -1    0.60    0.60
  -1  17   1   -1.50    1.30
   1  17  -1    2.00    1.50
   0 -17   1   -0.10    0.40
   0 -17   1    0.30    0.20
   0 -17  -1    0.10    0.20
   0 -17   1    0.30    0.40
   0 -17  -1    0.00    0.40
   0  17   1    1.40    1.10
   0  17  -1    0.30    0.20
   0  17   1    0.30    0.30
   0  17  -1    0.60    1.90
   0  17   1   -0.30    0.70
   1 -17   1  251.67   14.90
  -1 -17  -1  253.77   14.90
  -1 -17  -1  248.88   15.20
   1 -17   1  269.27   15.00
   1 -17   1  251.97   15.10
  -1  17  -1  228.18   15.40
  -1  17  -1  272.57   15.00
   1  17   1  253.47   16.50
   1  17   1  245.38   15.10
   1  17   1  238.78   15.50
   2 -17   1    4.90    0.80
   2 -17   1    4.30    0.40
  -2 -17  -1    3.40    0.30
  -2 -17  -1    3.60    0.60
   2  17   1    2.90    0.50
  -2  17  -1    4.90    1.10
   2  17   1    2.60    1.20
   3 -17   1  149.49    9.30
   3 -17   1  150.48    9.50
   3  17   1  162.68    9.50
  -3  17  -1  167.38   10.00
   3  17   1  148.79   10.90
   4 -17   1  425.96   25.60
   4 -17   1  421.26   25.40
   4  17   1  415.66   25.60
   4  17   1  461.75   27.40
  -4  17  -1  433.46   25.90
   5 -17   1   11.80    1.00
   5 -17   1   11.10    1.00
   5 -17   1   11.70    0.80
  -5  17  -1   11.90    1.70
   5  17   1   12.60    1.10
   5  17   1   11.00    2.40
   6 -17   1  117.59    6.90
   6 -17   1  118.29    7.10
   6  17   1  114.49    7.20
  -6  17  -1  116.49    7.40
  -7  17  -1   18.70    1.60
   7  17   1   17.40    1.30
   8  17   1    0.40    0.20
  -8  17  -1    0.00    0.30
   8 -18  -1    1.10    0.10
   8 -18  -1    1.30    0.20
  -8  18   1    0.80    0.40
   7 -18  -1   97.79    5.80
   7 -18  -1   88.09    5.60
   7  18  -1   94.19    5.90
  -7  18   1   99.19    6.10
   6 -18  -1   26.10    1.80
  -6  18   1   23.80    2.20
   6  18  -1   25.30    1.80
   5 -18  -1   18.80    1.60
  -5  18   1   14.80    2.00
   5  18  -1   21.30    2.00
   5  18  -1   21.00    1.50
   4 -18  -1    0.20    0.70
   4  18  -1    4.90    2.60
   4  18  -1    0.70    0.30
  -4  18   1    1.80    1.00
   4  18  -1    0.50    0.60
   3 -18  -1  155.88    9.70
   3  18  -1  159.98   10.00
   3  18  -1  162.18    9.70
   3  18  -1  173.48   11.60
  -3  18   1  164.78    9.60
  -3  18   1  142.09   10.00
  -2 -18   1   15.60    1.10
   2 -18  -1   16.30    1.40
   2 -18  -1   16.40    1.10
  -2 -18   1   15.60    1.30
  -2  18   1   17.90    1.20
  -2  18   1   14.50    2.00
   2  18  -1   16.30    1.30
   2  18  -1   15.70    1.80
   2  18  -1   17.80    3.10
  -1 -18   1   60.49    3.50
  -1 -18   1   60.09    3.80
   1 -18  -1   56.39    3.50
   1 -18  -1   56.09    3.80
   1  18  -1   65.89    5.80
  -1  18   1   51.89    3.70
   1  18  -1   64.69    3.70
  -1  18   1   53.39    4.20
  -1  18   1   65.69    5.50
   1  18  -1   55.69    4.20
   0 -18   1    0.00    0.20
   0 -18   1    0.00    0.40
   0 -18  -1    0.10    0.20
   0 -18  -1    0.20    0.40
   0  18   1    0.10    1.10
   0  18  -1    0.20    0.70
   0  18   1    0.90    0.80
   0  18   1    0.40    0.30
   1 -18   1    6.30    0.80
  -1 -18  -1    6.30    0.50
  -1 -18  -1    6.30    0.80
   1 -18   1    6.40    0.50
   1  18   1    7.10    1.10
  -1  18  -1    7.60    1.30
   1  18   1    7.10    1.80
   1  18   1    6.60    0.70
   2 -18   1   18.30    1.20
  -2 -18  -1   16.90    1.20
   2 -18   1   18.40    1.40
  -2 -18  -1   16.70    1.40
   2 -18   1   18.10    1.40
   2  18   1   19.40    1.40
  -2  18  -1   15.90    2.10
   2  18   1   21.10    3.00
   3 -18   1  120.79    7.80
   3 -18   1  128.49    7.70
   3 -18   1  120.69    7.50
  -3  18  -1  129.79    8.20
   3  18   1  127.69    7.80
   3  18   1  136.29    9.50
   4 -18   1   50.79    3.40
   4 -18   1   51.49    3.60
   4 -18   1   59.49    3.60
   4  18   1   65.49    5.50
   4  18   1   57.09    3.60
  -4  18  -1   58.09    4.10
   5 -18   1   63.29    3.90
   5 -18   1   63.79    4.10
   5  18   1   63.19    4.10
  -5  18  -1   70.69    4.50
   6 -18   1   23.60    1.40
   6 -18   1   23.80    1.50
   6  18   1   20.60    1.60
  -6  18  -1   22.20    2.00
   7  18   1   58.79    3.70
  -7  18  -1   58.29    3.80
   7 -19  -1    0.00    0.10
   7 -19  -1    0.00    0.20
   7  19  -1   -0.10    0.20
  -7  19   1    0.40    0.50
   6 -19  -1    0.50    0.30
   6 -19  -1    0.40    0.10
   6  19  -1    0.30    0.20
  -6  19   1    0.40    0.60
   5  19  -1    4.70    0.60
  -5  19   1    4.10    1.10
   4  19  -1  120.79    7.40
   4  19  -1  129.29    8.60
  -4  19   1  117.19    7.80
   3 -19  -1   44.40    3.30
   3 -19  -1   46.40    2.90
  -3  19   1   44.00    3.60
   3  19  -1   50.69    3.10
   3  19  -1   50.19    7.70
   3  19  -1   45.80    3.50
  -2 -19   1   62.39    3.90
  -2 -19   1   61.29    4.10
   2 -19  -1   63.39    3.90
   2 -19  -1   63.59    4.10
  -2  19   1   68.39    4.00
   2  19  -1   63.69    4.60
   2  19  -1   66.69    4.00
  -2  19   1   61.89    4.60
   1 -19  -1   82.19    5.40
  -1 -19   1   86.79    5.40
   1 -19  -1   82.69    5.20
  -1 -19   1   88.29    5.20
  -1  19   1   84.99    5.30
  -1  19   1   87.09    7.20
  -1  19   1   84.69    5.90
   1  19  -1   86.09    5.80
   1  19  -1   93.99    5.30
   0 -19   1  110.19    7.10
   0 -19  -1  118.89    6.90
   0 -19  -1  116.89    7.20
   0 -19   1  110.89    6.90
   0  19  -1  120.09    7.00
   0  19   1  115.69    8.70
   0  19   1  115.49    7.10
   0  19   1  108.49    7.50
   0  19  -1  121.29    7.60
  -1 -19  -1  188.38   12.00
   1 -19   1  199.08   11.80
  -1 -19  -1  192.78   11.80
   1 -19   1  200.98   12.00
   1  19   1  198.48   12.00
   1  19   1  226.18   13.90
  -1  19  -1  214.18   12.50
   1  19   1  180.58   12.30
   2 -19   1  159.28    9.30
   2 -19   1  160.58    9.50
  -2 -19  -1  157.88    9.30
  -2 -19  -1  148.69    9.60
   2  19   1  181.88   11.40
   2  19   1  152.28    9.50
  -2  19  -1  143.09    9.90
   3 -19   1    1.30    0.40
   3 -19   1    1.10    0.20
   3 -19   1    1.00    0.40
   3  19   1    0.80    1.70
  -3  19  -1    1.20    0.90
   3  19   1    1.10    0.40
   4 -19   1    1.20    0.40
   4 -19   1    1.60    0.40
   4 -19   1    1.40    0.20
   4  19   1    1.80    0.40
  -4  19  -1    2.00    1.00
   5 -19   1   11.90    0.90
   5 -19   1   11.70    0.80
  -5  19  -1   13.20    1.60
   5  19   1   11.50    1.00
   6 -19   1    0.80    0.20
   6 -19   1    0.80    0.10
  -6  19  -1   -0.40    0.70
   6  19   1    0.70    0.30
   7  19   1    8.40    0.70
  -7  19  -1    7.70    1.00
   7 -20  -1   16.20    1.20
   7 -20  -1   15.60    1.00
  -7  20   1   15.70    1.40
   6 -20  -1   16.30    1.00
   6 -20  -1   16.40    1.20
   6  20  -1   17.60    1.20
  -6  20   1   13.60    1.60
   5 -20  -1   45.20    3.00
   5 -20  -1   44.60    2.80
  -5  20   1   43.10    3.40
   5  20  -1   52.19    3.00
   4 -20  -1    3.10    0.30
   4 -20  -1    3.60    0.60
   4  20  -1    4.60    0.60
   4  20  -1    4.80    1.00
  -4  20   1    4.90    1.20
   3 -20  -1   83.09    5.00
   3 -20  -1   83.89    5.20
  -3  20   1   81.39    5.60
   3  20  -1   82.59    5.60
   2 -20  -1  275.87   17.40
   2 -20  -1  273.17   17.10
   2  20  -1  316.37   17.30
  -2  20   1  313.57   17.20
  -2  20   1  280.47   17.70
   2  20  -1  275.87   17.70
   1 -20  -1  149.39    9.10
  -1 -20   1  150.48    9.00
   1 -20  -1  150.58    9.30
  -1 -20   1  151.48    9.30
   1  20  -1  147.19    9.70
  -1  20   1  139.99    9.60
   1  20  -1  163.78    9.20
  -1  20   1  161.38    9.20
   0 -20  -1   42.60    2.90
   0 -20   1   44.20    2.70
   0 -20  -1   42.30    2.60
   0  20  -1   44.30    3.40
   0  20   1   40.10    2.70
   0  20   1   44.20    6.70
   0  20   1   37.20    3.20
   1 -20   1   25.30    1.90
  -1 -20  -1   26.60    1.90
   1 -20   1   25.20    1.70
  -1 -20  -1   27.20    1.70
   1  20   1   27.90    2.30
  -1  20  -1   27.60    2.60
   1  20   1   25.40    1.80
   1  20   1   29.10    4.10
  -2 -20  -1  135.99    8.70
  -2 -20  -1  138.99    8.50
   2 -20   1  150.88    8.70
   2 -20   1  152.58    8.50
   2  20   1  137.19    8.70
  -2  20  -1  137.79    9.10
   3 -20   1  443.46   25.80
   3 -20   1  438.86   25.60
  -3  20  -1  424.46   26.10
   3  20   1  427.46   26.00
   4 -20   1   12.80    0.80
   4 -20   1   12.90    1.00
   4  20   1   13.00    1.10
   5 -20   1   45.30    2.80
   5 -20   1   45.20    2.70
   5  20   1   43.90    2.90
  -5  20  -1   42.10    3.20
  -6  20  -1   13.10    1.40
   6  20   1   14.10    1.00
   6 -21  -1   30.30    1.80
   6 -21  -1   30.50    1.90
  -6  21   1   30.50    2.30
   5 -21  -1    0.00    0.10
   5 -21  -1   -0.10    0.30
  -5  21   1    0.00    0.60
   5  21  -1    0.50    0.20
   4 -21  -1    1.90    0.20
   4 -21  -1    2.30    0.50
   4  21  -1    2.40    0.70
  -4  21   1    2.40    0.90
   4  21  -1    2.20    0.40
   3 -21  -1    1.90    0.50
   3 -21  -1    1.70    0.20
   3  21  -1    1.50    0.30
  -3  21   1    1.40    0.90
   3  21  -1    0.50    0.70
   2 -21  -1    7.70    0.90
   2 -21  -1    7.50    0.60
  -2  21   1    9.10    1.40
   2  21  -1    8.70    1.30
   2  21  -1    9.50    0.70
   1 -21  -1   38.00    2.70
  -1 -21   1   39.70    2.40
  -1 -21   1   38.90    2.60
   1 -21  -1   38.20    2.40
  -1  21   1   42.60    2.50
  -1  21   1   41.60    3.20
   1  21  -1   34.80    3.10
   0 -21   1  107.09    6.30
   0 -21  -1   99.89    6.10
   0 -21   1  106.39    6.10
   0 -21  -1   98.19    6.30
   0  21   1   89.39    6.60
   0  21   1  105.29    6.40
   0  21  -1  101.19    6.70
  -1 -21  -1  202.38   12.20
   1 -21   1  209.38   12.50
  -1 -21  -1  200.48   12.40
   1 -21   1  210.58   12.20
   1  21   1  192.08   12.70
   1  21   1  211.18   12.90
  -1  21  -1  217.58   12.90
   2 -21   1   32.90    2.00
   2 -21   1   33.50    2.20
   2  21   1   29.30    2.10
  -2  21  -1   33.90    2.80
   3 -21   1    2.40    0.30
   3 -21   1    2.70    0.50
  -3  21  -1    3.00    1.00
   3  21   1    2.80    0.50
   4 -21   1    6.60    0.50
   4 -21   1    6.70    0.70
  -4  21  -1    8.70    1.20
   4  21   1    6.70    0.60
   5 -21   1   13.80    0.90
   5 -21   1   14.00    0.80
  -5  21  -1   10.40    1.40
   5  21   1   12.80    1.00
   5 -22  -1   27.30    1.80
   5 -22  -1   27.20    1.60
  -5  22   1   24.40    2.10
   4 -22  -1   80.19    4.90
   4 -22  -1   78.79    4.70
   4  22  -1   75.89    5.20
   3 -22  -1   14.50    0.90
   3 -22  -1   14.70    1.20
   3  22  -1   13.90    1.80
  -3  22   1   13.50    1.80
   2 -22  -1  187.68   10.60
   2 -22  -1  188.08   10.40
  -2  22   1  152.68   10.80
   2  22  -1  168.38   10.90
   1 -22  -1   17.80    1.40
   1 -22  -1   18.10    1.10
  -1  22   1   16.10    1.90
   1  22  -1   15.30    1.90
   0 -22   1    5.80    0.50
   0 -22  -1    6.00    0.70
   0 -22  -1    6.20    0.50
   0 -22   1    5.70    0.70
   0  22  -1    5.70    1.10
   0  22   1    6.60    1.10
   0  22   1    6.60    0.60
  -1 -22  -1    0.90    0.20
  -1 -22  -1    0.90    0.40
   1 -22   1    0.90    0.40
   1 -22   1    0.80    0.20
  -1  22  -1    2.40    1.00
   1  22   1    1.30    0.30
   2 -22   1    9.70    0.70
   2 -22   1    9.50    0.90
  -2  22  -1   10.90    1.50
   2  22   1    9.70    0.80
   3 -22   1    5.80    0.60
   3 -22   1    5.70    0.40
  -3  22  -1    6.40    1.10
   3  22   1    5.40    0.60
   4 -22   1   13.30    0.90
   4 -22   1   13.20    1.00
  -4  22  -1   15.00    1.60
   4  22   1   13.80    1.00
   5  22   1   43.40    2.70
  -5  22  -1   40.70    2.90
   4 -23  -1   20.00    1.20
   4 -23  -1   20.00    1.40
   3 -23  -1    1.80    0.20
   3 -23  -1    2.00    0.40
   3  23  -1    3.00    0.60
  -3  23   1    1.80    0.90
   2 -23  -1   52.69    3.40
   2 -23  -1   47.90    3.00
  -2  23   1   50.49    3.50
   2  23  -1   47.40    3.50
   1 -23  -1   51.39    3.00
   1 -23  -1   50.99    3.20
  -1  23   1   49.60    3.60
   1  23  -1   45.30    3.50
   0 -23  -1    9.00    0.60
   0 -23  -1    9.00    0.80
   0  23  -1    8.60    1.30
   1 -23   1    9.60    0.90
   1 -23   1    9.60    0.70
  -1  23  -1   10.80    1.50
   1  23   1   11.30    0.80
   2 -23   1   32.10    2.00
   2 -23   1   31.70    2.20
   2  23   1   36.50    2.10
  -2  23  -1   31.70    2.60
   3 -23   1    2.30    0.20
   3 -23   1    2.50    0.40
   3  23   1    2.70    0.40
  -3  23  -1    3.70    0.90
   4  23   1    4.30    0.40
   3 -24  -1   23.50    1.60
   3 -24  -1   23.50    1.40
   2 -24  -1   12.90    1.00
   2 -24  -1   13.00    0.80
  -2  24   1   11.10    1.40
   1 -24  -1   19.10    1.30
   1 -24  -1   19.00    1.20
  -1  24   1   19.40    1.80
   1  24  -1   14.70    1.70
   0  24   1   36.30    2.90
   0  24  -1   45.00    3.00
  -1  24  -1   50.69    3.60
  -2  24  -1   17.00    1.70
  -3  24  -1   18.50    1.70
   2 -25  -1  157.98    9.30
   2 -25  -1  157.88    9.40
   0  25  -1    1.30    0.60
  -1  25  -1    5.80    0.90
 -11   0   2   59.59    4.00
  11   0  -2   68.19    4.00
 -10   0   2   49.60    3.30
  10   0  -2   43.80    3.00
  -9   0   2   -0.20    0.70
   9   0  -2   -1.70    1.80
   9   0  -2    0.20    0.30
   9   0  -2   -0.30    0.50
  -8   0   2    0.00    0.70
   8   0  -2    0.50    1.30
   8   0  -2   -0.20    0.40
   8   0  -2   -0.10    0.40
   7   0  -2  176.58   11.60
   7   0  -2  197.28   11.80
  -7   0   2  207.48   11.90
   7   0  -2  188.98   13.10
   6   0  -2  130.09    8.40
   6   0  -2  141.19    9.50
  -6   0   2  142.69    8.50
   5   0  -2   41.60    3.80
   5   0  -2   49.00    3.20
   5   0  -2   53.89    3.20
   4   0  -2 1655.93   95.49
   4   0  -2 1576.14   95.89
   3   0  -2    0.30    0.30
   3   0  -2    0.10    0.30
   2   0  -2 2268.57  124.89
   2   0  -2 1964.70  124.89
   1   0  -2  764.22   45.30
   0   0   2 6559.34  370.56
   0   0  -2 5957.10  370.06
  -2   0  -2 3391.76  198.38
   2   0   2 3338.37  198.08
   3   0   2  312.67   18.90
  -3   0  -2  317.37   18.90
   4   0   2  408.56   24.70
   5   0   2  449.76   26.40
   5   0   2  450.55   27.20
   5   0   2  436.96   26.50
   7   0   2   76.49    5.80
  -7   0  -2   66.39    4.60
   7   0   2   76.09    4.60
   7   0   2   73.59    4.60
   7   0   2   69.89    4.60
   8   0   2  469.95   29.40
  -8   0  -2  475.35   27.70
   8   0   2  458.85   27.80
   8   0   2  454.25   27.80
   8   0   2  480.35   27.90
  11  -1  -2  103.19    6.20
  11   1  -2  107.89    6.20
 -11   1   2   95.99    6.30
 -10  -1   2   10.60    1.40
  10  -1  -2    8.50    0.90
  10   1  -2    8.00    0.80
 -10   1   2   10.30    1.40
   9  -1  -2   51.29    5.50
  -9  -1   2   51.09    3.60
   9  -1  -2   47.90    3.50
  -9   1   2   50.59    3.60
  -8  -1   2  190.98   11.60
   8  -1  -2  177.68   13.10
   8  -1  -2  194.48   11.50
   8   1  -2  190.88   13.20
  -8   1   2  188.38   11.50
   8   1  -2  178.18   11.50
   7  -1  -2 1432.96   86.69
   7  -1  -2 1479.05   88.09
  -7  -1   2 1570.34   86.69
   7   1  -2 1401.96   86.69
   7   1  -2 1333.77   87.89
  -7   1   2 1570.34   86.69
   6  -1  -2  155.88    9.40
   6  -1  -2  152.58   10.50
  -6  -1   2  163.28    9.50
   6   1  -2  152.88    9.40
   6   1  -2  150.58   10.50
   6   1  -2  143.39    9.40
  -6   1   2  165.48    9.60
   5  -1  -2  425.36   29.50
   5  -1  -2  523.95   28.70
   5   1  -2  447.46   29.50
   5   1  -2  481.55   28.90
   5   1  -2  533.05   28.70
   4  -1  -2 1019.20   58.99
   4  -1  -2  976.50   59.49
   4   1  -2 1055.29   59.19
   4   1  -2  939.41   59.49
   3  -1  -2 1006.40   59.79
   3  -1  -2 1004.20   60.09
   3   1  -2 1000.60   60.09
   3   1  -2 1035.50   59.89
   2  -1  -2   43.90    3.00
   2  -1  -2   42.30    3.10
   2   1  -2   49.80    3.00
   2   1  -2   45.20    3.10
   1  -1  -2 6444.66  379.46
  -1  -1   2 6171.88  379.16
  -1   1   2 6838.02  380.06
   1   1  -2 6017.00  378.76
   0  -1   2 8531.75  524.85
   0  -1  -2 8613.54  525.55
   0  -1   2 8838.32  524.75
   0   1   2 9560.24  526.15
  -1  -1  -2  116.89    7.50
  -1   1  -2  127.09    7.50
  -2  -1  -2 2010.40  118.19
   2  -1   2 1946.11  117.99
   2   1   2 1945.41  117.89
  -2   1  -2 2105.69  118.19
   3  -1   2 3469.15  205.18
  -3  -1  -2 3387.96  204.98
   3   1   2 3302.97  204.88
  -3   1  -2 3750.12  204.98
   4  -1   2 1843.92  108.49
   4   1   2 1818.22  108.39
   6  -1   2   77.39    4.90
   6  -1   2   78.79    5.90
  -6  -1  -2   77.59    5.00
   6  -1   2   82.09    5.00
   6   1   2   74.29    4.90
   6   1   2   77.49    5.80
   6   1   2   81.39    5.00
  -6   1  -2   80.59    5.00
   6   1   2   79.19    4.90
   7  -1   2    0.90    0.50
   7  -1   2    2.30    0.50
   7  -1   2    2.10    0.70
   7  -1   2    2.80    1.20
  -7  -1  -2    1.80    0.50
   7   1   2    0.90    1.00
  -7   1  -2    2.20    0.60
   7   1   2    0.80    0.50
   7   1   2    1.70    0.40
   7   1   2    2.90    0.70
   8  -1   2   19.50    1.40
  -8  -1  -2   16.20    1.30
   8  -1   2   15.50    2.70
   8  -1   2   18.20    1.40
   8  -1   2   18.00    1.60
   8   1   2   16.70    1.40
  -8   1  -2   17.00    1.40
   8   1   2   17.40    1.50
   8   1   2   17.00    1.50
   8   1   2   17.10    2.80
   9  -1   2    7.20    0.90
   9   1   2    9.30    0.80
   9   1   2    8.70    0.90
  10  -1   2    5.80    0.80
  10   1   2    7.10    0.80
 -11  -2   2   26.50    2.00
  11  -2  -2   30.40    1.90
 -11   2   2   27.20    2.10
  11   2  -2   32.60    1.90
 -10  -2   2  110.39    6.40
  10  -2  -2   88.29    6.20
  10   2  -2   96.49    6.20
 -10   2   2  108.99    6.40
   9  -2  -2    0.00    0.50
   9  -2  -2    1.00    2.10
   9  -2  -2    0.10    0.40
  -9  -2   2    1.00    0.70
  -9   2   2    1.40    0.70
   9   2  -2    0.80    0.40
   9   2  -2   -1.90    1.80
   8  -2  -2    5.60    0.90
  -8  -2   2    4.30    0.90
   8  -2  -2    3.10    0.60
   8  -2  -2    6.20    1.90
   8   2  -2    6.50    1.80
   8   2  -2    4.20    0.80
   8   2  -2    4.30    0.70
  -8   2   2    3.60    0.80
   7  -2  -2   37.00    3.80
   7  -2  -2   35.50    2.40
   7  -2  -2   28.70    2.20
   7   2  -2   28.90    3.50
   7   2  -2   33.40    2.30
   7   2  -2   30.30    2.40
  -7   2   2   35.30    2.50
   6  -2  -2    2.80    1.10
  -6  -2   2    5.80    0.80
   6  -2  -2    5.50    0.70
   6   2  -2    4.20    0.90
   6   2  -2    4.90    0.60
   6   2  -2    5.70    0.60
   6   2  -2    5.50    1.40
  -6   2   2    5.30    0.70
   5  -2  -2    2.70    0.90
   5   2  -2    3.80    0.50
   5   2  -2    4.20    0.80
   5   2  -2    3.60    1.10
   4  -2  -2 1332.47   80.89
   4  -2  -2 1436.56   81.59
   4   2  -2 1346.67   81.49
   3  -2  -2 1195.28   70.29
   3  -2  -2 1202.28   70.69
   3   2  -2 1172.78   70.59
   2  -2  -2  146.29    8.40
   2  -2  -2  132.09    8.50
   2   2  -2  130.49    8.40
   1  -2  -2  137.69    8.30
   1  -2  -2  148.19    8.50
   1   2  -2  127.79    8.40
   0  -2  -2 1454.55   89.09
   0  -2   2 1460.05   88.99
   0  -2   2 1650.63   88.99
   0   2  -2 1515.25   89.09
   0   2   2 1464.65   88.89
   1  -2   2  745.03   42.00
   1  -2   2  659.03   42.00
  -1  -2  -2  715.83   42.20
  -1   2  -2  720.63   42.10
  -2  -2  -2  436.06   26.70
   2  -2   2  454.05   26.60
  -2   2  -2  454.25   26.60
   2   2   2  440.26   26.40
   3  -2   2  160.88    9.60
  -3   2  -2  158.58    9.40
   3   2   2  144.39    9.40
   4  -2   2   26.10    2.40
   4   2   2   31.00    2.30
   5  -2   2    2.00    0.80
   5  -2   2    3.50    0.40
   5  -2   2    3.10    0.60
   5   2   2    3.10    0.40
   5   2   2    2.60    0.50
   5   2   2    1.70    0.40
   5   2   2    2.10    0.70
   6  -2   2   67.99    5.20
   6  -2   2   57.29    4.10
   6  -2   2   66.09    4.20
   6  -2   2   57.29    4.10
   6   2   2   63.09    4.10
   6   2   2   64.99    4.10
   6   2   2   73.49    4.20
   6   2   2   65.59    5.00
  -6   2  -2   72.99    4.20
   7  -2   2  430.66   26.90
   7  -2   2  413.26   25.60
  -7  -2  -2  446.96   25.50
   7  -2   2  459.85   25.50
   7  -2   2  426.36   25.80
   7   2   2  382.56   25.50
   7   2   2  435.76   25.60
   7   2   2  413.56   26.80
   7   2   2  449.26   25.60
  -7   2  -2  426.56   25.50
   8  -2   2  230.68   14.90
   8  -2   2  208.88   13.50
   8  -2   2  245.48   13.30
   8   2   2  218.18   13.30
   8   2   2  202.48   13.30
  -8   2  -2  217.88   13.20
   8   2   2  224.38   14.80
   9  -2   2   28.40    2.00
   9   2   2   25.50    1.90
   9   2   2   28.40    1.90
  10  -2   2    2.10    0.50
  10   2   2    2.60    0.40
 -11  -3   2   11.50    1.10
  11   3  -2   13.30    0.90
  10  -3  -2  265.77   17.80
 -10  -3   2  333.07   18.00
  10   3  -2  294.07   17.80
 -10   3   2  301.67   18.00
  -9  -3   2  485.75   28.50
   9  -3  -2  485.25   30.60
   9  -3  -2  469.25   28.50
  -9   3   2  448.36   28.50
   9   3  -2  496.65   30.60
   8  -3  -2    8.80    1.10
  -8  -3   2    9.60    1.30
   8  -3  -2   10.10    2.20
   8   3  -2   10.60    1.10
   8   3  -2    8.10    1.00
  -8   3   2    7.40    1.10
   8   3  -2    9.80    2.40
   7  -3  -2  191.78   10.70
  -7  -3   2  192.18   10.80
   7  -3  -2  155.68   10.50
   7   3  -2  164.68   10.50
   7   3  -2  155.68   10.50
  -7   3   2  185.78   10.70
   7   3  -2  170.98   12.00
   6  -3  -2   22.20    2.70
   6   3  -2   24.80    2.10
   6   3  -2   23.40    1.60
   6   3  -2   22.40    1.70
   6   3  -2   23.10    2.60
   5  -3  -2    2.30    0.40
   5  -3  -2    1.30    0.80
  -5   3   2    2.20    0.30
   5   3  -2    2.80    0.40
   5   3  -2    1.40    0.70
   4  -3  -2   25.90    1.70
   4  -3  -2   25.10    2.40
   4   3  -2   24.30    1.70
   4   3  -2   26.50    2.30
   3  -3  -2 1700.83   95.59
   3  -3  -2 1624.64   95.99
   3   3  -2 1534.45   95.89
   2  -3  -2   13.90    1.30
   2  -3  -2   12.50    1.10
   2   3  -2   13.00    1.60
   1  -3  -2 3261.87  201.08
   1   3  -2 3556.64  200.88
   0  -3   2  587.04   34.30
   0  -3  -2  590.64   34.40
   0   3   2  556.54   34.20
   1  -3   2 1555.34   84.49
  -1  -3  -2 1439.46   84.59
   1  -3   2 1340.67   84.49
  -1   3  -2 1388.26   84.59
   2  -3   2  278.17   15.80
  -2  -3  -2  255.17   15.90
  -2   3  -2  256.87   15.80
   2   3   2  256.37   15.60
   3  -3   2  350.06   21.60
  -3   3  -2  377.46   21.30
   3   3   2  343.77   21.40
   4  -3   2   37.10    3.00
   4   3   2   36.10    2.70
   5  -3   2  194.38   13.00
   5  -3   2  192.28   12.10
   5  -3   2  218.18   12.20
   5   3   2  206.68   12.10
   5   3   2  184.48   12.70
  -5   3  -2  207.58   12.30
   5   3   2  210.38   12.20
   5   3   2  199.68   12.10
   6  -3   2  643.14   34.90
   6  -3   2  572.74   36.00
  -6  -3  -2  638.54   34.90
   6  -3   2  571.14   34.90
   6   3   2  596.54   34.90
   6   3   2  593.44   35.90
  -6   3  -2  584.64   35.00
   6   3   2  585.74   34.90
   6   3   2  512.75   34.90
   7  -3   2  113.89    6.70
   7  -3   2  119.39    6.60
   7  -3   2  107.89    8.00
   7  -3   2   95.09    6.70
  -7  -3  -2  115.19    6.60
   7   3   2  110.89    6.70
  -7   3  -2  102.79    6.70
   7   3   2  107.59    7.90
   7   3   2   94.89    6.60
   8  -3   2  112.09    8.40
   8  -3   2  121.69    6.80
   8  -3   2  110.49    6.80
   8   3   2  104.29    6.90
   8   3   2  108.59    6.80
  -8   3  -2  103.19    6.80
   8   3   2  112.89    8.30
   9  -3   2    0.10    0.40
   9   3   2    0.00    0.30
   9   3   2   -0.30    0.30
  10  -3   2    6.80    0.70
 -11  -4   2    2.20    0.40
  11   4  -2    2.50    0.40
 -11   4   2    1.10    0.50
  10  -4  -2   -0.20    0.30
 -10  -4   2    0.10    0.60
 -10   4   2   -0.70    0.60
  10   4  -2    0.10    0.30
   9  -4  -2   14.80    4.50
  -9  -4   2   24.70    2.20
   9  -4  -2   25.10    2.00
  -9   4   2   25.60    2.10
   9   4  -2   19.60    1.70
   8  -4  -2 1077.69   60.79
  -8  -4   2  984.00   58.89
   8  -4  -2 1031.00   58.89
   8   4  -2  929.11   58.79
  -8   4   2  950.80   58.89
   7  -4  -2   26.90    3.20
   7  -4  -2   18.10    1.60
  -7  -4   2   23.70    2.10
   7  -4  -2   23.50    1.80
  -7   4   2   22.30    1.90
   7   4  -2   19.20    2.80
   7   4  -2   21.50    1.80
   7   4  -2   20.30    1.60
   7   4  -2   22.60    1.60
   6  -4  -2   29.30    3.00
  -6  -4   2   27.00    2.20
  -6   4   2   26.80    2.20
   6   4  -2   29.50    2.00
   6   4  -2   30.30    3.00
   6   4  -2   28.20    1.90
   5  -4  -2   23.10    1.60
   5  -4  -2   22.00    2.40
  -5   4   2   21.90    1.50
   5   4  -2   26.40    1.60
   5   4  -2   18.80    2.20
   4  -4  -2  217.08   13.70
   4  -4  -2  229.58   13.00
   4   4  -2  205.08   13.60
   3  -4  -2  156.18    9.10
   3  -4  -2  145.39    9.40
   3   4  -2  142.99    9.40
  -2  -4   2 9874.21  572.64
  -2  -4   2 9999.00  571.74
   2  -4  -2 9315.57  571.44
  -2   4   2 9017.40  571.54
   1  -4  -2 1618.44   89.29
   1   4  -2 1403.86   89.29
   0  -4  -2 1662.13   97.29
   0   4   2 1629.64   97.19
  -1  -4  -2   26.20    2.00
   1  -4   2   27.60    2.00
  -1   4  -2   24.30    1.90
  -2  -4  -2 1375.16   84.19
   2  -4   2 1442.96   84.19
   2   4   2 1379.96   83.89
  -2   4  -2 1489.35   84.09
   3  -4   2   32.40    2.70
  -3   4  -2   36.20    2.30
   3   4   2   33.10    2.40
   4  -4   2  300.57   16.50
   4  -4   2  274.37   17.30
   4   4   2  258.07   17.00
   5  -4   2    1.00    0.70
   5  -4   2    1.20    0.30
   5  -4   2    1.60    0.50
   5   4   2    1.60    0.30
   5   4   2    0.80    0.60
   5   4   2    2.30    0.50
  -5   4  -2    1.00    0.50
   6  -4   2   58.89    3.50
   6  -4   2   55.79    3.50
  -6  -4  -2   53.29    3.50
   6  -4   2   55.89    4.60
   6  -4   2   51.59    3.50
   6   4   2   58.59    3.60
  -6   4  -2   54.29    3.60
   6   4   2   48.30    3.50
   6   4   2   57.69    4.50
   7  -4   2    2.90    0.50
   7  -4   2    3.10    1.50
   7   4   2    1.70    1.30
  -7   4  -2    3.20    0.60
   7   4   2    2.40    0.60
   7   4   2    1.80    0.60
   8  -4   2   66.69    5.70
   8  -4   2   62.19    4.00
   8  -4   2   66.89    3.90
   8   4   2   63.89    5.50
   8   4   2   58.19    4.00
   8   4   2   54.99    3.90
   8   4   2   58.89    3.90
  -8   4  -2   62.99    4.00
   9  -4   2    5.10    0.80
   9   4   2    6.00    0.70
   9   4   2    6.60    0.70
  10  -4   2    0.10    0.30
  10   4   2    0.30    0.20
 -11  -5   2   38.50    2.50
 -11   5   2   36.00    2.60
  11   5  -2   44.60    2.60
  10  -5  -2   27.90    1.90
 -10  -5   2   26.10    2.10
  10   5  -2   29.90    1.90
 -10   5   2   28.10    2.30
  -9  -5   2  129.39    8.30
   9  -5  -2  136.99    8.20
   9  -5  -2  123.49   10.40
  -9   5   2  131.29    8.20
   9   5  -2  136.89   10.20
   9   5  -2  124.99    8.00
  -8  -5   2    2.90    0.90
   8  -5  -2    2.90    3.60
   8  -5  -2    3.10    0.70
   8  -5  -2    2.30    0.60
  -8   5   2    3.40    0.80
   8   5  -2    3.30    0.60
   8   5  -2    3.10    0.50
   8   5  -2    3.70    2.00
  -7  -5   2   34.70    2.60
   7  -5  -2   32.00    3.60
   7   5  -2   33.00    3.60
   7   5  -2   29.20    2.30
   7   5  -2   31.70    2.30
   7   5  -2   36.40    2.50
  -7   5   2   33.40    2.50
  -6  -5   2  120.69    7.40
   6  -5  -2  121.29    8.50
   6   5  -2  118.89    7.30
  -6   5   2  124.69    7.50
   6   5  -2  111.69    7.20
   6   5  -2  112.69    8.30
   5  -5  -2  123.39    8.40
   5  -5  -2  112.69    7.40
   5   5  -2  122.79    8.40
   5   5  -2  136.29    7.50
  -5   5   2  118.59    7.40
   4  -5  -2 2094.49  125.99
   4  -5  -2 2186.38  125.19
   4   5  -2 1947.41  125.89
   4   5  -2 2324.07  125.19
  -4   5   2 2068.19  125.19
   3  -5  -2  367.06   21.90
   3  -5  -2  364.46   21.40
   3   5  -2  341.87   21.70
   2  -5  -2 5193.98  290.87
   2  -5  -2 5174.58  290.67
   2   5  -2 4430.46  290.77
   1  -5  -2 1824.72  114.39
   1   5  -2 2042.10  114.19
   0  -5  -2  125.79    7.80
   0   5  -2  122.89    7.70
   1  -5   2  100.39    6.50
  -1  -5  -2  101.29    6.50
   2   5   2    7.10    0.80
  -2   5  -2    6.80    0.80
   3  -5   2  608.54   38.90
  -3   5  -2  692.93   38.50
   3   5   2  640.94   38.60
   4  -5   2   10.50    1.50
   4  -5   2   11.90    0.90
   4   5   2   10.40    1.30
   5  -5   2   19.60    1.40
   5  -5   2   16.90    2.20
   5   5   2   19.30    1.50
   5   5   2   23.30    1.60
  -5   5  -2   16.30    1.70
   5   5   2   22.80    1.40
   6  -5   2  142.69    9.10
  -6  -5  -2  158.28    9.10
   6  -5   2  146.89   10.30
   6  -5   2  157.38    9.10
   6   5   2  145.79   10.10
   6   5   2  160.48    9.10
  -6   5  -2  131.59    9.20
   6   5   2  164.58    9.10
   6   5   2  139.69    9.10
   7  -5   2  156.58    9.10
   7  -5   2  154.28   10.70
  -7  -5  -2  151.98    9.00
   7   5   2  146.59    9.10
   7   5   2  153.78   10.40
  -7   5  -2  133.29    9.10
   7   5   2  162.08    9.10
   7   5   2  137.29    9.10
   8  -5   2    0.30    0.40
   8  -5   2   -0.70    2.30
   8   5   2   -0.30    1.40
   8   5   2   -0.10    0.40
  -8   5  -2    0.00    0.50
   8   5   2   -0.10    0.50
   9  -5   2  205.58   12.50
   9   5   2  217.58   12.50
   9   5   2  196.98   12.40
  10   5   2  100.29    6.10
 -11  -6   2    0.30    0.30
  11   6  -2    0.10    0.20
 -11   6   2    0.30    0.40
  10  -6  -2    0.30    0.30
 -10  -6   2    1.30    0.60
  10   6  -2    0.60    0.30
 -10   6   2    0.00    0.60
   9  -6  -2  115.89    7.50
  -9  -6   2  126.79    7.60
  -9   6   2  121.29    7.50
   9   6  -2  113.19    7.30
   9   6  -2  117.99    9.80
  -8  -6   2   49.99    3.70
   8  -6  -2   47.40    5.10
   8  -6  -2   50.89    3.40
   8   6  -2   46.00    3.20
   8   6  -2   52.99    5.10
  -8   6   2   50.89    3.50
  -7  -6   2   67.69    4.50
   7  -6  -2   77.59    6.10
   7  -6  -2   59.69    4.20
  -7   6   2   68.59    4.50
   7   6  -2   65.09    4.20
   7   6  -2   63.19    4.20
   7   6  -2   64.29    4.30
   7   6  -2   62.79    5.60
   6  -6  -2    7.00    1.60
   6  -6  -2    6.40    0.70
  -6  -6   2    8.80    1.10
   6   6  -2    6.30    0.70
  -6   6   2    8.20    1.10
   6   6  -2    6.20    0.70
   6   6  -2    9.60    1.30
   6   6  -2    3.60    1.20
   5  -6  -2    0.40    0.80
   5  -6  -2    0.40    0.20
   5   6  -2   -0.40    0.50
  -5   6   2    0.80    0.20
   5   6  -2    0.40    0.30
   4  -6  -2  592.84   33.40
  -4   6   2  558.14   33.40
   4   6  -2  544.55   33.40
   3  -6  -2  215.68   13.10
   3   6  -2  201.28   13.00
   2  -6  -2   11.60    1.30
   2  -6  -2    9.00    1.00
   2   6  -2    7.40    1.00
   1  -6  -2  156.58    9.60
   1   6  -2  151.38   10.00
   0  -6  -2  208.58   13.00
   0   6  -2  214.38   12.90
   1  -6   2   10.70    1.20
   2  -6   2  462.55   29.50
  -2   6  -2  490.75   29.20
   2   6   2  513.15   29.20
   3  -6   2 1851.41  120.49
   3  -6   2 2145.19  119.79
   3   6   2 1967.80  120.19
  -3   6  -2 2166.88  120.09
   4  -6   2  743.63   45.40
   4  -6   2  767.12   46.40
   4   6   2  723.03   46.00
   4   6   2  841.22   45.50
   5  -6   2   16.90    2.20
   5  -6   2   17.90    1.40
   5  -6   2   22.20    1.60
   5   6   2   18.60    1.50
  -5   6  -2   19.00    1.70
   5   6   2   20.60    2.10
   5   6   2   22.90    1.40
   5   6   2   20.70    1.60
   6  -6   2   45.30    2.90
   6  -6   2   46.10    2.90
  -6  -6  -2   44.20    2.90
   6   6   2   45.10    2.90
   6   6   2   44.10    3.30
   6   6   2   44.90    3.80
   6   6   2   41.90    2.90
  -6   6  -2   38.00    3.00
   7  -6   2   25.50    3.20
  -7  -6  -2   26.70    1.70
   7  -6   2   27.90    1.90
  -7   6  -2   21.50    1.90
   7   6   2   25.10    1.90
   7   6   2   25.30    3.00
   7   6   2   24.10    1.90
   7   6   2   26.30    1.90
   8  -6   2   94.19    7.40
   8  -6   2   89.89    5.70
  -8   6  -2   91.69    5.60
   8   6   2   82.09    5.60
   8   6   2   96.49    7.20
   8   6   2   91.79    5.70
   8   6   2   91.89    5.70
   9   6   2   73.59    4.60
   9   6   2   73.29    4.60
  10  -6   2    2.20    0.40
  11  -7  -2   36.70    2.30
  10  -7  -2   10.70    1.10
 -10  -7   2   14.20    1.30
  10   7  -2   12.70    1.00
 -10   7   2   13.00    1.40
   9  -7  -2    0.60    0.40
   9  -7  -2    1.10    0.50
  -9  -7   2    2.10    0.70
  -9   7   2    1.30    0.50
   9   7  -2    1.70    0.40
   8  -7  -2  157.48   11.30
   8  -7  -2  149.99    9.30
  -8  -7   2  150.68    9.40
   8   7  -2  162.78   11.20
  -8   7   2  147.59    9.40
   8   7  -2  140.59    9.10
   7  -7  -2  755.12   42.40
   7  -7  -2  599.34   40.40
  -7  -7   2  753.02   40.70
   7   7  -2  623.54   40.50
   7   7  -2  664.83   40.40
  -7   7   2  705.83   40.70
   7   7  -2  685.13   42.10
  -6  -7   2   98.29    6.00
   6  -7  -2  100.89    7.30
   6  -7  -2   89.19    5.70
   6   7  -2   90.49    5.90
   6   7  -2   86.59    5.80
  -6   7   2   97.69    6.10
   6   7  -2  100.79    5.80
   6   7  -2   82.39    6.90
   5  -7  -2    1.10    0.30
   5  -7  -2    0.50    0.80
  -5  -7   2    1.60    0.60
   5   7  -2    1.10    0.30
  -5   7   2    1.60    0.30
   5   7  -2    0.90    0.80
   4  -7  -2  158.58    9.00
   4  -7  -2  164.48   10.10
   4   7  -2  129.39    9.70
  -4   7   2  152.28    9.00
   4   7  -2  145.49    9.00
   3  -7  -2   80.89    5.30
   3   7  -2   71.99    4.40
  -3   7   2   72.09    4.40
   3   7  -2   68.19    5.10
   2  -7  -2 2001.50  112.29
   2   7  -2 1790.42  112.19
   1   7  -2  539.25   32.30
   0   7  -2  501.05   30.00
   1  -7   2  277.37   17.10
  -1   7  -2  265.67   16.40
   2  -7   2  956.90   59.29
  -2   7  -2 1042.50   58.99
   2   7   2  979.90   58.99
   3  -7   2  615.04   40.60
   3  -7   2  698.43   39.80
   3   7   2  661.23   40.30
  -3   7  -2  716.53   40.10
   4  -7   2  403.76   26.00
   4  -7   2  427.86   25.10
   4   7   2  423.76   25.70
  -4   7  -2  439.66   25.30
   4   7   2  415.96   25.10
  -5  -7  -2  233.68   12.80
   5  -7   2  200.58   13.90
  -5   7  -2  189.98   12.90
   5   7   2  202.08   13.60
   5   7   2  208.38   12.80
   5   7   2  230.18   12.80
   5   7   2  222.38   12.80
  -6  -7  -2    0.70    0.30
   6  -7   2   -0.10    0.30
   6  -7   2   -0.10    0.90
   6   7   2    0.30    0.50
   6   7   2    0.70    0.30
  -6   7  -2   -0.40    0.50
   6   7   2    0.00    0.70
   6   7   2    0.60    0.60
   7  -7   2    9.30    0.90
   7  -7   2    8.20    1.90
   7   7   2    9.20    0.90
   7   7   2    7.80    1.00
  -7   7  -2    8.00    1.10
   7   7   2    8.70    1.70
   7   7   2   10.00    1.10
   8  -7   2   35.00    4.40
   8  -7   2   33.20    2.40
   8   7   2   35.30    2.40
   8   7   2   34.90    2.50
   8   7   2   37.10    2.40
  -8   7  -2   35.80    2.50
   8   7   2   38.20    4.40
   9  -7   2   33.00    2.50
   9   7   2   39.80    2.50
   9   7   2   39.20    2.50
  10   7   2   46.30    2.90
  10  -8  -2    0.40    0.30
 -10  -8   2   -0.10    0.40
 -10   8   2   -0.20    0.50
  10   8  -2   -0.10    0.20
  -9  -8   2    2.80    0.70
   9  -8  -2    2.50    0.60
  -9   8   2    3.70    0.70
   9   8  -2    3.40    0.50
  -8  -8   2  149.29    9.60
   8  -8  -2  157.68    9.50
   8  -8  -2  163.68   11.70
   8   8  -2  175.58   11.60
   8   8  -2  136.59    9.30
  -8   8   2  154.18    9.60
  -7  -8   2  148.09    9.30
   7  -8  -2  163.68   11.10
  -7   8   2  145.99    9.30
   7   8  -2  162.48   10.90
   7   8  -2  136.09    9.00
   6  -8  -2  120.49    8.70
  -6   8   2  123.39    7.60
   6   8  -2  108.99    7.20
   6   8  -2  115.29    8.50
   6   8  -2  121.59    7.40
   6   8  -2  119.69    7.20
   5  -8  -2  156.68   10.20
  -5  -8   2  159.18    9.00
   5  -8  -2  133.09    8.80
   5   8  -2  136.99    8.80
  -5   8   2  160.08    8.70
   5   8  -2  144.89    9.90
   5   8  -2  131.89    8.80
   4  -8  -2 2510.55  137.49
   4  -8  -2 2515.85  134.99
   4   8  -2 2115.99  134.99
   4   8  -2 2186.78  135.89
  -4   8   2 2141.99  134.99
  -3  -8   2  114.79    7.30
   3  -8  -2  133.29    8.20
   3   8  -2  121.49    8.10
   3   8  -2  118.39    7.40
  -3   8   2  121.19    7.30
   2   8  -2 3266.37  192.98
   1   8  -2  114.39    7.40
   0   8  -2    7.70    1.50
   1  -8   2  668.03   41.50
  -1   8  -2  720.23   41.20
   1   8   2  680.53   41.20
   2  -8   2 2098.59  130.39
   2  -8   2 2392.66  129.59
   2   8   2 2089.39  130.09
  -2   8  -2 2217.18  129.99
   3  -8   2  447.46   27.00
   3  -8   2  434.76   27.90
   3   8   2  440.16   27.50
   3   8   2  484.25   27.00
  -3   8  -2  471.45   27.30
   4  -8   2  284.27   19.10
   4  -8   2  303.17   18.00
  -4   8  -2  318.37   18.20
   4   8   2  287.07   18.70
   4   8   2  322.87   18.10
   4   8   2  295.97   18.00
   5  -8   2    8.20    0.80
   5  -8   2    8.20    1.80
   5   8   2    7.40    0.90
   5   8   2    7.10    1.40
   5   8   2    6.90    0.90
   5   8   2    9.90    0.80
   6  -8   2   -0.20    0.90
   6  -8   2    0.10    0.30
  -6   8  -2    0.90    0.60
   6   8   2    0.90    0.50
   6   8   2    0.90    0.50
   6   8   2    1.80    0.90
   6   8   2    1.10    0.40
   7  -8   2    0.20    1.30
   7  -8   2    1.10    0.40
   7   8   2    0.50    0.30
   7   8   2    0.00    0.40
   7   8   2    0.10    1.10
   7   8   2    1.10    0.50
  -7   8  -2    0.80    0.50
   8  -8   2   28.20    2.00
   8   8   2   30.00    2.10
   8   8   2   28.50    2.20
   8   8   2   28.80    2.10
   9   8   2   39.20    2.50
   9   8   2   35.80    2.50
 -10  -9   2   57.39    3.70
 -10   9   2   59.69    3.80
  10   9  -2   57.09    3.80
   9  -9  -2   67.99    4.40
  -9  -9   2   70.39    4.40
  -9   9   2   66.09    4.40
   9   9  -2   62.09    4.20
   8  -9  -2   -0.40    3.10
   8  -9  -2    1.80    0.50
   8   9  -2    1.30    0.40
   8   9  -2    2.10    1.90
  -8   9   2    1.40    0.60
  -7  -9   2    3.70    0.80
   7  -9  -2    2.60    0.60
   7  -9  -2    3.40    2.00
   7   9  -2    3.90    0.60
   7   9  -2    6.40    1.70
  -7   9   2    3.10    0.70
   7   9  -2    3.50    0.70
   6  -9  -2   17.60    2.70
   6  -9  -2   14.70    1.20
   6   9  -2   16.60    1.30
  -6   9   2   19.00    1.80
   6   9  -2   15.60    1.30
   6   9  -2   13.40    1.60
   6   9  -2   17.30    2.60
  -5  -9   2  816.52   44.70
  -5   9   2  800.32   44.80
   5   9  -2  705.63   45.60
  -5   9   2  826.32   44.40
   5   9  -2  685.23   44.50
   5   9  -2  672.83   44.50
  -4  -9   2  545.55   33.30
   4  -9  -2  619.64   34.70
   4  -9  -2  622.34   33.40
  -4   9   2  512.05   33.30
   4   9  -2  513.85   33.40
   4   9  -2  579.34   34.40
  -3  -9   2 1723.93  101.09
   3  -9  -2 1744.13  102.09
   3   9  -2 1567.34  101.09
   3   9  -2 1747.53  101.99
  -3   9   2 1795.62  101.09
   2  -9  -2 2397.76  138.39
  -2  -9   2 2314.67  137.49
   2   9  -2 2193.88  137.49
  -2   9   2 2315.97  137.49
   2   9  -2 2456.25  138.29
  -1  -9   2  361.56   21.40
  -1   9   2  337.87   21.40
   1   9  -2  386.36   22.10
   0  -9   2   31.20    2.20
  -1   9  -2   20.10    2.00
   1   9   2   18.50    1.80
   2  -9   2  684.83   45.40
   2  -9   2  810.52   44.60
   2   9   2  787.32   44.60
   2   9   2  730.73   45.10
   3  -9   2    5.00    0.60
   3  -9   2    3.70    1.00
  -3   9  -2    5.40    0.90
   3   9   2    3.10    0.80
   3   9   2    5.50    0.50
   4  -9   2   22.90    1.60
   4  -9   2   24.20    1.60
   4  -9   2   22.30    2.60
   4   9   2   22.40    2.30
   4   9   2   24.20    1.70
   4   9   2   23.30    1.70
   4   9   2   23.70    1.60
   5  -9   2   52.29    4.70
   5  -9   2   57.89    3.50
   5  -9   2   54.59    3.40
   5   9   2   56.29    3.40
   5   9   2   50.29    3.50
  -5   9  -2   48.70    3.60
   5   9   2   53.59    3.40
   5   9   2   53.19    4.30
   6  -9   2    5.00    1.70
   6  -9   2    7.90    0.80
   6  -9   2    5.60    0.70
   6   9   2    7.10    1.60
   6   9   2    7.20    0.90
   6   9   2    6.40    1.00
   6   9   2    6.60    0.80
   7  -9   2   81.59    7.00
   7   9   2   85.19    5.40
   7   9   2   93.39    6.90
  -7   9  -2   80.59    5.50
   7   9   2   89.29    5.40
   7   9   2   88.39    5.40
   8  -9   2   29.00    2.10
   8   9   2   31.70    2.20
   8   9   2   33.80    2.20
  -8   9  -2   30.70    2.20
   9  -9   2   15.60    1.30
   9   9   2   18.10    1.30
   9   9   2   17.80    1.30
  10 -10  -2   15.00    1.20
 -10  10   2   17.20    1.40
  -9 -10   2    4.10    0.70
   9  10  -2    3.80    0.50
  -9  10   2    3.70    0.70
  -8 -10   2    8.50    1.20
   8  10  -2    7.10    0.80
  -8  10   2    4.90    0.90
   8  10  -2   12.40    3.70
   7 -10  -2  127.09    9.40
  -7 -10   2  113.59    7.50
   7  10  -2  129.59    9.30
   7  10  -2  110.69    7.50
  -7  10   2  121.99    7.60
   7  10  -2  113.69    7.20
  -6 -10   2  554.94   31.90
   6 -10  -2  574.54   33.60
   6  10  -2  494.65   31.90
  -6  10   2  538.05   32.00
   6  10  -2  566.34   33.30
   6  10  -2  484.75   31.70
  -5 -10   2  893.91   48.40
   5 -10  -2  757.92   48.10
   5  10  -2  729.13   48.10
  -5  10   2  847.92   48.40
   5  10  -2  873.91   51.49
   5  10  -2  767.62   48.20
   5  10  -2  841.82   48.40
   4 -10  -2  142.49    9.70
   4 -10  -2  139.79    8.40
  -4 -10   2  147.79    8.70
   4  10  -2  123.69    9.30
  -3 -10   2 2600.44  143.99
   3 -10  -2 2193.88  143.99
   3 -10  -2 2649.24  145.19
   3  10  -2 2614.54  145.09
  -3  10   2 2177.68  143.99
  -2 -10   2  272.57   15.50
   2  10  -2  252.87   15.50
  -2  10   2  258.57   15.50
  -1 -10   2  176.38   10.60
   1  10  -2  172.48   10.60
  -1  10   2  172.68   10.60
   1  10  -2  190.98   11.40
   0 -10   2 1864.71  107.09
   0  10   2 1713.23  107.69
   0  10  -2 1874.51  107.79
   1 -10   2  188.38   10.70
   1  10   2  166.48   11.30
   1  10   2  182.38   10.90
  -1  10  -2  178.38   11.40
   2 -10   2   51.49    3.10
   2 -10   2   44.20    4.00
   2  10   2   44.80    3.60
   2  10   2   50.99    3.10
   3 -10   2  137.29    8.30
   3 -10   2  123.99    9.30
   3 -10   2  121.09    8.40
  -3  10  -2  142.69    8.60
   3  10   2  139.59    8.50
  -3  10  -2  150.38    8.50
   3  10   2  138.29    9.00
   3  10   2  133.79    8.20
   4 -10   2   79.49    6.80
   4 -10   2   90.49    5.60
   4  10   2   94.19    6.50
   4  10   2   88.29    5.60
  -4  10  -2  100.09    6.00
   4  10   2   90.69    5.60
   5 -10   2   -0.50    0.90
   5 -10   2    1.30    0.40
   5 -10   2    0.30    0.30
   5  10   2    0.10    0.20
  -5  10  -2    0.40    0.70
   5  10   2    0.70    0.70
   6 -10   2   15.30    2.50
   6 -10   2   19.40    1.50
   6 -10   2   20.20    1.40
   6  10   2   21.00    2.50
   6  10   2   18.70    1.50
  -6  10  -2   16.40    1.80
   6  10   2   20.10    1.50
   6  10   2   18.30    1.50
   7 -10   2   13.00    1.10
   7 -10   2   13.60    2.60
   7  10   2   13.90    2.40
   7  10   2   13.20    1.10
  -7  10  -2   11.10    1.30
   7  10   2   11.40    1.00
   7  10   2   11.10    1.10
   8  10   2  134.49    7.90
   8  10   2  130.29    7.90
  -8  10  -2  124.99    7.90
   9  10   2   81.19    5.20
   9  10   2   87.59    5.40
 -10  11   2   25.90    2.00
  10  11  -2   30.60    1.80
  -9 -11   2   51.49    3.50
   9 -11  -2   55.49    3.50
   9  11  -2   50.89    3.30
  -9  11   2   51.29    3.50
  -8 -11   2   67.69    4.30
   8  11  -2   70.39    8.80
   8  11  -2   61.09    4.10
  -8  11   2   63.29    4.40
   7 -11  -2    3.90    0.70
   7 -11  -2    6.20    3.50
  -7 -11   2    6.20    1.00
  -7  11   2    4.70    0.90
   7  11  -2    4.40    0.80
   7  11  -2    8.10    2.20
   7  11  -2    6.20    0.70
   6 -11  -2  141.39   10.60
  -6 -11   2  124.19    8.70
  -6  11   2  147.69    8.90
   6  11  -2  137.49    8.80
   6  11  -2  156.08   10.30
  -5 -11   2  248.58   15.20
   5 -11  -2  264.17   16.70
   5  11  -2  231.08   15.20
   5  11  -2  256.77   16.40
  -5  11   2  253.47   14.90
   4 -11  -2  563.14   32.40
  -4 -11   2  499.95   31.00
   4  11  -2  571.84   32.10
  -4  11   2  464.85   30.80
   4  11  -2  479.85   31.00
  -4  11   2  554.24   31.20
  -3 -11   2  207.78   12.80
  -3 -11   2  218.58   13.10
   3 -11  -2  218.18   14.10
   3  11  -2  218.38   13.90
  -2 -11   2    7.80    0.70
   2  11  -2    8.20    0.70
  -2  11   2    7.70    0.70
   2  11  -2    7.30    1.40
  -1 -11   2  332.27   21.30
   1  11  -2  376.46   22.20
  -1  11   2  353.36   21.40
   1  11  -2  380.46   21.40
   0 -11   2 1714.93   99.59
   0  11   2 1636.54   99.59
   0  11   2 1633.84  100.29
   0  11  -2 1776.02  100.39
   1 -11   2   53.99    3.30
   1  11   2   46.40    3.20
  -1  11  -2   59.69    4.20
   1  11   2   50.59    3.90
   2 -11   2  102.99    6.10
   2  11   2  101.39    6.90
  -2  11  -2  101.39    6.40
   2  11   2   97.29    6.10
   3 -11   2    0.90    0.80
   3 -11   2    0.80    0.30
  -3  11  -2    1.60    0.70
  -3  11  -2    1.30    0.80
   3  11   2    2.30    0.50
   3  11   2    0.70    0.50
   4 -11   2  470.35   26.30
   4 -11   2  435.96   26.30
   4 -11   2  417.56   27.70
   4  11   2  421.56   26.20
   4  11   2  410.86   26.30
  -4  11  -2  452.15   26.50
   4  11   2  462.15   27.30
   4  11   2  466.35   26.30
   5 -11   2  103.49    6.30
   5 -11   2   95.69    7.80
   5  11   2  103.49    7.40
   5  11   2  103.19    6.20
   5  11   2  105.39    6.30
  -5  11  -2   93.19    6.50
   6 -11   2   47.00    5.00
   6 -11   2   58.79    3.40
   6 -11   2   55.89    3.50
   6  11   2   49.50    3.40
   6  11   2   60.79    4.80
   6  11   2   53.49    3.50
   6  11   2   50.99    3.50
  -6  11  -2   50.29    3.70
   7 -11   2   11.30    2.70
   7 -11   2   12.10    1.00
   7  11   2   11.10    1.10
  -7  11  -2    9.30    1.30
   7  11   2   11.30    1.00
   7  11   2   13.30    2.40
   7  11   2   11.10    1.00
  -8  11  -2  135.89    9.00
   8  11   2  162.28    9.00
   8  11   2  147.09    9.00
   9  11   2   20.90    1.50
  10 -12  -2   15.00    1.30
 -10  12   2   20.50    1.40
   9 -12  -2   17.60    1.50
   9 -12  -2   17.50    1.30
  -9  12   2   15.30    1.40
   9  12  -2   16.30    1.20
  -8 -12   2    0.10    0.50
   8 -12  -2   -0.60    0.30
   8  12  -2    0.40    0.30
  -8  12   2   -0.10    0.50
   7 -12  -2    0.60    0.40
  -7 -12   2    0.40    0.50
   7  12  -2    1.80    0.50
   7  12  -2    2.60    1.80
   7  12  -2    0.70    0.30
  -7  12   2    0.20    0.70
   6 -12  -2   55.29    5.80
  -6 -12   2   43.80    3.30
   6  12  -2   53.39    4.80
   6  12  -2   50.69    3.30
  -6  12   2   46.40    3.60
   6  12  -2   40.50    3.00
   5 -12  -2   61.59    6.00
  -5 -12   2   63.19    4.10
   5  12  -2   61.19    4.10
  -5  12   2   67.29    5.50
   5  12  -2   59.29    5.20
   5  12  -2   53.39    3.80
  -5  12   2   60.29    4.30
  -4 -12   2   91.39    5.50
   4 -12  -2   89.19    7.00
  -4  12   2   84.39    5.30
   4  12  -2   78.19    5.30
   4  12  -2   84.99    5.60
   4  12  -2   92.59    6.60
   3  12  -2   39.70    3.40
  -3  12   2   30.30    2.20
   3  12  -2   37.10    2.50
  -2 -12   2    1.00    0.30
  -2 -12   2    0.50    0.10
  -2 -12   2    0.50    0.30
   2 -12  -2    0.70    0.60
   2  12  -2    1.30    0.90
   2  12  -2    0.70    0.20
  -2  12   2    0.70    0.20
  -1 -12   2    0.60    0.20
  -1 -12   2    0.80    0.10
  -1 -12   2    0.80    0.30
   1  12  -2    0.90    0.20
  -1  12   2    0.70    0.60
   1  12  -2   -0.40    0.60
  -1  12   2    0.70    0.20
   0 -12   2    0.80    0.20
   0 -12   2    0.40    0.30
   0  12  -2    0.40    0.80
   0  12   2    0.10    0.50
   0  12  -2    0.90    0.20
   0  12   2    0.40    0.20
   1 -12   2 1000.90   58.89
   1 -12   2 1023.90   58.99
   1 -12   2 1033.00   58.79
   1  12   2  924.01   58.89
   1  12   2  947.91   59.69
  -1  12  -2 1019.60   59.79
  -1  12  -2 1038.80   59.19
   2 -12   2   38.60    2.40
  -2  12  -2   38.70    2.80
   2  12   2   31.70    3.60
   2  12   2   38.10    2.80
   3 -12   2    2.00    0.40
   3 -12   2    1.00    0.30
   3 -12   2    1.30    0.90
   3  12   2    1.60    0.40
   3  12   2    1.70    0.80
  -3  12  -2    2.30    1.00
  -3  12  -2    2.00    0.70
   3  12   2    2.10    0.50
   4 -12   2    1.10    1.00
   4 -12   2    1.20    0.40
   4 -12   2    1.60    0.40
  -4  12  -2    1.60    0.90
   4  12   2    1.10    0.40
   4  12   2    0.80    0.30
   4  12   2    1.00    0.80
   4  12   2    2.00    0.50
   5 -12   2   30.00    2.00
   5 -12   2   31.80    2.10
   5 -12   2   26.30    3.50
   5  12   2   32.00    2.10
   5  12   2   29.40    2.10
  -5  12  -2   28.20    2.40
   5  12   2   29.90    2.00
   5  12   2   35.60    3.40
   6 -12   2  201.78   13.80
   6 -12   2  196.78   11.80
   6  12   2  183.88   11.70
   6  12   2  202.48   11.80
   6  12   2  194.28   11.70
   6  12   2  201.08   13.20
  -6  12  -2  185.58   11.90
   7 -12   2    3.30    0.60
  -7  12  -2    2.80    0.70
   7  12   2    2.90    0.50
   7  12   2    3.00    0.50
   8  12   2    9.50    0.80
  -8  12  -2    8.10    0.90
   8  12   2    8.30    0.80
   9  12   2    8.00    0.70
   9 -13  -2  184.68   10.40
   9 -13  -2  155.08   10.20
   9  13  -2  179.38   10.30
  -9  13   2  161.88   10.30
   8 -13  -2  146.09    8.70
   8  13  -2  135.99    8.70
  -8  13   2  148.49    9.00
  -7 -13   2   38.10    2.80
   7  13  -2   37.90    2.80
  -7  13   2   38.40    3.00
   7  13  -2   53.69    7.00
   7  13  -2   38.10    2.60
  -6 -13   2  327.57   19.50
   6  13  -2  357.46   21.30
  -6  13   2  335.47   19.60
   6  13  -2  287.37   19.30
   6  13  -2  315.47   19.50
  -5 -13   2  944.61   53.69
  -5  13   2  915.91   53.79
   5  13  -2  822.92   53.69
   5  13  -2  858.11   53.49
  -5  13   2  962.30   53.39
   5  13  -2  919.91   55.09
   4 -13  -2   16.80    1.30
   4  13  -2   19.60    2.60
   4  13  -2   16.50    1.30
  -4  13   2   17.90    2.50
   4  13  -2   18.60    1.70
  -4  13   2   18.90    2.20
  -4  13   2   19.30    1.30
  -3 -13   2    7.00    0.60
   3 -13  -2    6.60    0.90
  -3  13   2    5.30    0.60
  -3  13   2    7.50    1.60
   3  13  -2    6.10    0.90
   3  13  -2    6.00    1.50
   2 -13  -2    3.60    1.00
  -2 -13   2    2.30    0.40
   2  13  -2    1.70    0.60
   2  13  -2    1.70    1.00
   2  13  -2    2.80    0.40
  -2  13   2    1.40    0.30
  -2  13   2    3.00    1.10
  -1 -13   2   18.00    1.40
  -1 -13   2   16.20    1.00
   1 -13  -2   17.20    1.30
   1  13  -2   14.40    1.40
  -1  13   2   12.30    1.80
   1  13  -2   15.00    2.20
   1  13  -2   14.70    1.10
  -1  13   2   15.00    1.10
   0 -13   2    9.60    0.70
   0  13   2    8.90    0.80
   0  13  -2   10.90    1.80
   0  13  -2    9.60    0.80
   0  13  -2   12.40    1.20
   1 -13   2  865.61   49.20
   1 -13   2  875.51   49.00
   1 -13   2  746.33   49.20
   1  13   2  819.52   49.20
  -1  13  -2  854.81   49.40
   2 -13   2    0.50    0.30
   2 -13   2    0.90    0.30
   2 -13   2    0.70    0.10
  -2 -13  -2    0.10    0.30
  -2 -13  -2    0.10    0.20
   2  13   2    0.60    0.70
   2  13   2    0.50    0.20
   2  13   2   -0.50    0.40
  -2  13  -2    0.30    0.70
   3 -13   2   98.49    5.90
   3 -13   2   86.69    5.80
   3  13   2   97.09    5.90
   3  13   2   97.29    5.90
  -3  13  -2   95.19    6.20
   3  13   2   96.19    6.90
   4 -13   2    0.60    1.30
   4 -13   2    0.20    0.40
   4  13   2    0.80    0.40
  -4  13  -2   -0.20    0.80
   4  13   2    0.30    0.30
   4  13   2    0.20    0.80
   5 -13   2   56.69    3.60
   5 -13   2   46.30    5.10
  -5  13  -2   54.29    3.90
   5  13   2   56.39    3.60
   5  13   2   58.19    4.80
   5  13   2   53.39    3.50
   6 -13   2    7.60    0.70
   6 -13   2    9.20    0.90
   6 -13   2    8.20    2.40
   6 -13   2    7.60    0.50
   6  13   2    8.00    0.90
   6  13   2    6.70    1.60
   6  13   2    7.80    0.80
   7 -13   2    7.60    0.80
  -7  13  -2    7.70    1.10
   7  13   2    9.00    0.90
   7  13   2    9.20    0.90
   8 -13   2    0.20    0.30
   8  13   2    0.10    0.30
  -8  13  -2   -0.10    0.30
   8  13   2    0.10    0.30
   9 -14  -2   21.00    1.60
   9 -14  -2   21.40    1.50
  -9  14   2   22.50    1.70
   8 -14  -2    6.10    0.80
  -8  14   2    5.20    0.90
   8  14  -2    5.10    0.60
   7 -14  -2   28.90    2.00
   7  14  -2   22.80    1.80
   7  14  -2   25.10    2.10
  -7  14   2   28.00    2.30
  -6  14   2  291.57   16.80
   6  14  -2  257.57   16.70
   6  14  -2  302.97   18.50
   6  14  -2  254.57   16.40
   5 -14  -2  380.26   23.40
   5  14  -2  371.26   23.60
  -5  14   2  406.36   23.30
   5  14  -2  415.36   25.20
  -5  14   2  392.76   23.70
   4 -14  -2  493.65   30.20
   4  14  -2  565.04   31.80
  -4  14   2  506.45   30.50
  -4  14   2  531.85   30.10
   4  14  -2  461.85   30.30
   4  14  -2  452.25   30.10
  -4  14   2  555.44   31.70
   3 -14  -2   66.49    4.30
  -3  14   2   67.29    4.20
   3  14  -2   61.49    4.20
  -3  14   2   70.59    4.70
   3  14  -2   70.39    4.60
  -3  14   2   74.49    5.60
  -2 -14   2    2.30    0.40
  -2 -14   2    2.00    0.30
   2 -14  -2    2.40    0.50
  -2 -14   2    2.20    0.50
  -2  14   2    0.80    0.90
   2  14  -2    1.80    0.60
  -2  14   2    1.60    1.00
   2  14  -2    2.80    1.20
   2  14  -2    2.00    0.30
   1 -14  -2   91.29    6.10
  -1 -14   2  100.99    5.90
  -1 -14   2  105.19    6.10
  -1 -14   2   99.39    6.10
   1  14  -2  106.19    6.00
  -1  14   2   98.79    6.10
  -1  14   2   94.49    7.10
   1  14  -2  108.49    7.30
   1  14  -2   89.29    6.30
   0 -14  -2  349.67   21.30
   0 -14  -2  347.77   21.50
   0 -14   2  335.67   21.40
   0 -14   2  376.86   21.20
   0 -14   2  373.56   21.40
   0  14   2  366.96   21.40
   0  14  -2  371.16   21.70
   0  14  -2  371.06   21.30
   0  14  -2  374.66   22.60
   0  14   2  326.67   22.30
  -1 -14  -2  397.86   22.60
   1 -14   2  358.46   22.70
  -1 -14  -2  385.36   22.90
   1 -14   2  375.16   22.60
   1 -14   2  371.86   22.80
   1  14   2  353.76   23.70
  -1  14  -2  406.06   23.10
   1  14   2  408.66   22.80
   2 -14   2   88.89    5.80
  -2 -14  -2   93.49    5.60
   2 -14   2   94.49    5.80
  -2 -14  -2   91.19    5.80
   2 -14   2   89.09    5.60
   2  14   2   88.89    6.70
   2  14   2  100.39    5.80
  -2  14  -2  101.09    6.20
  -3 -14  -2  680.23   43.70
  -3 -14  -2  685.73   43.50
   3 -14   2  760.72   43.70
   3  14   2  754.32   44.90
   3  14   2  744.73   43.70
  -3  14  -2  792.52   44.00
   3  14   2  751.02   43.70
   4 -14   2   30.50    2.20
   4  14   2   32.40    3.50
   4  14   2   28.60    2.10
  -4  14  -2   36.10    2.80
   4  14   2   32.20    2.20
   5 -14   2  235.58   13.90
   5 -14   2  241.68   13.90
   5  14   2  231.08   14.00
   5  14   2  236.08   15.30
  -5  14  -2  227.98   14.20
   5  14   2  217.68   13.90
   6 -14   2   41.50    2.60
   6 -14   2   37.80    2.40
   6 -14   2   37.40    2.30
   6  14   2   37.00    2.50
   6  14   2   41.80    4.00
  -6  14  -2   36.10    2.90
   6  14   2   37.80    2.60
   7 -14   2   15.70    1.30
   7  14   2   19.10    1.40
   7  14   2   20.20    1.40
  -7  14  -2   18.60    1.60
  -8  14  -2    8.30    0.80
   8  14   2    8.70    0.90
   9 -15  -2    0.90    0.30
   9 -15  -2    1.10    0.40
   8 -15  -2    0.10    0.40
  -8  15   2   -0.50    0.50
   8  15  -2    0.10    0.20
   7 -15  -2    1.50    0.60
   7  15  -2    1.10    0.60
  -7  15   2    0.80    0.80
   7  15  -2    1.10    0.30
   6 -15  -2  410.16   24.70
   6  15  -2  375.06   24.20
   6  15  -2  397.26   24.50
   6  15  -2  449.56   26.60
  -6  15   2  414.86   24.60
   5 -15  -2    0.70    0.70
   5  15  -2    2.30    0.60
  -5  15   2    1.40    1.00
   5  15  -2   -1.90    1.50
   5  15  -2    1.40    0.40
   4 -15  -2   11.80    1.30
   4  15  -2    8.60    1.30
  -4  15   2   12.40    1.60
   4  15  -2   10.50    1.00
  -4  15   2   10.50    2.40
  -4  15   2   11.70    0.90
   4  15  -2    9.80    2.10
  -3  15   2  125.79    8.30
   3  15  -2  107.59    6.70
   3  15  -2  110.29    7.10
  -3  15   2  103.39    6.70
  -3  15   2  109.09    7.20
  -2 -15   2  129.89    7.60
  -2 -15   2  123.49    7.50
   2 -15  -2  128.49    7.80
  -2 -15   2  122.29    7.70
  -2  15   2  119.89    8.10
  -2  15   2  135.09    9.10
   2  15  -2  139.09    9.20
   2  15  -2  126.49    8.00
   2  15  -2  132.29    7.70
  -2  15   2  110.39    7.60
  -1 -15   2    0.70    0.20
  -1 -15   2    0.80    0.30
   1 -15  -2    1.70    0.50
  -1 -15   2    0.80    0.30
  -1  15   2    0.90    0.30
  -1  15   2    1.40    0.70
   1  15  -2    1.40    0.30
   1  15  -2    0.90    0.50
  -1  15   2    0.60    0.80
   1  15  -2    0.40    1.40
   0 -15  -2   63.09    3.90
   0 -15   2   54.69    3.70
   0 -15   2   64.39    3.60
   0 -15  -2   63.69    3.70
   0 -15   2   63.79    3.90
   0  15   2   58.09    3.80
   0  15  -2   57.09    4.10
   0  15   2   54.69    4.80
  -1 -15  -2   11.90    1.00
   1 -15   2   11.90    1.00
   1 -15   2   10.80    0.80
  -1 -15  -2   12.00    0.80
   1 -15   2   10.60    1.00
   1  15   2   12.80    1.00
  -1  15  -2   13.30    1.60
   1  15   2    8.80    1.60
   2 -15   2  507.95   32.30
  -2 -15  -2  540.95   32.40
   2 -15   2  560.64   32.30
  -2 -15  -2  554.64   32.20
   2  15   2  573.74   32.40
   2  15   2  513.65   33.50
  -2  15  -2  564.94   32.70
   3 -15   2   26.60    1.90
   3 -15   2   26.30    1.70
  -3 -15  -2   24.80    1.80
   3  15   2   30.40    2.20
   3  15   2   28.50    3.00
  -3  15  -2   29.70    2.60
   4 -15   2    6.50    0.80
   4 -15   2    6.40    0.50
   4 -15   2    6.20    0.70
   4  15   2    7.00    1.60
   4  15   2    7.50    0.70
   4  15   2    6.40    0.80
   5 -15   2  112.89    7.50
  -5  15  -2  120.69    7.70
   5  15   2  116.09    7.60
   5  15   2  128.89    7.50
   5  15   2  135.69    9.00
   6 -15   2   93.19    5.30
   6 -15   2   78.49    5.50
   6 -15   2   92.19    5.20
   6  15   2   85.09    5.40
  -6  15  -2   88.39    5.70
   7  15   2   15.90    1.10
  -7  15  -2   13.00    1.30
   7  15   2   10.30    1.10
  -8  15  -2   37.10    2.40
   8  15   2   38.90    2.40
   8 -16  -2    8.10    0.80
   8  16  -2   10.00    0.70
  -8  16   2    6.90    1.10
   7 -16  -2    0.40    0.50
   7  16  -2    2.20    0.90
   7  16  -2    0.40    0.30
  -7  16   2    0.60    0.70
   6 -16  -2   20.50    1.60
  -6  16   2   20.80    2.10
   6  16  -2   18.10    1.70
   6  16  -2   16.90    1.40
   5 -16  -2  979.20   58.49
  -5  16   2  973.30   58.79
   5  16  -2  967.10   58.69
   5  16  -2  961.70   58.39
   5  16  -2 1068.79   60.59
   4 -16  -2  142.29    8.10
  -4  16   2  121.59    8.40
   4  16  -2  123.49    8.30
   4  16  -2  144.79   10.80
  -4  16   2  139.09    8.00
   4  16  -2  123.09    8.00
   3 -16  -2  771.52   45.10
   3  16  -2  797.62   45.40
   3  16  -2  772.62   45.00
  -3  16   2  700.43   45.00
  -2 -16   2  199.88   12.50
  -2 -16   2  198.58   12.70
   2 -16  -2  215.88   12.80
  -2  16   2  193.28   13.10
   2  16  -2  231.28   14.50
   2  16  -2  230.38   13.10
  -2  16   2  190.58   12.70
  -2  16   2  225.88   14.20
   2  16  -2  226.78   12.70
  -1 -16   2    1.40    0.20
   1 -16  -2    0.80    0.40
  -1 -16   2    1.70    0.50
  -1  16   2    1.20    0.70
  -1  16   2    0.70    0.30
   1  16  -2    0.00    1.80
   1  16  -2    1.40    0.30
  -1  16   2    0.60    1.00
   1  16  -2    0.80    0.60
   0 -16  -2   92.99    5.70
   0 -16  -2   91.89    6.00
   0 -16   2  102.49    6.00
   0 -16   2   99.39    5.90
   0 -16   2  102.69    5.70
   0  16   2   86.79    7.00
   0  16  -2   92.79    6.30
   0  16   2   93.59    5.90
   1 -16   2   11.00    1.00
  -1 -16  -2   10.90    1.00
  -1 -16  -2   10.90    0.80
   1 -16   2   11.30    1.00
   1 -16   2   11.30    0.80
   1  16   2   12.80    1.00
  -1  16  -2   13.10    1.60
   1  16   2   10.20    1.90
   2 -16   2   34.20    2.40
  -2 -16  -2   35.60    2.40
   2 -16   2   34.00    2.20
   2 -16   2   34.00    2.40
  -2 -16  -2   36.50    2.20
   2  16   2   41.60    2.80
   2  16   2   33.70    3.40
  -2  16  -2   35.90    2.90
   3 -16   2   76.39    4.60
   3 -16   2   77.69    4.80
   3 -16   2   72.29    4.80
  -3  16  -2   84.49    5.40
   3  16   2   78.79    4.80
   3  16   2   68.89    6.00
   3  16   2   79.19    4.90
   4 -16   2   10.70    1.00
   4 -16   2   10.70    0.80
   4 -16   2   12.30    1.10
  -4  16  -2   14.40    1.90
   4  16   2   12.00    2.20
   4  16   2   11.90    1.10
   4  16   2   13.00    1.00
   5 -16   2   92.89    5.50
   5 -16   2   92.39    5.40
   5 -16   2   84.29    5.60
   5  16   2   92.09    5.60
   5  16   2   85.99    5.50
  -5  16  -2   89.29    5.90
   5  16   2   95.59    7.10
   6  16   2   34.60    2.20
  -6  16  -2   34.20    2.50
   6  16   2   28.70    2.10
   7 -16   2    0.10    0.20
  -7  16  -2    0.40    0.50
   7  16   2    0.40    0.30
   8  16   2   12.20    0.90
   8 -17  -2    0.90    0.40
   8  17  -2    1.20    0.30
  -8  17   2    1.10    0.50
   7 -17  -2  165.28   10.20
   7  17  -2  173.38   10.20
   6 -17  -2  111.29    6.40
  -6  17   2   98.49    6.70
   6  17  -2  100.19    6.60
   5 -17  -2    2.50    0.70
   5  17  -2    4.60    3.30
  -5  17   2    1.50    1.00
   5  17  -2    2.60    0.50
   4 -17  -2   48.40    3.10
  -4  17   2   49.40    2.80
   4  17  -2   41.60    5.20
   4  17  -2   42.30    2.80
  -4  17   2   35.70    3.40
   4  17  -2   38.50    3.10
   3 -17  -2  407.86   22.90
  -3  17   2  390.76   26.00
   3  17  -2  343.07   23.10
   3  17  -2  366.86   22.80
  -3  17   2  378.56   22.80
   3  17  -2  421.56   24.90
   2 -17  -2   51.09    3.20
  -2 -17   2   46.20    2.90
  -2 -17   2   45.60    3.10
  -2  17   2   44.60    3.60
   2  17  -2   48.00    3.50
   2  17  -2   65.49    7.00
   2  17  -2   52.29    3.10
  -2  17   2   51.29    4.60
  -2  17   2   40.40    3.00
  -1 -17   2  316.07   19.10
   1 -17  -2  322.47   19.20
   1 -17  -2  326.17   18.90
  -1 -17   2  316.17   18.90
   1  17  -2  340.47   19.00
  -1  17   2  304.97   19.20
  -1  17   2  300.17   20.40
   1  17  -2  326.37   19.50
   0 -17  -2  498.85   29.40
   0 -17   2  497.45   29.20
   0 -17   2  512.55   29.30
   0 -17  -2  509.35   29.10
   0 -17   2  515.55   29.10
   0  17   2  446.66   30.50
   0  17   2  486.55   29.30
   0  17  -2  469.25   29.60
   1 -17   2  393.56   23.40
   1 -17   2  392.46   23.60
  -1 -17  -2  396.46   23.60
  -1 -17  -2  401.56   23.40
   1  17   2  415.66   23.60
   1  17   2  355.76   24.80
  -1  17  -2  409.06   24.00
  -2 -17  -2    8.50    0.60
   2 -17   2    6.40    0.80
   2 -17   2    6.20    0.80
  -2 -17  -2    8.50    0.80
   2 -17   2    6.10    0.50
   2  17   2    8.60    0.80
   2  17   2    5.80    1.40
  -2  17  -2    8.10    1.30
  -2  17  -2    8.40    1.90
   3 -17   2  240.48   15.10
   3 -17   2  260.07   15.10
   3 -17   2  238.98   14.90
   3  17   2  269.27   15.20
  -3  17  -2  262.17   15.50
   3  17   2  236.98   16.40
   4 -17   2  114.69    7.20
   4 -17   2  117.79    7.40
   4 -17   2  114.59    7.40
  -4  17  -2  134.39    7.80
   4  17   2  120.59    7.40
   4  17   2  127.89    7.50
   5 -17   2    4.10    0.60
   5 -17   2    4.20    0.50
   5 -17   2    4.30    0.30
   5  17   2    4.60    0.80
   5  17   2    4.60    0.50
   6  17   2    2.30    0.40
  -6  17  -2    2.10    0.80
   7  17   2    0.50    0.20
  -7  17  -2    0.30    0.40
   8 -18  -2    2.10    0.20
   8 -18  -2    2.40    0.30
   7 -18  -2   33.50    2.30
  -7  18   2   33.60    2.60
   6 -18  -2   19.60    1.60
  -6  18   2   18.60    2.00
   6  18  -2   22.90    1.50
   6  18  -2   23.20    1.90
   5 -18  -2    0.10    0.50
   5  18  -2    0.50    0.40
  -5  18   2    0.20    0.90
   5  18  -2    1.10    0.60
   4 -18  -2    4.50    1.00
   4  18  -2    3.60    0.50
   4  18  -2    2.70    0.80
  -4  18   2    2.50    1.10
  -4  18   2    2.70    0.40
   3 -18  -2   17.00    1.40
   3  18  -2   13.40    1.60
   3  18  -2   14.70    1.10
  -3  18   2   13.10    1.10
  -3  18   2   13.30    2.00
  -3  18   2   14.30    4.20
   2 -18  -2  376.76   22.90
   2 -18  -2  377.16   23.10
   2  18  -2  422.06   23.00
  -2  18   2  360.76   23.40
  -2  18   2  402.46   24.80
   2  18  -2  398.56   23.40
  -2  18   2  370.76   23.00
  -1 -18   2   11.10    0.80
   1 -18  -2   13.40    1.10
   1 -18  -2   13.70    0.80
  -1 -18   2   10.90    1.00
  -1  18   2   11.20    1.60
  -1  18   2   13.20    2.40
  -1  18   2   10.60    1.00
   1  18  -2   12.40    1.60
   0 -18  -2    2.60    0.60
   0 -18   2    2.50    0.50
   0 -18   2    3.80    0.60
   0 -18  -2    2.30    0.30
   0 -18   2    3.40    0.30
   0  18   2    2.00    1.30
   0  18  -2    1.80    0.80
   0  18   2    2.60    0.50
   1 -18   2    6.40    0.80
   1 -18   2    5.80    0.50
  -1 -18  -2    5.30    0.50
   1 -18   2    5.70    0.70
  -1 -18  -2    5.20    0.70
  -1  18  -2    4.00    1.00
   1  18   2    4.30    0.60
   1  18   2    3.60    1.30
  -2 -18  -2  221.18   13.20
   2 -18   2  219.98   13.10
   2 -18   2  206.08   12.90
   2 -18   2  205.28   13.10
  -2 -18  -2  222.58   13.00
  -2  18  -2  245.38   13.60
   2  18   2  210.18   13.20
   2  18   2  218.08   14.60
   3 -18   2    6.60    0.70
   3 -18   2    5.20    0.70
   3 -18   2    5.00    0.50
  -3  18  -2    5.20    1.10
   3  18   2    6.10    0.70
   3  18   2    5.00    1.50
   4 -18   2   88.09    5.50
   4 -18   2   88.39    5.60
   4 -18   2   91.59    5.70
   4  18   2   94.49    5.70
  -4  18  -2   97.29    6.10
   5 -18   2  106.29    6.80
   5 -18   2  115.09    6.70
   5 -18   2  116.39    6.60
  -5  18  -2  109.49    7.10
   5  18   2  111.09    6.90
  -6  18  -2   49.30    3.40
   6  18   2   49.30    3.20
   7  18   2   13.40    1.00
   7 -19  -2    3.50    0.50
   7 -19  -2    3.00    0.30
  -7  19   2    3.10    0.70
   6  19  -2    8.20    1.00
   6  19  -2    7.10    0.60
  -6  19   2    4.60    1.00
   5 -19  -2    0.70    0.50
  -5  19   2   -0.60    0.80
   5  19  -2    0.70    0.60
   5  19  -2    1.70    0.30
   4 -19  -2    7.80    1.10
  -4  19   2   10.40    1.50
   4  19  -2   10.60    0.80
   3 -19  -2  181.18   11.40
   3 -19  -2  181.58   11.70
  -3  19   2  184.98   12.00
  -3  19   2  212.68   11.60
   3  19  -2  181.88   12.00
   3  19  -2  210.88   11.60
   2 -19  -2    2.30    0.30
   2 -19  -2    2.60    0.60
  -2  19   2    1.90    0.40
  -2  19   2    1.80    2.10
   2  19  -2    3.60    0.50
   2  19  -2    2.40    0.80
  -2  19   2    1.20    0.90
   1 -19  -2   53.09    3.00
   1 -19  -2   51.89    3.30
  -1 -19   2   46.10    3.00
  -1 -19   2   46.00    3.20
  -1  19   2   45.80    3.20
   1  19  -2   50.99    3.70
  -1  19   2   52.79    5.00
   0 -19  -2   94.39    5.50
   0 -19   2   89.19    5.70
   0 -19   2   89.79    5.50
   0 -19  -2   93.49    5.80
   0  19   2   87.19    5.70
   0  19  -2   89.09    6.10
   0  19   2  101.29    7.40
  -1 -19  -2    3.70    0.60
  -1 -19  -2    3.30    0.40
   1 -19   2    3.20    0.50
   1 -19   2    4.00    0.40
   1 -19   2    4.50    0.70
   1  19   2    4.70    1.60
  -1  19  -2    2.40    1.00
   1  19   2    3.20    0.50
   2 -19   2   16.10    1.30
   2 -19   2   19.50    1.30
  -2 -19  -2   16.60    1.10
   2 -19   2   16.00    1.10
  -2 -19  -2   16.50    1.30
   2  19   2   17.50    4.10
   2  19   2   16.10    1.30
  -2  19  -2   19.70    2.20
   3 -19   2  279.37   17.20
   3 -19   2  285.77   16.80
   3 -19   2  286.17   17.00
  -3  19  -2  297.17   17.40
   3  19   2  274.77   17.10
   4 -19   2   31.20    2.10
   4 -19   2   29.30    2.00
   4 -19   2   29.40    1.90
  -4  19  -2   34.60    2.60
   4  19   2   30.60    2.10
   5 -19   2    4.70    0.40
   5 -19   2    4.70    0.30
  -5  19  -2    4.40    0.90
   5  19   2    4.80    0.60
   6  19   2   26.50    1.70
  -6  19  -2   23.50    1.90
   7 -20  -2    7.50    0.60
   7 -20  -2    7.50    0.50
  -7  20   2    7.30    1.00
   6 -20  -2   60.29    3.70
   6 -20  -2   59.99    3.60
  -6  20   2   56.69    4.00
   5 -20  -2  133.69    8.10
   5 -20  -2  130.99    7.90
  -5  20   2  127.29    8.40
   5  20  -2  140.89    8.40
   4 -20  -2   25.70    1.90
   4 -20  -2   25.40    1.60
  -4  20   2   23.30    2.40
   4  20  -2   28.20    1.80
   4  20  -2   23.10    2.20
   3 -20  -2  507.45   29.10
   3 -20  -2  501.65   29.40
  -3  20   2  547.85   29.20
  -3  20   2  467.45   29.60
   3  20  -2  440.86   29.60
   2 -20  -2    4.10    0.40
   2 -20  -2    4.60    0.70
  -2  20   2    4.80    0.60
  -2  20   2    5.80    1.20
   2  20  -2    4.20    1.00
   1 -20  -2   15.80    1.00
   1 -20  -2   15.70    1.30
  -1  20   2   16.60    3.00
  -1  20   2   13.30    1.10
   1  20  -2   19.40    2.00
  -1  20   2   10.80    1.70
   0 -20  -2    0.00    0.10
   0 -20  -2    0.00    0.30
   0 -20   2    0.00    0.30
   0 -20   2    0.10    0.10
   0  20   2   -0.20    0.20
   0  20  -2   -0.10    0.80
   0  20   2   -0.90    1.70
  -1 -20  -2   69.79    4.50
   1 -20   2   69.79    4.50
   1 -20   2   71.19    4.30
  -1 -20  -2   71.69    4.30
  -1  20  -2   70.09    4.90
   1  20   2   79.29    6.50
   1  20   2   71.19    4.50
   2 -20   2   21.00    1.30
   2 -20   2   19.60    1.50
   2 -20   2   21.10    1.50
   2  20   2   20.00    1.50
  -2  20  -2   21.70    2.20
   3 -20   2    3.80    0.50
   3 -20   2    3.80    0.30
   3 -20   2    4.10    0.60
   3  20   2    3.50    0.50
  -3  20  -2    5.90    1.10
   4 -20   2   65.89    4.10
   4 -20   2   65.19    3.90
  -4  20  -2   64.79    4.40
   4  20   2   63.09    4.10
  -5  20  -2    1.10    0.70
  -6  20  -2    4.00    0.70
   6  20   2    5.90    0.50
   6 -21  -2   17.20    1.10
   6 -21  -2   17.50    1.20
  -6  21   2   15.80    1.50
   5 -21  -2   37.10    2.50
   5 -21  -2   36.90    2.30
  -5  21   2   38.60    2.80
   4 -21  -2    3.30    0.30
   4 -21  -2    3.90    0.60
   4  21  -2    2.60    0.90
  -4  21   2    1.30    1.00
   3 -21  -2   78.09    4.70
   3 -21  -2   78.19    4.40
  -3  21   2   69.79    5.00
   3  21  -2   68.09    5.00
   2 -21  -2   17.30    1.20
   2 -21  -2   17.50    1.40
  -2  21   2   20.00    1.30
  -2  21   2   18.10    2.10
   2  21  -2   19.00    2.00
   1 -21  -2    2.40    0.30
   1 -21  -2    2.70    0.60
  -1  21   2    1.30    0.90
  -1  21   2    3.70    0.50
   1  21  -2    2.50    0.90
   0 -21   2   53.29    3.10
   0 -21   2   52.89    3.40
   0 -21  -2   49.80    3.40
   0 -21  -2   50.69    3.10
   0  21  -2   56.79    3.90
   0  21   2   47.80    3.30
  -1 -21  -2    5.20    0.70
   1 -21   2    3.80    0.60
  -1 -21  -2    4.70    0.40
   1 -21   2    3.50    0.30
  -1  21  -2    2.70    1.00
   1  21   2    3.90    0.50
   2 -21   2    5.70    0.50
   2 -21   2    5.80    0.60
  -2  21  -2    7.30    1.20
   2  21   2    6.20    0.70
   3 -21   2    2.80    0.30
   3 -21   2    3.00    0.40
  -3  21  -2    4.50    1.00
   3  21   2    2.70    0.40
   4  21   2   43.80    2.80
  -5  21  -2   41.00    3.00
   5  21   2   49.00    2.90
   5 -22  -2    3.40    0.30
   5 -22  -2    3.80    0.50
   5  22  -2    2.70    0.70
   4 -22  -2   46.60    2.80
   4 -22  -2   46.30    3.00
   4  22  -2   45.20    3.30
   3 -22  -2   68.29    4.20
   3 -22  -2   68.79    4.00
  -3  22   2   66.49    4.60
   3  22  -2   63.09    4.50
   2 -22  -2   33.20    2.00
   2 -22  -2   33.50    2.30
   2  22  -2   31.20    2.70
  -2  22   2   33.10    2.70
  -2  22   2   32.60    2.20
   1 -22  -2   27.20    1.90
   1 -22  -2   27.80    1.70
   1  22  -2   27.00    2.50
  -1  22   2   24.30    2.40
  -1  22   2   29.90    1.90
   0 -22  -2   70.99    4.40
   0 -22  -2   70.19    4.60
   0  22   2   77.69    4.50
   0  22  -2   72.39    5.00
  -1 -22  -2    3.60    0.30
   1 -22   2    2.70    0.30
   1 -22   2    2.80    0.50
  -1 -22  -2    3.70    0.60
   1  22   2    2.40    0.40
  -1  22  -2    2.40    1.00
   2 -22   2  234.08   14.00
   2 -22   2  237.18   13.90
  -2  22  -2  233.18   14.30
   2  22   2  233.78   14.00
   3  22   2   79.19    5.30
  -3  22  -2   93.99    5.60
  -4  22  -2   11.20    1.30
   4  22   2   10.40    0.80
   4 -23  -2   14.70    0.90
   4 -23  -2   14.80    1.10
  -4  23   2   11.90    1.40
   4  23  -2   17.50    1.50
   3 -23  -2    6.30    0.50
   3 -23  -2    6.30    0.70
   3  23  -2    5.30    0.90
   2 -23  -2    5.70    0.40
   2 -23  -2    5.80    0.70
   2  23  -2    4.60    1.00
   1 -23  -2    9.10    0.80
   1 -23  -2    9.10    0.60
  -1  23   2    9.10    0.70
   0 -23  -2   42.30    2.70
   0 -23  -2   41.80    2.50
   0  23  -2   40.40    3.10
  -2  23  -2   38.40    3.10
   2  23   2   44.70    2.70
   3  23   2    3.70    0.40
  -3  23  -2    4.20    0.90
   3 -24  -2   16.10    1.10
   3 -24  -2   16.30    1.00
   3  24  -2   15.00    1.40
  -3  24   2   15.80    1.50
   2 -24  -2   37.20    2.20
   2 -24  -2   36.70    2.30
   2  24  -2   34.50    2.60
   1 -24  -2    0.40    0.30
   1 -24  -2    0.40    0.10
   1  24  -2    0.40    0.80
   0  24  -2    9.80    1.30
   1  24   2    5.20    0.50
  -1  24  -2    5.20    1.00
   2  24   2    6.90    0.80
  -2  24  -2    7.20    1.00
   1  25  -2    4.00    0.70
   0  25  -2   48.80    3.30
 -11   0   3   -0.50    0.60
  10   0  -3    0.10    0.40
 -10   0   3   -0.70    0.60
  10   0  -3   -0.30    0.30
   9   0  -3   -1.90    2.40
   9   0  -3    0.40    0.30
   9   0  -3   -0.50    0.40
   8   0  -3   -1.30    1.40
   8   0  -3   -0.30    0.40
   8   0  -3    0.40    0.50
  -8   0   3    0.80    0.80
   7   0  -3    0.40    0.30
  -7   0   3   -0.60    0.60
   7   0  -3    0.00    0.40
   7   0  -3    1.30    1.10
   6   0  -3    0.20    0.30
   6   0  -3    0.00    0.30
   6   0  -3    0.50    0.80
  -6   0   3    0.50    0.40
  -6   0   3    0.30    0.20
  -5   0   3    0.20    0.20
   5   0  -3    1.00    0.70
   5   0  -3   -0.30    0.40
   5   0  -3   -0.10    0.20
   4   0  -3    0.50    0.40
  -4   0   3    0.10    0.20
   4   0  -3    1.00    0.70
   3   0  -3    1.80    0.70
   2   0  -3    0.10    0.40
   2   0  -3    0.30    0.30
  -1   0   3    0.00    0.30
   1   0  -3    0.90    0.40
   0   0   3    0.00    0.20
   0   0  -3    0.00    0.30
  -1   0  -3    2.90    0.60
  -2   0  -3    0.30    0.40
  -3   0  -3    0.30    0.40
   3   0   3   -0.10    0.30
   4   0   3    0.10    0.40
  -4   0  -3    1.20    0.50
   5   0   3    0.00    0.20
   5   0   3    0.30    0.60
   5   0   3   -0.10    0.30
   5   0   3   -0.20    0.40
   6   0   3    1.70    0.60
   6   0   3    0.10    0.70
   6   0   3    0.50    0.50
   6   0   3    0.50    0.30
   7   0   3    0.00    0.90
   7   0   3    0.30    0.40
   7   0   3   -0.10    0.50
   7   0   3    0.10    0.30
   8   0   3    1.30    1.40
   8   0   3    0.40    0.40
   8   0   3    0.30    0.50
   8   0   3    0.20    0.40
   9   0   3    0.00    0.30
   9   0   3    0.10    0.30
  10   0   3   -0.10    0.20
 -11  -1   3   12.60    1.30
 -11   1   3   10.10    1.30
  10  -1  -3    0.50    0.50
  10  -1  -3    0.40    0.30
 -10  -1   3    0.40    0.60
  10   1  -3    0.30    0.30
  10   1  -3   -0.20    0.40
 -10   1   3   -0.80    0.60
   9  -1  -3   27.40    4.50
   9  -1  -3   31.50    2.30
   9  -1  -3   24.60    2.00
  -9  -1   3   31.90    2.50
   9   1  -3   40.10    4.90
   9   1  -3   23.40    2.10
   9   1  -3   29.70    2.00
   8  -1  -3    2.80    0.60
  -8  -1   3    2.70    0.90
   8  -1  -3   -0.10    1.60
   8  -1  -3    0.80    0.50
  -8   1   3    2.20    0.70
   8   1  -3    1.50    0.50
   8   1  -3    2.30    0.60
   8   1  -3    1.10    1.60
   7  -1  -3    0.50    0.30
   7  -1  -3    0.00    1.10
   7  -1  -3    0.10    0.40
  -7  -1   3   -0.50    0.60
   7   1  -3    0.70    1.20
  -7   1   3    0.80    0.60
   7   1  -3    1.30    0.50
   7   1  -3    0.40    0.30
  -6  -1   3  283.87   16.90
   6  -1  -3  280.07   18.00
  -6  -1   3  278.17   16.60
   6  -1  -3  270.67   16.80
  -6   1   3  275.47   16.90
   6   1  -3  290.37   18.00
   6   1  -3  271.27   17.00
  -6   1   3  288.57   16.60
  -5  -1   3   38.40    2.30
   5  -1  -3   32.90    2.30
   5  -1  -3   37.20    2.60
   5  -1  -3   42.30    4.00
   5   1  -3   34.10    2.70
   5   1  -3   32.90    2.30
   5   1  -3   39.60    3.30
  -5   1   3   32.70    2.20
  -4  -1   3   42.90    2.60
   4  -1  -3   44.60    3.40
   4  -1  -3   35.70    2.90
  -4   1   3   43.40    2.60
   4   1  -3   46.90    3.50
   4   1  -3   39.80    3.00
   3  -1  -3  535.75   30.70
   3  -1  -3  471.85   30.50
   3   1  -3  539.05   30.70
   3   1  -3  492.65   30.50
   2  -1  -3  910.11   54.99
   2   1  -3  980.20   54.99
   2   1  -3  889.71   54.99
   1  -1  -3  989.30   57.69
  -1   1   3  910.21   57.49
   1   1  -3 1016.10   57.69
   0  -1  -3  727.53   43.30
   0   1  -3  732.93   43.30
   0   1   3  722.03   42.90
  -2  -1  -3 2595.14  157.28
   2  -1   3 2706.33  156.98
  -2   1  -3 2689.33  157.28
   3  -1   3 1461.25   85.19
  -3  -1  -3 1449.76   85.39
  -3   1  -3 1511.95   85.29
   3   1   3 1340.07   85.09
   4  -1   3 1094.19   66.09
  -4   1  -3 1131.89   65.89
   4   1   3 1106.39   65.99
   5  -1   3    8.00    1.30
   5  -1   3    8.30    0.90
   5  -1   3    9.10    1.00
   5   1   3    8.30    0.90
   5   1   3   10.10    1.40
   5   1   3    8.90    0.80
   6  -1   3  891.91   54.19
   6  -1   3  942.21   53.09
   6  -1   3  871.91   53.09
   6  -1   3  910.31   53.09
   6   1   3  859.41   52.99
  -6   1  -3  916.61   52.99
   6   1   3  857.21   54.09
   6   1   3  927.11   53.09
   7  -1   3  135.69    8.60
   7  -1   3  136.69    9.80
   7  -1   3  148.69    8.70
   7  -1   3  153.28    8.80
   7   1   3  124.69    8.70
   7   1   3  145.19    8.70
   7   1   3  143.19    8.70
   7   1   3  151.78    9.90
   8  -1   3   38.90    2.40
   8  -1   3   38.20    2.60
   8  -1   3   33.80    3.80
   8  -1   3   36.00    2.50
   8   1   3   34.90    2.50
   8   1   3   34.50    2.40
   8   1   3   33.80    3.70
   8   1   3   36.80    2.50
   9   1   3   33.70    2.30
  10  -1   3    0.30    0.20
  10   1   3    0.10    0.20
 -11  -2   3    1.10    0.50
 -11   2   3    0.50    0.50
  10  -2  -3    4.50    0.50
  10  -2  -3    4.60    0.80
 -10  -2   3    3.40    0.90
 -10   2   3    2.40    0.80
  10   2  -3    3.70    0.60
  10   2  -3    5.40    0.80
   9  -2  -3   43.50    3.10
  -9  -2   3   44.80    3.30
   9  -2  -3   45.10    5.90
   9   2  -3   42.40    3.10
  -9   2   3   48.20    3.30
   9   2  -3   39.90    2.90
   9   2  -3   44.90    5.80
   8  -2  -3  160.28    9.50
  -8  -2   3  151.28    9.60
  -8   2   3  158.68    9.50
   8   2  -3  170.78   11.40
   8   2  -3  131.29    9.30
  -7  -2   3  121.39    7.40
   7  -2  -3  112.79    7.20
  -7   2   3  114.19    7.30
   7   2  -3  120.79    7.30
   7   2  -3  129.99    8.80
   7   2  -3  101.69    7.10
   6  -2  -3   10.60    1.10
   6  -2  -3   11.20    1.90
  -6  -2   3   12.50    1.30
   6  -2  -3    8.30    0.80
   6   2  -3   12.10    1.10
  -6   2   3   13.60    1.20
  -6   2   3   10.70    0.80
   6   2  -3    8.80    0.90
   6   2  -3   10.80    2.00
  -5  -2   3  294.77   16.10
   5  -2  -3  258.57   16.30
   5   2  -3  283.87   17.20
   5   2  -3  273.47   16.20
   5   2  -3  252.17   16.60
  -5   2   3  262.47   16.10
   4  -2  -3  275.17   15.50
   4  -2  -3  227.18   14.90
  -4  -2   3  235.88   14.60
   4   2  -3  258.07   15.40
  -4   2   3  245.38   14.60
   4   2  -3  236.08   15.00
   3  -2  -3  739.13   47.60
   3  -2  -3  868.41   47.90
   3   2  -3  844.72   47.90
   3   2  -3  756.92   47.70
   2  -2  -3  977.40   59.39
   2   2  -3  984.40   59.49
   2   2  -3 1043.00   59.39
   1  -2  -3 1159.18   65.39
   1   2  -3 1084.79   65.39
  -1   2   3 1063.99   65.29
   0  -2  -3 2377.16  135.79
   0  -2   3 2224.28  135.59
   0   2   3 2236.18  135.39
   0   2  -3 2359.66  135.79
   1  -2   3 3430.16  211.28
  -1  -2  -3 3603.74  211.58
   1  -2   3 3625.94  211.28
  -1   2  -3 3688.93  211.58
  -2  -2  -3  400.86   25.40
   2  -2   3  436.16   25.30
  -2   2  -3  430.86   25.40
  -3  -2  -3 1979.80  118.99
   3  -2   3 2088.19  118.89
   3   2   3 1963.00  118.59
   4  -2   3  937.31   55.09
  -4   2  -3  943.61   54.69
   4   2   3  884.91   54.79
   5  -2   3  311.37   19.00
   5  -2   3  294.77   18.20
   5  -2   3  337.37   18.30
   5   2   3  295.67   18.10
   5   2   3  284.07   18.20
   5   2   3  324.17   18.20
   5   2   3  305.97   18.80
  -5   2  -3  284.77   18.10
   6  -2   3  814.22   48.90
   6  -2   3  761.32   47.70
   6  -2   3  760.82   47.80
   6  -2   3  892.71   47.80
  -6   2  -3  838.02   47.70
   6   2   3  717.03   47.90
   6   2   3  797.42   48.70
   6   2   3  829.32   47.70
   6   2   3  848.92   47.80
   7  -2   3 1259.17   75.69
   7  -2   3 1291.47   75.59
   7  -2   3 1407.56   75.69
   7  -2   3 1251.07   76.99
   7   2   3 1168.68   75.69
   7   2   3 1309.37   75.69
   7   2   3 1270.97   76.89
   7   2   3 1285.37   75.69
   8  -2   3   81.89    5.30
   8  -2   3   86.59    5.30
   8  -2   3   78.49    7.00
   8  -2   3   92.49    5.20
   8   2   3   94.49    5.40
   8   2   3   74.09    5.20
   8   2   3   82.79    8.00
   8   2   3   79.69    5.30
   9   2   3   53.49    3.60
   9   2   3   60.29    3.60
  10  -2   3    6.50    0.60
  10   2   3    6.20    0.60
 -11  -3   3   16.40    1.30
 -11   3   3   13.10    1.40
  10  -3  -3   12.70    1.40
  10  -3  -3   13.90    1.10
 -10  -3   3   13.30    1.60
  10   3  -3   15.80    1.40
  10   3  -3   13.50    1.10
 -10   3   3   13.00    1.60
  -9  -3   3   22.00    2.10
   9  -3  -3   24.10    1.90
  -9   3   3   18.90    2.00
   9   3  -3   20.20    1.60
   9   3  -3   22.20    4.80
   9   3  -3   23.00    1.80
   8  -3  -3    0.70    0.40
   8  -3  -3   -1.50    1.70
   8  -3  -3    1.00    0.60
  -8  -3   3    0.40    0.80
   8   3  -3    0.20    1.50
   8   3  -3    0.60    0.50
   8   3  -3    0.80    0.40
  -8   3   3    0.40    0.50
   7  -3  -3    1.60    0.40
  -7  -3   3    1.60    0.80
   7  -3  -3    1.70    0.40
   7  -3  -3    2.60    1.40
   7   3  -3    2.30    0.60
   7   3  -3    2.90    1.40
  -7   3   3    2.10    0.70
   7   3  -3    2.30    0.40
  -6  -3   3   43.50    3.00
   6  -3  -3   40.60    3.90
  -6  -3   3   39.00    2.60
   6   3  -3   40.20    2.90
   6   3  -3   42.80    3.90
   6   3  -3   44.00    3.30
  -6   3   3   41.20    2.90
  -6   3   3   40.80    2.60
   5  -3  -3   11.10    1.10
  -5  -3   3   11.60    0.90
   5  -3  -3   13.40    1.00
   5   3  -3   10.50    1.40
   5   3  -3   12.50    1.90
  -5   3   3   10.80    0.90
   5   3  -3   11.70    0.90
   4  -3  -3  465.95   26.60
   4  -3  -3  381.76   26.00
  -4  -3   3  436.06   25.70
  -4   3   3  467.45   25.70
   4   3  -3  421.16   26.50
   3  -3  -3  232.88   14.80
   3  -3  -3  250.97   15.00
   3   3  -3  244.78   15.00
   2  -3  -3  683.63   42.20
   2   3  -3  741.13   42.30
   2   3  -3  701.93   42.30
   1  -3  -3 1798.02  100.29
   1   3  -3 1590.44  100.19
   0  -3   3  360.36   23.30
   0  -3  -3  424.56   23.60
   0   3  -3  413.86   23.60
   0   3   3  365.56   23.20
   1  -3   3  159.98    9.30
  -1  -3  -3  153.08    9.50
   1  -3   3  144.19    9.20
  -1   3  -3  145.29    9.40
   2  -3   3  463.15   26.40
  -2  -3  -3  415.16   26.60
  -2   3  -3  444.76   26.50
  -3  -3  -3  483.45   31.40
   3  -3   3  528.05   31.40
  -3   3  -3  564.04   31.30
   3   3   3  514.65   31.10
   4  -3   3    1.50    0.30
   4  -3   3    0.70    0.60
  -4   3  -3    0.70    0.50
   4   3   3    0.70    0.40
   5  -3   3  184.58   12.10
   5  -3   3  219.68   13.10
   5  -3   3  206.78   12.10
   5   3   3  211.28   12.80
  -5   3  -3  205.98   12.10
   5   3   3  203.78   12.00
   5   3   3  200.28   12.10
   5   3   3  183.78   12.10
   6  -3   3  169.68   11.10
   6  -3   3  160.88    9.90
   6  -3   3  176.78    9.90
   6  -3   3  146.29    9.90
   6   3   3  172.08   10.00
  -6   3  -3  163.78    9.90
   6   3   3  146.69    9.90
   6   3   3  175.08    9.90
   6   3   3  167.58   10.90
   7  -3   3   26.30    1.80
   7  -3   3   29.40    3.20
   7  -3   3   23.00    2.00
   7  -3   3   27.70    1.80
   7   3   3   26.40    2.00
   7   3   3   24.40    2.80
   7   3   3   25.30    1.90
   7   3   3   23.80    1.90
   8  -3   3    2.80    0.40
   8  -3   3    1.80    0.40
   8   3   3    3.10    0.70
   8   3   3    1.80    0.50
   8   3   3    1.90    0.40
   9  -3   3   13.30    1.10
   9   3   3   14.30    1.10
   9   3   3   14.80    1.10
  10  -3   3    7.40    0.70
  10   3   3    8.10    0.70
 -11  -4   3  125.49    7.50
 -11   4   3  117.79    7.50
 -10  -4   3  115.09    7.50
  10  -4  -3  121.09    7.20
  10  -4  -3  124.79    7.50
 -10   4   3  113.49    7.50
  10   4  -3  122.19    7.30
   9  -4  -3   23.60    1.90
   9  -4  -3   28.60    2.20
  -9  -4   3   27.30    2.30
  -9   4   3   25.50    2.20
   9   4  -3   22.60    4.10
   9   4  -3   26.30    1.90
   9   4  -3   29.70    2.10
   8  -4  -3  243.78   15.50
   8  -4  -3  204.28   13.30
  -8  -4   3  238.18   13.50
   8   4  -3  198.88   13.20
  -8   4   3  224.88   13.40
   8   4  -3  214.18   13.40
   7  -4  -3   66.59    4.30
   7  -4  -3   76.49    6.00
  -7  -4   3   60.19    4.50
   7   4  -3   70.29    5.90
  -7   4   3   69.89    4.50
   7   4  -3   70.39    4.20
   7   4  -3   56.89    4.30
  -6  -4   3  382.96   21.50
  -6  -4   3  336.57   21.10
   6  -4  -3  372.16   22.60
   6   4  -3  368.86   22.60
  -6   4   3  352.96   21.40
  -6   4   3  360.66   21.10
   6   4  -3  337.67   21.80
   6   4  -3  343.27   21.40
   5  -4  -3   11.30    1.90
   5  -4  -3    9.70    0.90
   5   4  -3    9.60    0.80
   5   4  -3   10.00    1.60
   5   4  -3   10.30    1.30
  -5   4   3   10.90    0.80
   4  -4  -3   12.40    1.20
  -4  -4   3   13.30    1.00
   4  -4  -3   13.70    1.70
   4   4  -3   15.20    1.00
  -4   4   3   13.20    1.00
   4   4  -3   15.20    1.80
   3  -4  -3  541.85   34.60
   3  -4  -3  611.94   35.00
   3   4  -3  589.74   34.90
   2  -4  -3  104.39    6.80
   2   4  -3  108.59    6.80
   1  -4  -3  256.07   15.60
   0  -4  -3  261.17   15.50
   0   4  -3  246.88   15.50
   0   4   3  251.87   15.30
  -1  -4  -3   17.50    1.70
   1  -4   3   18.10    1.60
  -2  -4  -3  340.27   22.10
   2  -4   3  394.26   22.10
  -2   4  -3  376.96   22.10
   2   4   3  350.26   21.70
  -3  -4  -3  264.07   17.50
   3  -4   3  275.77   17.60
   3   4   3  290.27   17.20
  -3   4  -3  313.57   17.40
   4  -4   3  200.98   12.60
   4   4   3  187.78   12.20
   4   4   3  207.28   11.90
  -4   4  -3  193.68   12.00
   4   4   3  199.68   11.90
   5  -4   3   58.59    3.60
   5  -4   3   50.39    3.50
   5  -4   3   54.99    3.50
   5  -4   3   56.89    4.40
  -5   4  -3   54.49    3.60
   5   4   3   53.09    3.60
   5   4   3   61.59    3.60
   5   4   3   55.09    4.10
   5   4   3   56.99    3.50
   6  -4   3  236.38   13.20
   6  -4   3  197.28   13.20
   6  -4   3  223.68   14.50
   6  -4   3  218.08   13.20
   6   4   3  215.98   14.10
   6   4   3  245.48   13.20
   6   4   3  215.98   13.20
   6   4   3  196.28   13.20
  -6   4  -3  229.58   13.20
   7  -4   3   28.20    1.90
   7  -4   3   24.00    2.00
   7  -4   3   29.30    3.20
   7  -4   3   28.80    1.90
   7   4   3   26.70    1.90
   7   4   3   29.30    2.10
   7   4   3   26.50    2.00
   7   4   3   26.20    2.90
  -7   4  -3   26.70    1.90
   8  -4   3    0.50    0.30
   8   4   3    0.30    0.40
   8   4   3    1.70    0.60
   8   4   3    0.70    0.50
   9  -4   3    3.70    0.60
   9   4   3    5.10    0.60
   9   4   3    4.60    0.60
 -11  -5   3   29.70    2.10
 -11   5   3   31.80    2.20
  10  -5  -3   32.70    2.20
  10  -5  -3   34.70    2.40
 -10  -5   3   31.80    2.50
  10   5  -3   37.70    2.20
  10   5  -3   28.20    2.40
   9  -5  -3   65.19    4.10
  -9  -5   3   59.49    4.30
   9  -5  -3   55.19    3.90
   9   5  -3   60.69    3.90
  -9   5   3   62.29    4.20
   9   5  -3   63.09    4.10
   9   5  -3   67.69    7.30
   8  -5  -3   94.79    6.00
  -8  -5   3   90.99    6.20
   8   5  -3   91.49    5.80
  -8   5   3   93.09    6.10
   8   5  -3   97.69    6.00
  -7  -5   3  116.69    7.20
   7  -5  -3  126.19    8.70
   7   5  -3  118.29    8.60
   7   5  -3  105.19    7.00
  -7   5   3  114.89    7.10
   7   5  -3   99.29    6.80
   6  -5  -3  112.19    8.10
  -6  -5   3  117.59    6.80
  -6  -5   3  105.99    7.00
  -6   5   3  105.29    7.00
   6   5  -3  123.49    7.00
   6   5  -3   99.19    7.40
  -6   5   3  109.89    6.70
   6   5  -3  109.89    8.10
   5  -5  -3    3.70    0.50
  -5  -5   3    3.70    0.50
   5   5  -3    2.80    0.40
   5   5  -3    4.10    1.10
  -5   5   3    3.40    0.40
   4  -5  -3  354.96   22.60
   4  -5  -3  385.96   22.00
  -4  -5   3  367.06   21.70
  -4   5   3  365.26   21.70
   4   5  -3  346.17   21.70
   4   5  -3  377.86   22.60
  -3  -5   3  699.53   39.90
   3  -5  -3  639.24   40.20
   3  -5  -3  704.63   40.60
   3   5  -3  662.93   40.50
  -3   5   3  670.63   39.90
   2  -5  -3  873.31   55.29
   2   5  -3  988.40   55.39
   1  -5  -3   13.00    1.30
   1   5  -3   11.20    1.20
   0  -5  -3 1737.43   97.99
   0   5   3 1569.44   98.09
   0   5  -3 1655.53   97.99
  -1  -5  -3  833.32   49.99
   1  -5   3  902.01   49.99
  -1   5  -3  780.72   49.90
  -2  -5  -3    6.60    1.10
   2  -5   3    5.20    0.90
   2   5   3    5.40    0.70
  -2   5  -3    7.50    1.10
   3  -5   3    3.80    0.90
   3   5   3    4.30    0.70
  -3   5  -3    5.30    0.90
   4  -5   3  361.56   20.80
   4  -5   3  336.17   21.70
   4   5   3  330.97   21.30
   4   5   3  366.86   20.90
   4   5   3  354.76   20.90
   5  -5   3   68.09    4.40
   5  -5   3   74.49    4.50
   5  -5   3   67.89    5.40
  -5   5  -3   66.29    4.50
   5   5   3   77.39    4.40
   5   5   3   70.79    4.50
   6  -5   3  117.79    8.30
   6  -5   3  114.69    6.90
   6  -5   3  104.59    7.00
   6   5   3  109.79    7.80
   6   5   3  117.69    7.00
   6   5   3  105.39    7.00
   6   5   3  121.79    7.00
  -6   5  -3  115.19    7.00
   7  -5   3  398.36   24.30
   7  -5   3  405.26   24.30
   7  -5   3  431.86   25.90
   7   5   3  418.46   25.60
  -7   5  -3  427.66   24.20
   7   5   3  405.46   24.30
   7   5   3  367.26   24.30
   7   5   3  415.76   24.30
   8  -5   3    0.30    0.40
   8   5   3    0.30    0.30
   8   5   3    0.00    0.30
   8   5   3    1.00    0.60
   9  -5   3   96.69    6.30
   9   5   3  104.89    6.20
   9   5   3  102.89    6.20
 -11  -6   3    1.60    0.40
 -11   6   3    0.10    0.50
  10  -6  -3    6.50    0.90
 -10  -6   3    5.90    0.90
  10   6  -3    6.50    0.60
 -10   6   3    6.90    1.00
  -9  -6   3   32.80    2.50
   9  -6  -3   32.60    2.30
   9  -6  -3   28.00    2.10
  -9   6   3   29.60    2.40
   9   6  -3   29.20    2.10
   8  -6  -3   75.59    5.00
  -8  -6   3   83.09    5.30
   8  -6  -3   90.99    7.70
   8   6  -3   74.49    5.00
   8   6  -3   68.59    4.80
   8   6  -3   91.79    7.20
  -8   6   3   73.29    5.10
  -7  -6   3  108.19    7.30
   7  -6  -3  125.29    9.00
  -7   6   3  112.79    7.30
   7   6  -3  133.49    9.00
   7   6  -3  112.69    7.20
   7   6  -3  118.89    7.90
   7   6  -3  104.69    7.00
  -6  -6   3   62.79    4.10
   6  -6  -3   61.89    5.30
   6   6  -3   60.59    4.00
  -6   6   3   59.09    4.00
   6   6  -3   58.19    5.10
  -6   6   3   57.19    4.10
   5  -6  -3  231.68   14.60
   5  -6  -3  207.68   13.40
  -5  -6   3  227.18   13.40
   5   6  -3  233.98   14.50
  -4  -6   3  620.84   36.70
   4  -6  -3  633.94   37.60
   4  -6  -3  634.44   37.00
   4   6  -3  603.44   36.70
  -4   6   3  609.24   36.70
   4   6  -3  623.44   37.60
   3  -6  -3  932.01   58.19
   3  -6  -3  983.10   58.49
  -3   6   3 1020.10   57.79
   3   6  -3  984.10   58.49
   2  -6  -3    0.50    0.50
   2   6  -3    0.60    0.50
   1  -6  -3  726.33   43.10
   1   6  -3  718.23   43.00
   0  -6  -3    6.00    1.00
   1  -6   3  120.79    7.60
  -1  -6  -3  126.49    7.60
  -1   6  -3  111.29    7.50
   1   6   3  107.59    7.40
  -2  -6  -3   36.70    3.00
  -2   6  -3   39.00    2.90
   2   6   3   36.90    2.60
   3  -6   3   77.19    5.50
   3   6   3   73.59    5.00
  -3   6  -3   80.99    5.10
   4  -6   3   74.99    4.60
   4  -6   3   73.19    4.40
   4  -6   3   75.09    5.60
   4   6   3   73.39    4.40
  -4   6  -3   64.69    4.50
   4   6   3   65.69    4.90
   5  -6   3   22.00    1.60
   5  -6   3   18.00    1.40
   5  -6   3   18.50    2.40
   5   6   3   19.40    2.00
   5   6   3   20.60    1.50
   5   6   3   19.30    1.50
   6  -6   3    2.80    0.60
   6  -6   3    2.30    1.30
   6  -6   3    4.50    0.70
   6   6   3    3.70    0.70
   6   6   3    4.60    0.60
   6   6   3    3.90    1.10
   6   6   3    3.70    0.70
  -6   6  -3    2.80    0.60
   7  -6   3   10.40    2.20
   7  -6   3   12.80    1.10
   7   6   3   13.00    1.30
  -7   6  -3   11.80    1.10
   7   6   3   11.00    1.20
   7   6   3   12.30    2.10
   8  -6   3    7.60    0.80
   8   6   3    8.10    0.90
   8   6   3    7.40    0.80
   8   6   3    6.80    0.90
   9  -6   3   28.80    2.10
   9   6   3   34.40    2.10
   9   6   3   29.40    2.10
 -11  -7   3    0.50    0.30
 -11   7   3    0.30    0.50
  10  -7  -3   21.70    1.80
 -10  -7   3   23.30    1.90
  10   7  -3   23.30    1.60
 -10   7   3   21.70    1.90
   9  -7  -3   42.10    2.90
  -9  -7   3   41.10    3.20
   9  -7  -3   48.20    3.20
   9   7  -3   44.60    3.30
  -9   7   3   46.60    3.20
   9   7  -3   47.10    2.90
   8  -7  -3   10.60    1.30
  -8  -7   3   10.50    1.50
   8   7  -3   13.10    1.40
   8   7  -3   12.40    1.10
  -8   7   3   10.70    1.40
   8   7  -3   11.80    2.80
  -7  -7   3   76.29    5.10
   7  -7  -3   78.19    6.70
   7   7  -3   83.99    6.50
   7   7  -3   72.99    4.90
  -7   7   3   74.99    5.00
   7   7  -3   69.49    4.70
   7   7  -3   75.19    5.70
   6  -7  -3  708.33   42.60
  -6  -7   3  663.83   41.30
  -6   7   3  715.03   41.00
   6   7  -3  672.33   41.20
  -6   7   3  659.03   41.30
   6   7  -3  750.12   42.70
  -5  -7   3  889.01   47.20
   5  -7  -3  719.53   47.20
  -5  -7   3  836.02   47.40
   5   7  -3  716.03   47.20
  -5   7   3  719.83   47.20
   5   7  -3  861.51   47.50
   5   7  -3  854.41   48.50
  -4  -7   3   12.70    1.00
   4  -7  -3   14.30    2.00
  -4   7   3   11.80    0.90
   4   7  -3   12.10    1.70
   4   7  -3   12.00    0.90
   3  -7  -3   23.90    1.90
   3  -7  -3   22.50    2.40
  -3  -7   3   24.70    1.60
  -3   7   3   21.70    1.50
   3   7  -3   27.60    2.30
   3   7  -3   19.50    1.50
   2  -7  -3 2407.76  142.89
  -2   7   3 2410.86  142.39
   2   7  -3 2433.16  142.99
   1  -7  -3  744.93   44.40
   1   7  -3  741.33   44.30
   0  -7  -3   75.19    5.20
  -1  -7  -3    2.30    0.70
   1  -7   3    2.90    0.80
   1   7   3    1.70    1.00
  -1   7  -3    3.20    0.80
   2  -7   3 1710.33   97.09
   2  -7   3 1590.54   97.79
   2   7   3 1605.24   97.39
  -2   7  -3 1679.83   97.59
   3  -7   3  462.55   27.80
   3  -7   3  450.15   28.60
  -3   7  -3  515.25   28.20
   3   7   3  447.86   28.20
   4  -7   3 1598.24   98.99
   4  -7   3 1601.64   97.89
   4   7   3 1672.43   97.89
   4   7   3 1637.44   98.59
   4   7   3 1603.54   97.89
  -4   7  -3 1792.22   97.99
   4   7   3 1711.63   97.89
   5  -7   3   30.70    2.20
   5  -7   3   31.50    3.30
  -5   7  -3   38.60    2.60
   5   7   3   29.60    2.30
   5   7   3   34.70    2.30
   5   7   3   31.80    2.90
   5   7   3   35.50    2.20
   6  -7   3    9.90    1.20
   6  -7   3   12.70    2.90
   6  -7   3   10.30    1.00
   6   7   3   11.10    1.10
  -6   7  -3   12.00    1.30
   6   7   3    9.80    1.20
   7  -7   3  124.89    8.90
   7  -7   3  121.99    7.30
   7   7   3  117.69    8.50
   7   7   3  113.19    7.30
   7   7   3  112.39    7.30
  -7   7  -3  120.39    7.20
   8  -7   3    2.30    0.50
   8   7   3    2.40    0.40
   8   7   3    1.80    0.50
   8   7   3    2.90    0.60
   9  -7   3   17.50    1.50
   9   7   3   22.50    1.50
   9   7   3   20.80    1.40
  10  -8  -3   50.39    3.30
 -10  -8   3   50.29    3.30
 -10   8   3   44.90    3.30
  10   8  -3   51.69    3.10
   9  -8  -3    7.80    1.10
  -9  -8   3    6.00    0.90
   9  -8  -3    8.20    0.80
  -9   8   3    8.70    1.10
   9   8  -3    7.60    0.80
   9   8  -3    7.00    1.00
  -8  -8   3  208.98   11.90
   8  -8  -3  192.68   11.80
   8   8  -3  182.08   11.60
  -8   8   3  188.58   11.90
   8   8  -3  175.48   11.80
   8   8  -3  217.38   14.20
  -7  -8   3    0.00    0.60
   7  -8  -3   -0.40    0.40
   7  -8  -3    1.00    2.40
   7   8  -3    0.60    0.50
  -7   8   3   -0.20    0.60
   7   8  -3    0.60    1.40
   7   8  -3    0.10    0.30
   7   8  -3   -0.50    1.20
   6  -8  -3  418.06   25.60
  -6  -8   3  412.16   24.10
  -6   8   3  416.56   23.80
   6   8  -3  378.06   24.00
  -6   8   3  382.46   24.10
   6   8  -3  366.56   23.80
   6   8  -3  444.96   25.60
  -5  -8   3   11.00    1.40
  -5  -8   3   10.10    0.80
   5  -8  -3   10.70    1.90
   5   8  -3   10.00    1.80
   5   8  -3    9.40    1.00
   5   8  -3    8.10    0.80
  -5   8   3    8.70    0.80
  -4  -8   3  957.90   54.89
   4  -8  -3  959.70   55.99
  -4   8   3  841.92   54.89
   4   8  -3  860.31   54.89
   4   8  -3 1038.10   56.09
  -3  -8   3 1331.77   86.59
   3  -8  -3 1535.85   87.49
   3   8  -3 1426.96   86.59
  -3   8   3 1485.05   86.59
   3   8  -3 1570.94   87.49
   2  -8  -3 1501.15   89.29
  -2  -8   3 1592.44   88.79
  -2   8   3 1455.45   88.79
   2   8  -3 1473.75   89.39
  -1  -8   3  510.55   30.10
   1  -8  -3  513.05   30.70
   1   8  -3  503.75   30.70
   0  -8   3  205.98   12.30
   1  -8   3  261.37   14.40
  -1   8  -3  219.18   14.90
   2  -8   3 1023.90   62.39
   2  -8   3 1059.89   63.29
   2   8   3 1025.40   62.79
  -2   8  -3 1120.69   62.99
   3  -8   3  100.09    6.20
   3  -8   3   95.59    7.20
  -3   8  -3  109.29    6.70
  -3   8  -3  106.89    6.50
   3   8   3   99.19    6.30
   3   8   3   95.59    6.70
   3   8   3  111.89    6.30
   4  -8   3   34.70    2.30
   4  -8   3   32.00    3.30
   4   8   3   35.20    3.00
  -4   8  -3   36.40    2.70
   4   8   3   34.10    2.40
   4   8   3   33.20    2.40
   4   8   3   39.40    2.30
   5  -8   3   14.10    1.20
   5  -8   3   14.80    2.30
   5  -8   3   13.00    1.10
   5   8   3   14.60    1.30
  -5   8  -3   11.60    1.50
   5   8   3   14.20    1.10
   5   8   3   12.50    1.70
   5   8   3   12.30    1.20
   6  -8   3    0.90    0.40
   6  -8   3    1.40    1.00
   6   8   3    0.70    0.50
  -6   8  -3    1.00    0.60
   6   8   3    1.10    0.50
   6   8   3    0.30    0.80
   6   8   3    1.50    0.40
   7  -8   3   34.60    2.30
   7   8   3   35.60    4.50
   7   8   3   32.70    2.30
   7   8   3   33.20    2.40
   7   8   3   32.30    2.40
  -7   8  -3   34.00    2.30
   8  -8   3    3.50    0.60
   8   8   3    5.10    0.70
   8   8   3    3.60    0.60
   9  -8   3   41.60    3.00
   9   8   3   49.20    3.00
   9   8   3   48.30    3.00
 -10  -9   3   91.59    6.00
  10  -9  -3   90.19    6.00
  10   9  -3  103.69    5.80
 -10   9   3   97.09    6.00
   9  -9  -3   92.49    6.10
  -9  -9   3   93.79    6.20
   9   9  -3  107.79    6.00
  -9   9   3   96.39    6.20
   9   9  -3   92.69    6.20
  -8  -9   3   14.20    1.60
  -8   9   3   14.40    1.60
   8   9  -3   17.90    1.60
   8   9  -3   16.60    3.50
   8   9  -3   14.50    1.20
  -7  -9   3  252.37   16.10
   7   9  -3  277.97   17.00
  -7   9   3  263.17   16.20
   7   9  -3  237.48   15.80
   7   9  -3  307.87   18.10
  -6  -9   3  395.96   25.10
   6  -9  -3  432.26   26.70
  -6   9   3  401.96   25.20
   6   9  -3  377.96   24.90
   6   9  -3  465.25   26.70
  -6   9   3  446.96   24.80
   5  -9  -3   53.49    4.70
  -5  -9   3   51.09    3.40
  -5  -9   3   49.70    3.00
   5   9  -3   49.30    4.30
   5   9  -3   42.70    3.10
   4  -9  -3   29.50    3.30
  -4  -9   3   31.00    1.90
  -4   9   3   27.90    1.90
   4   9  -3   31.50    3.00
   4   9  -3   25.60    1.90
  -3  -9   3 1156.98   76.29
   3  -9  -3 1323.97   77.29
   3   9  -3 1324.57   76.29
  -3   9   3 1306.47   76.29
   3   9  -3 1362.46   77.29
  -2  -9   3  513.05   29.40
   2   9  -3  503.45   30.10
  -2   9   3  474.15   29.40
  -1  -9   3   39.40    2.60
  -1   9   3   44.30    2.70
   0  -9   3  791.72   43.50
   0   9   3  741.13   43.50
   0   9  -3  675.03   44.00
   1  -9   3  112.29    6.70
   1   9   3  107.29    7.20
   1   9   3  113.19    6.80
   2  -9   3   39.60    2.50
   2  -9   3   37.90    3.40
   2   9   3   38.30    2.50
   2   9   3   37.90    3.00
  -2   9  -3   38.90    3.00
   3  -9   3   23.20    3.00
   3   9   3   25.60    1.70
  -3   9  -3   29.50    2.10
   3   9   3   25.60    2.30
  -3   9  -3   26.50    2.30
   3   9   3   26.10    1.80
   3   9   3   27.70    1.90
   4  -9   3   48.50    4.30
   4  -9   3   49.50    3.00
   4   9   3   53.59    3.90
   4   9   3   47.50    3.10
   4   9   3   46.50    3.10
  -4   9  -3   41.90    3.30
   5  -9   3   38.10    3.80
   5  -9   3   34.10    2.40
   5   9   3   38.00    2.50
   5   9   3   38.90    2.60
   5   9   3   37.80    3.30
  -5   9  -3   32.90    2.70
   6  -9   3   58.19    3.60
   6  -9   3   57.69    5.30
  -6   9  -3   56.29    3.80
   6   9   3   55.49    3.70
   6   9   3   59.79    3.60
   6   9   3   52.29    3.60
   6   9   3   55.59    4.60
   7  -9   3   70.89    4.20
   7  -9   3   68.19    6.00
   7   9   3   62.59    4.20
   7   9   3   68.29    5.40
   7   9   3   62.39    4.20
  -7   9  -3   70.59    4.20
   7   9   3   59.49    4.10
   8  -9   3   92.09    6.20
   8   9   3   99.09    6.20
   8   9   3  107.49    6.20
   8   9   3  105.49    6.30
   9  -9   3    4.70    0.60
   9   9   3    5.20    0.60
   9   9   3    5.90    0.60
 -10 -10   3   44.00    2.90
  10 -10  -3   47.20    2.90
  10  10  -3   38.80    2.70
 -10  10   3   44.90    3.00
   9 -10  -3  109.99    7.00
  -9 -10   3  103.69    7.00
   9  10  -3  116.69    7.10
  -9  10   3  118.99    7.10
  -8 -10   3   52.89    3.70
   8  10  -3   50.89    3.70
   8  10  -3   60.29    7.00
  -8  10   3   51.89    3.70
   8  10  -3   53.99    3.40
  -7 -10   3  129.19    7.90
   7  10  -3  111.69    7.60
   7  10  -3  142.99    9.00
  -7  10   3  122.59    7.90
   7  10  -3  143.69    9.80
   7  10  -3  110.89    7.80
  -6 -10   3   60.29    4.40
   6  10  -3   59.69    4.10
   6  10  -3   62.29    4.40
  -6  10   3   71.69    4.60
   6  10  -3   80.09    6.10
   5 -10  -3    6.60    2.40
  -5 -10   3    4.30    0.50
  -5  10   3    5.90    1.10
   5  10  -3    4.20    1.30
   5  10  -3    3.40    0.50
  -5  10   3    4.10    0.50
   5  10  -3    3.30    0.80
  -4 -10   3   35.50    2.70
   4 -10  -3   34.70    4.00
  -4 -10   3   38.40    2.30
  -4  10   3   33.00    2.30
   4  10  -3   38.20    2.60
   4  10  -3   31.50    2.30
   4  10  -3   36.40    3.40
  -3  10   3 1292.67   80.39
   3  10  -3 1433.16   80.39
  -2 -10   3  103.99    6.60
   2  10  -3  118.69    7.50
  -2  10   3  112.49    6.60
   2  10  -3  106.69    6.60
  -1  10   3    7.20    0.60
   1  10  -3    8.40    1.40
   0 -10   3   25.90    1.70
   0  10  -3   21.60    2.60
   0  10   3   24.20    1.60
   1 -10   3  179.38   10.60
   1  10   3  162.28   11.10
   1  10   3  186.18   10.60
   2 -10   3   11.00    1.80
   2 -10   3   11.90    0.90
  -2  10  -3   14.70    1.40
   2  10   3    9.50    1.40
   2  10   3   12.70    0.90
  -2  10  -3   11.50    1.50
   3 -10   3   60.19    3.80
   3 -10   3   60.99    3.60
   3 -10   3   61.19    3.80
   3 -10   3   55.79    4.90
  -3  10  -3   59.09    4.10
   3  10   3   59.89    4.50
   3  10   3   59.79    3.80
   3  10   3   64.19    3.80
   3  10   3   57.19    3.90
  -3  10  -3   67.09    4.30
   4 -10   3    1.20    1.10
   4 -10   3    1.50    0.40
   4 -10   3    2.50    0.40
   4  10   3    1.50    0.80
  -4  10  -3    2.30    0.80
   4  10   3    1.90    0.50
   4  10   3    1.10    0.40
   4  10   3    1.60    0.30
   5 -10   3   31.60    3.70
   5  10   3   31.90    2.30
   5  10   3   34.30    2.30
   5  10   3   33.00    2.20
   5  10   3   37.20    3.20
  -5  10  -3   31.80    2.50
   6 -10   3   87.59    5.30
   6 -10   3   85.99    7.10
   6  10   3   85.89    5.30
   6  10   3   88.69    5.40
   6  10   3   80.09    5.30
  -6  10  -3   75.39    5.40
   6  10   3   94.79    6.50
   7 -10   3  100.99    5.70
  -7  10  -3   89.49    5.60
   7  10   3   82.29    5.60
   7  10   3   91.29    5.70
   8 -10   3   -0.30    0.20
   8  10   3    0.00    0.30
   8  10   3    0.50    0.20
   9  10   3   20.70    1.40
   9  10   3   19.90    1.40
  10 -11  -3    0.10    0.30
  10 -11  -3    0.70    0.50
 -10  11   3    0.00    0.50
   9 -11  -3   31.10    2.30
  -9 -11   3   30.00    2.30
   9  11  -3   35.10    2.20
   9  11  -3   33.00    2.40
  -9  11   3   34.40    2.40
   8  11  -3   99.89    6.10
  -8  11   3   89.69    6.10
   8  11  -3   95.69    5.90
  -7 -11   3    2.60    0.80
   7  11  -3    1.90    0.70
   7  11  -3    2.30    2.10
  -7  11   3    0.50    0.70
  -6 -11   3   93.29    6.20
  -6  11   3  103.69    5.80
   6  11  -3   83.49    5.80
   6  11  -3  111.69    7.90
  -6  11   3   97.29    6.30
   6  11  -3   86.69    6.10
  -5 -11   3   85.59    5.20
  -5  11   3   70.79    4.80
   5  11  -3   72.99    5.10
  -5  11   3   82.79    5.30
   5  11  -3   90.19    6.50
   5  11  -3   71.09    4.80
  -4 -11   3   30.20    2.30
   4  11  -3   31.20    3.30
   4  11  -3   33.60    2.40
  -4  11   3   29.90    2.70
  -4  11   3   27.50    2.00
   4  11  -3   30.80    2.00
  -3 -11   3    0.40    0.20
  -3 -11   3    0.90    0.40
  -3  11   3    0.30    0.20
   3  11  -3    0.30    0.30
   3  11  -3    0.80    0.20
   3  11  -3   -0.20    0.80
  -2 -11   3    2.40    0.40
  -2  11   3    2.80    0.40
   2  11  -3    3.20    0.40
   2  11  -3    2.70    0.60
  -1 -11   3   20.70    1.40
  -1  11   3   19.80    1.40
   1  11  -3   22.90    2.50
   0 -11   3  416.96   24.30
   0  11   3  382.46   24.30
   0  11  -3  429.66   24.50
   1 -11   3 1029.60   55.29
   1 -11   3  941.21   55.39
  -1  11  -3  968.40   55.59
   1  11   3  844.32   55.29
   1  11   3  903.31   56.09
   2 -11   3  118.19    7.00
   2 -11   3  118.29    7.10
   2 -11   3  118.89    7.10
   2  11   3  111.59    7.10
  -2  11  -3  126.39    7.40
   2  11   3  113.59    7.10
   2  11   3  112.19    7.80
  -2  11  -3  121.99    7.80
   3 -11   3    0.50    0.90
   3 -11   3    0.80    0.30
   3  11   3    0.70    0.40
   3  11   3    1.00    0.40
   3  11   3    0.00    0.60
   3  11   3    0.70    0.20
  -3  11  -3    0.80    0.70
  -3  11  -3    2.40    1.00
   4 -11   3  250.27   14.00
   4 -11   3  209.68   15.50
   4 -11   3  249.18   13.90
   4 -11   3  244.48   14.10
   4  11   3  245.68   15.10
   4  11   3  228.68   14.10
   4  11   3  234.88   14.10
  -4  11  -3  211.78   14.30
   5 -11   3  155.88   11.80
   5 -11   3  173.88    9.90
   5 -11   3  184.58   10.20
   5  11   3  166.28   10.20
   5  11   3  160.88   10.10
   5  11   3  168.58   11.20
   5  11   3  164.08   10.20
  -5  11  -3  162.08   10.30
   6 -11   3   11.40    2.40
   6 -11   3   12.50    1.10
  -6  11  -3    9.40    1.40
   6  11   3   11.40    1.00
   6  11   3   11.30    1.20
   6  11   3   13.00    2.00
   7 -11   3    0.30    0.40
   7  11   3    0.10    0.40
  -7  11  -3    0.10    0.40
   7  11   3    0.00    0.40
   7  11   3    0.30    0.30
   8  11   3    3.30    0.60
   8  11   3    2.90    0.40
  10 -12  -3   31.70    2.30
  10 -12  -3   38.70    2.40
 -10  12   3   38.20    2.50
   9 -12  -3    7.90    1.00
  -9  12   3    7.90    1.10
   9  12  -3    9.60    0.80
  -8 -12   3    6.10    0.90
   8  12  -3    7.80    0.70
   8  12  -3    5.80    0.90
  -7 -12   3  130.09    8.20
   7  12  -3  122.69    8.20
   7  12  -3  150.98   10.80
  -7  12   3  136.39    8.40
   7  12  -3  123.69    8.00
  -6 -12   3    4.20    0.90
  -6  12   3    3.00    1.00
  -6  12   3    4.30    0.50
   6  12  -3    5.60    2.10
   6  12  -3    3.30    0.50
  -5 -12   3  348.37   21.20
  -5  12   3  359.76   20.90
   5  12  -3  346.77   21.00
  -4 -12   3  838.42   53.79
  -4 -12   3  985.80   53.59
   4  12  -3 1012.10   55.19
   4  12  -3  874.11   53.59
   4  12  -3  864.11   53.89
  -4  12   3  955.00   53.99
  -4  12   3  832.02   53.59
  -3 -12   3  202.88   11.40
   3  12  -3  194.28   11.40
  -3  12   3  174.68   11.40
   3  12  -3  202.68   12.70
   3  12  -3  179.98   11.60
  -2 -12   3   13.50    1.10
   2 -12  -3   15.10    1.20
   2  12  -3   13.50    1.40
  -2  12   3   14.80    1.10
   2  12  -3   17.90    2.60
   2  12  -3   13.90    1.00
  -1 -12   3  741.83   48.00
  -1 -12   3  874.31   47.80
   1  12  -3  824.02   49.00
  -1  12   3  752.82   48.20
   1  12  -3  864.11   48.20
   0 -12   3  455.25   25.30
   0 -12   3  453.95   25.40
   0 -12   3  435.86   25.40
   0  12   3  392.96   26.20
   0  12   3  391.06   25.40
   0  12  -3  435.56   25.60
   1 -12   3    0.30    0.20
   1 -12   3    0.10    0.30
  -1  12  -3    0.10    0.50
   1  12   3    0.00    0.40
   1  12   3    0.40    0.60
   2 -12   3    5.60    0.60
   2 -12   3    5.70    0.70
   2 -12   3    5.50    0.40
   2  12   3    5.00    1.10
  -2  12  -3    6.60    1.00
   2  12   3    6.50    0.80
   2  12   3    5.00    0.60
  -2  12  -3    5.70    1.20
   3 -12   3   42.60    2.40
   3 -12   3   38.10    2.60
   3 -12   3   43.10    2.50
   3  12   3   36.50    3.30
   3  12   3   36.80    2.50
  -3  12  -3   33.20    2.90
   3  12   3   39.30    2.60
   3  12   3   39.50    2.60
   4 -12   3   43.70    4.20
   4 -12   3   42.40    2.80
   4 -12   3   45.40    2.60
   4  12   3   40.20    3.70
   4  12   3   43.30    2.80
   4  12   3   40.40    2.80
  -4  12  -3   40.80    3.20
   5 -12   3   49.80    3.30
   5 -12   3   53.59    3.10
   5 -12   3   39.80    4.60
   5 -12   3   54.19    3.00
   5  12   3   50.89    4.40
   5  12   3   48.70    3.30
   5  12   3   49.80    3.30
   5  12   3   46.20    3.20
  -5  12  -3   53.79    3.60
   6 -12   3    2.70    0.50
   6 -12   3    2.10    1.80
   6  12   3    2.80    0.60
   6  12   3    4.30    1.50
  -6  12  -3    2.10    0.80
   6  12   3    2.60    0.50
   6  12   3    3.00    0.60
   7 -12   3    4.90    0.60
   7  12   3    4.50    0.60
   7  12   3    4.70    0.70
  -7  12  -3    3.70    0.60
   9 -13  -3   -0.30    0.40
   9 -13  -3    0.50    0.50
   9  13  -3    0.20    0.30
  -9  13   3    0.40    0.40
   8  13  -3    2.00    0.40
  -8  13   3    0.50    0.60
   8  13  -3    2.10    0.60
  -7 -13   3   83.99    5.50
   7  13  -3   78.99    5.50
  -7  13   3   86.59    5.70
   7  13  -3   90.29    5.30
  -6 -13   3    2.00    0.60
   6  13  -3    3.00    2.30
   6  13  -3    2.40    0.70
  -6  13   3    3.50    0.40
   6  13  -3    2.80    0.50
  -6  13   3    2.80    1.00
  -5 -13   3    7.20    1.10
   5  13  -3    7.90    0.80
   5  13  -3   12.20    2.60
   5  13  -3    8.00    1.10
  -5  13   3   10.40    1.50
  -5  13   3    7.30    0.70
  -4 -13   3  182.48   10.40
   4  13  -3  197.78   12.30
  -4  13   3  171.18   10.90
   4  13  -3  175.88   10.40
  -4  13   3  160.68   10.40
   4  13  -3  160.38   10.70
  -3 -13   3   50.79    3.00
   3 -13  -3   43.90    3.10
   3  13  -3   50.79    4.50
   3  13  -3   45.00    3.30
  -3  13   3   43.80    3.00
   3  13  -3   48.50    3.00
   2 -13  -3  128.89    7.30
  -2 -13   3  108.69    7.20
   2  13  -3  124.79    8.50
  -2  13   3  115.69    7.20
   2  13  -3  117.19    7.50
   2  13  -3  118.59    7.10
  -1 -13   3   32.60    2.20
   1 -13  -3   34.00    2.30
  -1 -13   3   32.70    2.00
   1  13  -3   32.30    2.50
   0 -13   3   10.90    0.90
   0 -13   3   11.00    0.70
   0 -13   3   10.90    0.90
   0  13  -3   13.80    1.30
   0  13   3    7.40    1.40
  -1 -13  -3    0.10    0.20
   1 -13   3   -0.20    0.30
   1 -13   3    0.30    0.30
   1 -13   3   -0.10    0.10
   1  13   3    0.10    0.60
   1  13   3    0.60    0.30
  -1  13  -3    0.20    0.70
   1  13   3    0.10    0.20
   2 -13   3  463.15   25.30
   2 -13   3  461.35   25.10
   2 -13   3  399.76   25.30
   2  13   3  394.86   26.20
   2  13   3  405.36   25.30
  -2  13  -3  426.06   25.50
  -2  13  -3  443.46   26.10
   2  13   3  425.46   25.30
   2  13   3  407.76   25.30
   3 -13   3  257.37   13.80
   3 -13   3  261.27   14.00
   3 -13   3  220.78   14.00
   3  13   3  238.68   15.10
   3  13   3  219.68   14.00
   3  13   3  217.58   14.00
  -3  13  -3  219.98   14.30
   3  13   3  237.18   14.10
   4 -13   3    9.90    0.80
   4 -13   3    9.50    1.00
   4 -13   3    9.90    0.70
   4  13   3   10.80    1.00
   4  13   3   12.10    2.00
   4  13   3    9.60    1.00
   4  13   3    9.80    0.90
   5 -13   3    1.20    0.40
   5 -13   3    2.00    0.40
   5 -13   3    1.90    0.20
   5  13   3    2.00    1.10
   5  13   3    1.10    0.40
   5  13   3    1.00    0.40
   5  13   3    1.30    0.50
   6 -13   3    0.20    0.30
  -6  13  -3    0.20    0.70
   6  13   3   -0.90    0.40
   6  13   3   -0.10    0.30
   6  13   3    0.00    0.30
   7 -13   3    6.50    0.70
  -7  13  -3    7.70    0.90
   7  13   3    7.50    0.70
   7  13   3    7.90    0.80
   8  13   3    1.80    0.30
   8  13   3    1.70    0.30
   9 -14  -3   10.80    1.00
   9 -14  -3   11.70    1.00
  -9  14   3   10.20    1.10
   8 -14  -3   59.39    3.80
   8  14  -3   64.79    3.60
   8  14  -3   52.69    3.90
  -8  14   3   54.09    3.90
   7  14  -3  191.08   10.90
  -7  14   3  181.98   11.30
   7  14  -3  168.88   11.10
   6  14  -3  489.55   32.30
  -6  14   3  556.84   32.50
   6  14  -3  528.75   32.10
   6  14  -3  607.14   35.40
  -5  14   3 1992.80  111.49
   5  14  -3 1827.32  109.59
   5  14  -3 1641.24  109.89
  -5  14   3 1764.22  109.99
  -5  14   3 1871.41  109.59
   5  14  -3 2075.79  111.79
   4 -14  -3  151.88    9.30
  -4  14   3  142.19    9.20
  -4  14   3  170.78   10.90
   4  14  -3  159.58   11.00
  -4  14   3  150.08    9.60
   4  14  -3  152.38    9.20
   4  14  -3  145.79    9.50
  -3 -14   3   10.80    0.90
   3  14  -3    8.50    1.20
  -3  14   3    8.60    1.80
   3  14  -3   11.50    2.30
  -3  14   3   12.30    1.00
  -3  14   3    9.90    1.40
   3  14  -3   12.00    0.90
   2 -14  -3    4.70    0.70
  -2 -14   3    4.60    0.60
   2  14  -3    4.50    0.50
  -2  14   3    5.00    0.60
   2  14  -3    5.80    1.90
  -2  14   3    3.10    1.20
  -1 -14   3   14.50    1.20
  -1 -14   3   17.50    1.10
   1 -14  -3   19.00    1.40
  -1 -14   3   17.40    1.30
   1  14  -3   16.10    1.60
  -1  14   3   15.80    1.20
  -1  14   3   16.80    2.10
   0 -14   3   39.90    2.70
   0 -14  -3   42.30    2.60
   0 -14   3   40.30    2.60
   0 -14   3   39.90    2.70
   0 -14  -3   41.80    2.80
   0  14   3   42.60    3.70
   0  14  -3   44.90    3.10
   0  14   3   44.90    2.80
  -1 -14  -3    1.40    0.20
   1 -14   3    1.00    0.20
   1 -14   3    1.10    0.40
   1 -14   3    2.00    0.40
  -1 -14  -3    1.60    0.40
   1  14   3    0.50    0.80
  -1  14  -3    1.30    0.60
   1  14   3    1.30    0.40
   2 -14   3  247.58   15.80
   2 -14   3  246.68   15.90
   2 -14   3  264.97   16.00
   2  14   3  259.87   15.90
   2  14   3  281.27   16.00
  -2  14  -3  280.17   16.30
   2  14   3  274.77   17.10
  -2  14  -3  287.77   16.90
   3 -14   3    2.20    0.20
   3 -14   3    2.40    0.50
   3 -14   3    2.40    0.50
   3  14   3    2.40    0.50
   3  14   3    1.50    0.90
  -3  14  -3    1.90    0.90
   3  14   3    2.20    0.50
   5 -14   3  358.96   20.90
  -5  14  -3  314.07   21.00
   5  14   3  318.87   20.80
   5  14   3  372.16   20.90
   5  14   3  389.96   22.40
   5  14   3  355.66   20.90
   6 -14   3    0.90    0.40
  -6  14  -3   -0.30    0.60
   6  14   3    0.20    0.30
   6  14   3    0.20    0.30
   7 -14   3   -0.40    0.20
  -7  14  -3   -0.20    0.30
   7  14   3    0.00    0.30
   7  14   3   -0.10    0.20
   8 -14   3    0.10    0.20
   8  14   3    0.60    0.20
   9 -15  -3   14.80    1.20
   9 -15  -3   14.20    1.00
  -9  15   3   12.40    1.20
   8 -15  -3    0.60    0.50
   8  15  -3    1.60    0.50
   8  15  -3    0.60    0.30
  -8  15   3    0.70    0.60
   7 -15  -3    8.60    1.10
  -7  15   3    5.50    1.10
   7  15  -3    9.00    0.80
   7  15  -3    7.70    1.10
   6 -15  -3   31.10    2.30
   6  15  -3   28.70    2.50
   6  15  -3   34.60    2.20
  -6  15   3   32.10    2.70
   5 -15  -3    4.50    0.90
  -5  15   3    5.30    0.60
   5  15  -3    4.90    0.60
  -5  15   3    5.40    1.10
   5  15  -3    3.50    0.80
   4 -15  -3   55.69    3.60
   4  15  -3   55.29    3.40
  -4  15   3   50.69    4.80
  -4  15   3   47.10    3.30
  -4  15   3   51.09    3.90
   4  15  -3   51.19    3.70
   4  15  -3   68.69    7.10
   3 -15  -3  329.87   20.00
  -3 -15   3  360.06   19.90
   3  15  -3  326.07   20.20
  -3  15   3  299.77   20.30
  -3  15   3  352.06   21.40
   3  15  -3  369.76   19.90
  -3  15   3  300.67   19.90
  -2 -15   3  273.57   14.90
   2 -15  -3  273.07   15.10
  -2  15   3  236.48   14.90
  -2  15   3  229.08   16.10
   2  15  -3  229.28   15.20
  -1 -15   3  189.58   12.10
  -1 -15   3  219.58   12.20
  -1 -15   3  216.18   11.90
   1 -15  -3  191.88   12.20
  -1  15   3  195.18   12.10
   1  15  -3  196.08   12.40
  -1  15   3  197.58   13.30
   0 -15   3    4.30    0.60
   0 -15   3    4.70    0.40
   0 -15  -3    4.40    0.40
   0 -15   3    4.20    0.60
   0 -15  -3    4.90    0.70
   0  15  -3    4.00    0.90
   0  15   3    4.20    0.60
   0  15   3    4.20    1.20
  -1  15  -3    1.70    0.80
   1  15   3    0.50    0.70
   2 -15   3  185.78   11.90
   2 -15   3  185.98   11.70
  -2 -15  -3  201.08   11.80
  -2 -15  -3  202.28   12.20
   2 -15   3  196.18   12.20
  -2  15  -3  216.28   12.30
   2  15   3  183.48   11.90
  -2  15  -3  214.08   13.00
   2  15   3  202.58   13.20
   2  15   3  201.38   12.00
   3 -15   3   29.50    1.80
   3 -15   3   29.40    2.00
   3 -15   3   29.30    2.10
   3  15   3   28.50    2.10
   3  15   3   30.30    2.00
  -3  15  -3   27.30    2.70
   3  15   3   30.80    3.20
   4 -15   3   29.70    1.80
   4 -15   3   27.20    2.00
   4 -15   3   29.50    1.70
  -4  15  -3   30.10    2.60
   4  15   3   29.80    3.30
   4  15   3   26.60    2.00
   4  15   3   24.20    1.90
   5 -15   3   62.59    3.80
   5  15   3   54.49    3.70
   5  15   3   62.19    5.20
   5  15   3   60.19    3.70
  -5  15  -3   52.79    3.90
   6 -15   3   19.80    1.50
   6  15   3   20.10    1.40
  -6  15  -3   19.30    1.70
   6  15   3   18.90    1.40
   7 -15   3    0.00    0.20
   7  15   3   -0.20    0.20
  -7  15  -3    0.20    0.30
   7  15   3   -0.20    0.20
   8 -16  -3    0.90    0.40
   7 -16  -3   40.70    2.80
   7  16  -3   40.40    3.00
   7  16  -3   43.70    2.60
  -7  16   3   39.80    3.10
   6 -16  -3   34.50    2.50
   6  16  -3   32.00    2.60
   6  16  -3   38.30    2.40
  -6  16   3   34.80    2.90
   5 -16  -3  545.55   31.60
   5  16  -3  484.15   31.80
  -5  16   3  495.75   31.80
   5  16  -3  562.94   31.50
  -5  16   3  562.94   31.40
   4 -16  -3   59.49    3.60
  -4  16   3   49.90    3.40
   4  16  -3   52.99    3.80
   4  16  -3   59.59    3.40
  -4  16   3   45.70    3.90
  -4  16   3   54.39    5.30
   3 -16  -3    0.80    0.60
   3  16  -3    0.30    0.50
  -3  16   3   -2.10    1.20
   3  16  -3    0.30    0.30
  -3  16   3   -1.10    0.70
  -3  16   3    0.50    0.30
  -2 -16   3    1.20    0.30
   2 -16  -3    1.50    0.60
  -2  16   3    0.30    1.10
   2  16  -3    0.80    1.00
  -1 -16   3   71.39    4.30
  -1 -16   3   66.49    4.20
  -1 -16   3   71.39    4.00
  -1  16   3   56.99    5.30
   1  16  -3   64.69    4.50
  -1  16   3   64.19    4.20
   0 -16   3  555.54   34.90
   0 -16   3  594.34   35.10
   0 -16   3  551.74   35.10
   0 -16  -3  637.04   35.00
   0 -16  -3  641.14   35.30
   0  16  -3  605.04   35.50
   0  16   3  597.94   35.20
   0  16   3  554.54   36.40
   1 -16   3    0.80    0.30
  -1 -16  -3    0.70    0.40
  -1 -16  -3    0.70    0.20
   1 -16   3    0.50    0.30
   1 -16   3    0.70    0.20
   1  16   3    1.20    0.40
   1  16   3    1.60    1.00
  -1  16  -3    0.80    0.70
  -2 -16  -3  106.79    6.70
  -2 -16  -3  108.79    6.50
   2 -16   3  104.49    6.70
   2 -16   3  103.69    6.50
   2 -16   3  105.09    6.70
  -2  16  -3  128.19    8.20
   2  16   3  115.99    6.80
  -2  16  -3  114.09    7.10
   2  16   3  104.19    7.90
   3 -16   3   21.30    1.50
   3 -16   3   21.20    1.30
   3  16   3   20.00    1.40
  -3  16  -3   19.60    2.10
   3  16   3   19.50    1.50
   3  16   3   17.10    2.50
   4 -16   3    8.60    0.70
   4 -16   3    7.60    0.90
   4 -16   3    8.90    0.60
  -4  16  -3    9.40    1.40
   4  16   3    8.90    0.80
   4  16   3    9.00    0.90
   5 -16   3   34.00    2.20
   5  16   3   29.70    2.10
  -5  16  -3   30.40    2.50
   5  16   3   34.80    2.20
   6 -16   3    2.60    0.50
  -6  16  -3    2.20    0.70
   6  16   3    3.00    0.50
   6  16   3    2.90    0.40
  -7  16  -3    8.70    0.70
   7  16   3    8.50    0.70
   8 -17  -3    2.10    0.40
   7 -17  -3    1.60    0.60
   7  17  -3    1.30    0.50
  -7  17   3    1.80    0.70
   6 -17  -3   43.60    2.90
   6  17  -3   39.70    3.00
   6  17  -3   46.20    2.70
  -6  17   3   36.60    3.10
   5 -17  -3    8.80    1.10
  -5  17   3    4.90    1.20
   5  17  -3    4.30    0.90
   5  17  -3    6.80    0.70
   4 -17  -3  268.67   16.20
  -4  17   3  279.07   16.10
  -4  17   3  282.87   18.20
   4  17  -3  271.07   16.00
   4  17  -3  247.38   16.40
   3  17  -3    2.30    0.70
  -3  17   3    2.50    1.60
  -3  17   3    1.90    0.40
  -3  17   3    1.70    0.90
   2 -17  -3  127.99    7.80
  -2 -17   3  132.09    7.60
  -2  17   3  139.69    9.40
  -2  17   3  117.49    7.70
   2  17  -3  118.89    8.00
  -1 -17   3    0.20    0.20
   1 -17  -3    0.60    0.20
  -1 -17   3    0.20    0.40
  -1 -17   3    0.80    0.30
   1 -17  -3    0.70    0.40
  -1  17   3   -0.70    1.00
   1  17  -3    0.70    0.60
  -1  17   3    0.10    0.30
   0 -17   3   36.50    2.60
   0 -17  -3   41.80    2.40
   0 -17   3   36.40    2.40
   0 -17   3   36.80    2.50
   0 -17  -3   41.30    2.70
   0  17   3   39.00    2.60
   0  17  -3   40.10    3.10
   0  17   3   37.80    3.70
   1 -17   3   57.79    4.00
   1 -17   3   62.59    3.90
  -1 -17  -3   66.59    4.20
  -1 -17  -3   68.39    3.90
   1 -17   3   62.69    4.10
  -1  17  -3   65.69    4.50
  -1  17  -3   74.19    5.50
   1  17   3   68.79    4.10
   1  17   3   54.89    5.10
  -2 -17  -3   40.20    2.70
   2 -17   3   40.30    2.70
   2 -17   3   40.50    2.70
  -2 -17  -3   40.70    2.50
   2 -17   3   40.40    2.50
   2  17   3   44.00    2.80
  -2  17  -3   41.00    3.20
   2  17   3   34.90    3.80
   3 -17   3  114.19    6.70
   3 -17   3  115.29    6.90
  -3  17  -3  101.89    7.20
   3  17   3  112.99    7.00
   3  17   3  123.99    8.40
   4 -17   3  125.39    8.40
   4 -17   3  142.29    8.30
   4 -17   3  142.39    8.20
   4  17   3  151.68    8.50
  -4  17  -3  134.49    8.70
   4  17   3  133.69    8.40
   5 -17   3    1.70    0.40
  -5  17  -3    1.10    0.70
   5  17   3    1.20    0.40
   5  17   3    1.20    0.40
   6 -17   3    0.50    0.20
  -6  17  -3    1.90    0.60
   6  17   3    1.10    0.20
   6  17   3    0.60    0.30
   7  17   3   26.20    1.70
   8 -18  -3    4.60    0.70
  -8  18   3    4.70    0.70
   7 -18  -3   16.80    1.30
   7  18  -3   17.80    1.50
  -7  18   3   16.30    1.60
   6 -18  -3  106.89    6.00
   6  18  -3   93.79    7.10
  -6  18   3   88.59    6.20
   5  18  -3  171.58   10.30
  -5  18   3  159.98   10.40
   4 -18  -3  295.07   18.70
  -4  18   3  327.97   18.60
   3 -18  -3  312.07   18.30
  -3  18   3  286.97   18.10
  -3  18   3  277.07   18.50
   3  18  -3  315.57   18.50
  -3  18   3  334.97   20.10
   2 -18  -3   24.40    1.80
   2 -18  -3   24.60    1.60
   2  18  -3   24.40    2.20
  -2  18   3   22.80    1.70
  -2  18   3   29.00    3.60
   1 -18  -3   59.49    3.60
  -1 -18   3   61.29    3.70
   1 -18  -3   58.29    3.90
  -1  18   3   62.09    3.80
  -1  18   3   62.19    5.30
   1  18  -3   51.39    4.10
   0 -18  -3   79.79    4.80
   0 -18   3   78.79    5.00
   0 -18  -3   78.39    5.10
   0 -18   3   79.29    4.80
   0 -18   3   81.39    5.00
   0  18  -3   85.49    5.50
   0  18   3   83.49    5.10
   0  18   3   75.29    6.40
  -1 -18  -3   55.29    3.60
   1 -18   3   56.29    3.40
  -1 -18  -3   56.49    3.40
   1 -18   3   53.69    3.60
   1 -18   3   56.29    3.50
  -1  18  -3   58.39    5.10
   1  18   3   48.10    4.70
  -1  18  -3   57.49    4.10
   1  18   3   55.29    3.60
  -2 -18  -3    0.20    0.30
   2 -18   3    0.30    0.30
  -2 -18  -3    0.30    0.20
   2 -18   3    0.50    0.30
   2 -18   3    0.50    0.20
   2  18   3    0.50    1.20
   2  18   3    0.20    0.30
  -2  18  -3   -0.40    0.80
   3 -18   3   87.99    5.00
   3 -18   3   87.99    5.20
  -3  18  -3   75.89    5.60
   3  18   3   83.09    5.30
   3  18   3   88.19    7.00
   4 -18   3   18.30    1.50
  -4  18  -3   22.00    2.00
   4  18   3   23.30    1.60
   5 -18   3   33.30    2.30
   5  18   3   40.70    2.40
  -5  18  -3   33.60    2.60
  -6  18  -3   12.80    1.20
   6  18   3   13.20    1.00
  -7  19   3   67.79    4.30
   7  19  -3   65.59    4.30
   6 -19  -3   90.79    5.40
   6  19  -3   86.09    5.50
  -6  19   3   79.89    5.60
   5 -19  -3    0.30    0.50
   5  19  -3    0.10    0.50
  -5  19   3    0.40    0.60
   4 -19  -3   60.69    4.10
  -4  19   3   65.79    3.90
   3 -19  -3  513.15   30.70
   3 -19  -3  508.05   30.40
   3  19  -3  509.05   30.90
  -3  19   3  527.65   30.60
  -3  19   3  518.95   30.90
   2 -19  -3    3.50    0.60
   2 -19  -3    3.10    0.30
   2  19  -3    2.50    0.80
  -2  19   3   -0.30    1.90
  -2  19   3    3.30    0.50
   1 -19  -3   12.50    1.10
   1 -19  -3   12.40    0.90
  -1 -19   3   13.00    1.30
  -1  19   3   10.70    2.40
   1  19  -3   12.70    1.70
  -1  19   3   11.60    1.00
   0 -19   3   34.90    2.20
   0 -19  -3   31.40    2.30
   0 -19   3   35.10    2.70
   0 -19   3   32.10    2.00
   0 -19  -3   31.90    2.00
   0  19   3   28.80    3.70
   0  19   3   31.50    2.20
   0  19  -3   32.50    2.70
   1 -19   3  122.39    7.60
  -1 -19  -3  122.89    7.80
   1 -19   3  122.69    7.80
  -1 -19  -3  126.99    7.60
   1  19   3  126.49    7.80
   1  19   3  139.49    9.50
  -1  19  -3  138.19    8.20
   2 -19   3  181.88   10.70
   2 -19   3  171.08   10.70
   2 -19   3  171.18   10.50
   2  19   3  183.38   10.80
  -2  19  -3  182.68   11.10
   3 -19   3   57.99    3.40
   3 -19   3   54.49    3.60
   3 -19   3   57.99    3.50
  -3  19  -3   52.89    4.00
   3  19   3   55.89    3.60
   4 -19   3  184.38   12.50
   4  19   3  220.48   12.60
  -4  19  -3  222.38   12.70
   5  19   3   82.49    4.90
  -5  19  -3   74.79    5.00
  -6  19  -3    5.10    0.70
   6  19   3    5.40    0.50
   7 -20  -3    1.30    0.20
   7 -20  -3    1.50    0.30
  -7  20   3    0.90    0.40
   6 -20  -3   32.60    2.00
   6 -20  -3   33.40    2.10
   6  20  -3   31.70    2.40
  -6  20   3   30.60    2.40
   5 -20  -3   53.59    3.20
   5 -20  -3   52.49    3.00
  -5  20   3   49.10    3.60
   5  20  -3   43.10    3.40
   4 -20  -3    0.20    0.40
   4 -20  -3    0.20    0.20
  -4  20   3    0.10    0.70
   4  20  -3   -0.30    0.50
   3 -20  -3    4.40    0.70
   3 -20  -3    3.90    0.40
  -3  20   3    3.90    0.50
  -3  20   3    3.00    1.30
   3  20  -3    3.10    0.90
   2 -20  -3   15.80    1.10
   2 -20  -3   16.00    1.40
   2  20  -3   17.70    1.90
  -2  20   3   16.80    1.30
   1 -20  -3    9.80    1.00
   1 -20  -3   10.00    0.70
  -1  20   3    9.70    0.90
   1  20  -3   10.40    1.40
   0 -20  -3    9.70    0.70
   0 -20  -3    9.60    0.90
   0  20  -3   12.40    1.70
   0  20   3    9.40    0.90
  -1 -20  -3   13.10    1.20
  -1 -20  -3   13.30    1.00
   1 -20   3   15.90    1.10
  -1  20  -3   13.40    1.80
   1  20   3   15.30    1.20
   2 -20   3    3.90    0.50
  -2  20  -3    3.90    1.00
   2  20   3    2.70    0.50
   3 -20   3   31.30    2.10
  -3  20  -3   31.80    2.60
   3  20   3   30.30    2.10
  -4  20  -3   83.89    5.40
   4  20   3   82.59    5.10
   5  20   3   11.60    0.90
  -5  20  -3    9.40    1.20
   6 -21  -3   95.39    5.60
   6 -21  -3   97.59    5.80
   6  21  -3   91.59    5.90
   5 -21  -3   11.60    0.70
   5 -21  -3   11.60    0.90
  -5  21   3    8.70    1.30
   5  21  -3    8.90    1.30
   4 -21  -3   23.40    1.70
   4 -21  -3   22.90    1.40
   4  21  -3   20.80    2.00
  -4  21   3   22.80    2.10
   3 -21  -3   14.70    1.20
   3 -21  -3   14.80    1.00
  -3  21   3   14.60    1.10
   3  21  -3   14.20    1.80
   2 -21  -3   60.69    3.70
   2 -21  -3   60.39    4.00
   2  21  -3   61.59    4.30
  -2  21   3   64.59    3.90
   1 -21  -3  106.39    6.30
   1 -21  -3  104.89    6.50
   1  21  -3  103.89    6.80
  -1  21   3  103.59    6.40
   0 -21  -3   26.10    1.90
   0 -21  -3   26.40    1.70
   0  21   3   27.70    1.90
   0  21  -3   26.80    2.40
  -1 -21  -3    0.90    0.60
  -1 -21  -3    0.70    0.20
  -1  21  -3    0.70    0.90
   1  21   3    0.90    0.30
  -2  21  -3   71.79    4.70
   2  21   3   67.69    4.40
  -3  21  -3   34.80    2.70
   3  21   3   33.50    2.20
  -4  21  -3   13.90    1.30
   4  21   3   11.40    0.90
   5 -22  -3   60.89    3.70
   5 -22  -3   59.69    3.60
  -5  22   3   57.09    3.90
   5  22  -3   59.89    3.90
   4 -22  -3   47.90    2.90
   4 -22  -3   48.10    2.80
   4  22  -3   45.80    3.20
  -4  22   3   40.50    3.20
   3 -22  -3   62.39    3.80
   3 -22  -3   61.89    3.90
  -3  22   3   62.59    4.20
   3  22  -3   62.59    4.30
  -2  22   3    1.10    0.30
   2  22  -3    1.00    0.80
   1 -22  -3   43.90    2.90
   1  22  -3   49.20    3.50
  -1  22   3   48.70    3.00
   0 -22  -3    0.60    0.20
   0 -22  -3    0.60    0.30
   0  22  -3    1.50    0.90
   0  22   3    1.00    0.30
   1  22   3   17.50    1.30
  -1  22  -3   21.30    2.00
  -2  22  -3   11.00    1.30
   2  22   3    7.90    0.80
  -3  22  -3    2.70    0.80
   3  22   3    1.80    0.30
  -4  22  -3    0.20    0.60
   4  22   3    0.00    0.20
   4 -23  -3   60.79    3.70
   4 -23  -3   60.19    3.50
   4  23  -3   55.19    3.90
   3 -23  -3    7.60    0.70
   3 -23  -3    7.40    0.50
   3  23  -3    7.40    1.10
   2 -23  -3    1.20    0.20
   2 -23  -3    1.20    0.40
   2  23  -3    0.90    0.70
   1 -23  -3  136.69    8.20
   1 -23  -3  135.99    8.40
   1  23  -3  141.89    8.60
   0 -23  -3   14.70    1.00
   0 -23  -3   14.90    1.20
   0  23  -3   15.10    1.70
   0  23   3   16.70    1.10
   1  23   3   -0.20    0.20
  -1  23  -3    0.00    0.60
  -2  23  -3    4.70    0.90
   2  23   3    3.30    0.40
  -3  23  -3    5.70    0.80
   3  23   3    6.30    0.50
   3 -24  -3   -0.10    0.20
   3 -24  -3   -0.10    0.10
   3  24  -3    0.70    0.50
   2 -24  -3    2.80    0.40
   2 -24  -3    2.50    0.20
   2  24  -3    2.10    0.70
   1 -24  -3    2.00    0.40
   1 -24  -3    1.90    0.20
   1  24  -3    0.20    0.70
   0  24   3   23.40    1.60
   0  24  -3   22.10    1.90
   1  24   3   25.10    1.70
  -1  24  -3   28.00    2.10
 -11   0   4    5.20    0.90
  11   0  -4    7.60    0.80
  10   0  -4  199.88   12.70
 -10   0   4  218.88   12.80
  -9   0   4  176.48   11.00
   8   0  -4  160.28   10.40
   8   0  -4  176.48   10.20
  -8   0   4  164.78   10.50
   8   0  -4  174.38   12.50
   7   0  -4   72.69    4.70
  -7   0   4   77.19    5.10
   7   0  -4   81.29    6.70
   7   0  -4   71.89    4.90
  -7   0   4   79.79    4.70
   6   0  -4  675.43   40.60
  -6   0   4  655.03   39.40
   6   0  -4  651.03   39.30
   6   0  -4  645.14   39.60
   6   0  -4  682.83   39.20
   5   0  -4 1672.23   89.29
   5   0  -4 1515.85   88.69
  -5   0   4 1390.46   88.09
   5   0  -4 1405.36   87.99
   4   0  -4 2338.27  149.88
   4   0  -4 2717.73  150.18
  -4   0   4 2552.34  149.39
   3   0  -4   79.29    5.40
   3   0  -4   79.89    5.40
   2   0  -4 1076.99   64.29
  -1   0   4    2.70    0.70
   0   0  -4  855.11   48.00
   0   0   4  745.53   47.30
  -1   0  -4  380.56   23.20
  -2   0  -4  971.40   57.89
   3   0   4 1174.08   74.29
  -3   0  -4 1341.27   74.79
   4   0   4  643.44   37.30
   4   0   4  637.44   36.80
  -4   0  -4  658.03   37.40
   4   0   4  550.54   37.00
   5   0   4  567.34   32.40
   5   0   4  523.25   32.30
   5   0   4  566.84   33.10
   5   0   4  521.95   32.30
   6   0   4  115.69    6.80
   6   0   4  101.39    6.70
   6   0   4  109.99    6.70
   7   0   4    0.70    0.60
   7   0   4   -0.30    0.30
   7   0   4    0.10    1.10
   8   0   4  134.89    9.00
   8   0   4  160.88    9.00
   8   0   4  148.19    9.00
   9   0   4    1.80    0.30
  11  -1  -4    0.40    0.40
 -11  -1   4    0.80    0.70
  11   1  -4    0.80    0.40
 -11   1   4   -0.30    0.60
  10  -1  -4   43.80    3.00
 -10  -1   4   45.70    3.20
  10   1  -4   43.20    3.00
 -10   1   4   42.90    3.20
   9  -1  -4   17.20    1.20
  -9  -1   4   11.30    1.70
   9  -1  -4   15.00    1.50
   9   1  -4   14.00    1.50
  -9   1   4   15.90    1.80
   9   1  -4   16.10    1.20
   8  -1  -4    2.00    0.60
   8  -1  -4    2.00    0.40
  -8  -1   4    1.80    0.80
   8  -1  -4    4.90    4.50
   8   1  -4    2.10    2.60
   8   1  -4    1.30    0.40
   8   1  -4    1.60    0.60
  -8   1   4    2.20    0.80
   7  -1  -4    7.20    1.00
   7  -1  -4    6.60    0.70
   7  -1  -4    6.90    2.20
   7   1  -4    5.70    1.90
   7   1  -4    6.90    0.90
  -7   1   4    5.40    0.90
   7   1  -4    5.50    0.60
  -7   1   4    6.30    0.60
   6  -1  -4   19.00    1.50
  -6  -1   4   16.70    1.40
   6  -1  -4   19.20    1.30
   6  -1  -4   17.00    1.80
  -6  -1   4   21.30    1.80
   6  -1  -4   20.60    2.70
   6   1  -4   19.30    2.80
   6   1  -4   19.10    1.30
   6   1  -4   19.00    2.00
   6   1  -4   19.00    1.50
  -6   1   4   19.90    1.70
  -6   1   4   16.30    1.30
   5  -1  -4  599.74   34.80
   5  -1  -4  572.24   35.30
  -5  -1   4  559.34   34.80
   5   1  -4  565.54   35.40
  -5   1   4  554.84   34.80
   5   1  -4  665.03   36.00
   5   1  -4  608.74   34.80
   4  -1  -4    1.80    0.60
  -4  -1   4    1.50    0.30
   4   1  -4    1.40    0.70
  -4   1   4    1.10    0.30
   4   1  -4    1.80    0.90
  -3  -1   4  626.54   35.00
   3   1  -4  562.44   35.50
   3   1  -4  585.54   35.60
   2  -1  -4   60.39    4.30
   2   1  -4   60.89    4.40
   1  -1  -4  512.75   30.10
  -1   1   4  475.75   29.60
   0  -1   4  917.31   58.89
   0  -1  -4 1022.40   59.29
   0   1   4  954.20   58.89
   0   1  -4 1094.59   59.59
   1  -1   4  983.70   62.69
  -1  -1  -4 1167.28   63.19
   1  -1   4 1023.00   62.59
  -1   1  -4 1069.19   63.09
  -2  -1  -4  496.55   29.60
   2  -1   4  495.25   29.20
   2  -1   4  495.75   29.10
  -2   1  -4  472.85   29.60
   3  -1   4   20.50    1.80
  -3  -1  -4   21.80    2.00
   3   1   4   20.60    1.60
  -3   1  -4   22.60    2.00
   4  -1   4  944.01   52.89
   4  -1   4  907.61   53.39
  -4  -1  -4  935.21   53.39
   4  -1   4  831.02   52.79
   4   1   4  886.31   52.79
   4   1   4  922.81   53.29
  -4   1  -4  888.11   53.29
   4   1   4  837.82   52.79
   5  -1   4 1731.63   99.99
   5  -1   4 1556.64   99.19
   5  -1   4 1481.55   99.09
   5  -1   4 1883.11   99.19
   5   1   4 1577.34   99.19
   5   1   4 1747.93   99.19
   5   1   4 1795.52   99.89
   6  -1   4   89.69    5.40
   6  -1   4   86.19    7.50
   6  -1   4   90.79    5.30
   6  -1   4   77.69    5.30
   6   1   4   86.89    5.20
   6   1   4   76.49    5.30
   6   1   4   83.99    5.30
   7  -1   4  486.85   29.60
   7  -1   4  514.55   28.40
   7  -1   4  461.05   28.40
   7   1   4  465.75   29.40
   7   1   4  452.05   28.50
   7   1   4  485.15   28.40
   8  -1   4    1.30    0.40
   8  -1   4   -0.20    0.50
   8  -1   4    0.60    0.30
   8   1   4    0.60    0.30
   8   1   4    0.20    0.40
   8   1   4    0.40    0.50
   9  -1   4    2.10    0.40
   9   1   4    2.50    0.30
   9   1   4    1.90    0.40
  11  -2  -4   52.49    3.20
 -11  -2   4   52.59    3.30
  11   2  -4   44.90    3.20
 -11   2   4   44.80    3.30
 -10  -2   4   26.70    2.30
  10  -2  -4   25.20    2.10
 -10   2   4   30.10    2.30
  10   2  -4   27.50    2.10
   9  -2  -4    6.10    0.70
   9  -2  -4    7.50    1.00
  -9  -2   4    8.00    1.20
   9   2  -4    8.40    0.80
   9   2  -4    7.70    1.10
  -9   2   4    9.10    1.30
   8  -2  -4    1.80    0.60
  -8  -2   4    1.30    0.80
   8  -2  -4    2.30    0.40
   8   2  -4   -3.30    2.40
   8   2  -4    1.90    0.70
  -8   2   4    2.10    0.80
  -7  -2   4  444.86   25.20
   7  -2  -4  410.16   25.10
  -7  -2   4  432.66   24.80
   7  -2  -4  438.96   26.80
   7  -2  -4  369.96   24.90
   7   2  -4  404.76   25.10
  -7   2   4  405.16   25.10
   7   2  -4  416.96   24.90
  -7   2   4  449.36   24.80
   6  -2  -4  314.47   20.20
  -6  -2   4  349.27   20.50
  -6  -2   4  334.67   20.20
   6  -2  -4  325.47   20.40
   6  -2  -4  348.77   21.60
   6   2  -4  361.46   21.70
   6   2  -4  356.46   21.00
   6   2  -4  341.47   20.40
   6   2  -4  336.87   20.20
   5  -2  -4  122.49    7.90
   5  -2  -4  109.09    7.50
  -5  -2   4  109.09    6.70
  -5   2   4   99.09    6.70
   5   2  -4  111.49    7.40
   5   2  -4  124.49    7.90
   4  -2  -4  467.75   26.50
  -4  -2   4  413.86   25.60
   4  -2  -4  414.76   26.80
  -4   2   4  437.56   25.60
   4   2  -4  402.56   26.20
   4   2  -4  459.75   26.50
   3  -2  -4 2666.73  153.38
  -3  -2   4 2452.15  152.38
   3   2  -4 2501.05  152.98
  -3   2   4 2595.04  152.38
   3   2  -4 2724.63  152.98
   2  -2  -4 1341.67   76.79
   2   2  -4 1229.68   76.29
   1  -2  -4 1468.95   83.99
   1   2  -4 1412.16   83.89
  -1   2   4 1357.36   83.69
   0  -2   4  170.18   11.20
   0  -2  -4  190.78   11.50
   0   2  -4  189.78   11.50
   0   2   4  181.58   11.00
   1  -2   4   44.10    3.20
  -1  -2  -4   49.10    3.60
   1  -2   4   49.10    3.20
  -1   2  -4   48.80    3.60
  -2  -2  -4    3.50    0.90
   2  -2   4    5.60    0.80
  -2   2  -4    5.80    1.10
  -3  -2  -4   98.39    6.90
   3  -2   4  101.99    6.70
  -3   2  -4  110.39    6.90
   4  -2   4   33.20    2.90
   4  -2   4   34.70    2.30
   4  -2   4   34.90    2.30
  -4   2  -4   35.70    2.70
   4   2   4   31.10    2.30
   4   2   4   35.20    2.30
   5  -2   4   73.59    5.30
   5  -2   4   76.19    4.40
   5  -2   4   63.99    4.40
   5   2   4   67.59    5.00
   5   2   4   75.89    4.50
   5   2   4   63.49    4.40
   6  -2   4  298.47   18.80
   6  -2   4  276.57   17.70
   6  -2   4  295.27   17.80
   6  -2   4  328.17   17.80
   6   2   4  311.47   19.00
   6   2   4  295.07   17.80
   6   2   4  272.67   17.70
   7  -2   4    9.00    0.90
   7  -2   4    9.20    1.80
   7  -2   4    7.40    1.00
   7  -2   4    7.60    0.80
   7   2   4    9.20    0.90
   7   2   4    5.80    1.20
   7   2   4    5.60    0.90
   7   2   4    7.80    1.90
   8  -2   4   14.70    1.30
   8  -2   4   13.90    1.10
   8  -2   4   16.40    1.40
   8   2   4   13.10    1.10
   8   2   4   12.40    1.10
   8   2   4   16.80    1.30
   9  -2   4    0.30    0.30
   9   2   4    0.60    0.30
   9   2   4    1.30    0.30
 -11  -3   4   27.70    1.90
  11  -3  -4   23.80    1.80
 -11   3   4   22.10    1.90
  11   3  -4   26.60    1.90
  10  -3  -4    0.80    0.50
 -10  -3   4    0.40    0.80
  10   3  -4    1.80    0.60
 -10   3   4   -0.40    0.70
   9  -3  -4  332.57   21.00
  -9  -3   4  330.37   21.10
   9  -3  -4  355.46   20.80
   9   3  -4  356.16   21.00
  -9   3   4  346.57   21.10
   9   3  -4  371.46   20.80
   8  -3  -4   57.89    4.10
  -8  -3   4   64.19    4.60
   8  -3  -4   68.39    4.40
  -8   3   4   70.29    4.50
   8   3  -4   78.89    6.90
   8   3  -4   68.39    4.20
   8   3  -4   64.39    4.40
  -7  -3   4   24.40    1.60
   7  -3  -4   22.50    1.80
   7  -3  -4   19.60    1.60
   7  -3  -4   26.50    3.50
  -7  -3   4   21.20    2.20
   7   3  -4   24.10    3.30
  -7   3   4   20.10    2.00
   7   3  -4   22.10    1.90
  -7   3   4   25.20    1.60
   7   3  -4   23.90    1.60
  -6  -3   4   -0.20    0.60
   6  -3  -4    0.70    0.50
   6  -3  -4    0.50    0.30
  -6  -3   4    0.10    0.20
   6  -3  -4    1.80    1.40
   6   3  -4    0.20    0.40
  -6   3   4   -0.10    0.40
   6   3  -4    0.10    1.00
  -6   3   4   -0.20    0.20
   6   3  -4    0.40    0.80
   6   3  -4    0.10    0.30
   5  -3  -4 1667.83   95.89
   5  -3  -4 1650.83   96.49
   5   3  -4 1529.45   96.09
  -5   3   4 1425.66   95.39
   5   3  -4 1679.13   95.39
   5   3  -4 1765.22   96.69
   4  -3  -4  579.84   34.60
  -4  -3   4  547.75   33.80
  -4   3   4  570.84   33.80
   4   3  -4  612.14   34.70
   4   3  -4  547.05   34.40
  -3  -3   4   50.69    3.20
   3  -3  -4   48.70    4.40
   3  -3  -4   50.09    3.90
   3   3  -4   54.39    3.80
  -3   3   4   49.30    3.20
   3   3  -4   53.19    3.80
   2  -3  -4 1844.72  106.09
   2   3  -4 1735.33  106.09
   1  -3  -4 1184.38   68.19
   1   3  -4 1143.69   68.19
  -1   3   4 1109.99   67.99
   0  -3  -4  288.87   17.30
   0  -3   4  271.87   17.10
   0   3   4  272.67   16.90
   0   3  -4  292.77   17.30
   1  -3   4   10.20    1.30
   1  -3   4   14.90    1.30
  -1  -3  -4    9.70    1.40
  -1   3  -4   13.80    1.50
   2  -3   4  479.25   26.50
  -2  -3  -4  409.76   26.70
  -2   3  -4  429.76   26.60
  -3  -3  -4  449.66   28.60
   3  -3   4  491.55   28.50
  -3   3  -4  487.35   28.50
   3   3   4  472.55   28.00
   3   3   4  478.15   28.00
   3   3   4  448.16   28.00
   4  -3   4   12.40    1.00
   4  -3   4   11.50    0.90
   4  -3   4   11.40    1.60
   4  -3   4   11.80    1.10
   4   3   4   14.50    1.10
  -4   3  -4   11.90    1.50
   4   3   4    9.50    1.30
   5  -3   4  332.77   18.80
   5  -3   4  330.37   18.80
   5  -3   4  280.47   18.80
   5  -3   4  313.37   19.80
   5   3   4  306.67   19.40
   5   3   4  327.27   19.00
   6  -3   4  734.23   46.80
   6  -3   4  860.61   46.80
   6  -3   4  806.42   46.80
   6  -3   4  765.22   47.90
   6   3   4  765.02   47.70
   6   3   4  877.11   47.00
   6   3   4  756.62   46.80
   6   3   4  756.42   46.80
   7  -3   4   68.59    4.80
   7  -3   4   70.49    4.70
   7  -3   4   83.69    4.80
   7   3   4   81.79    4.80
   7   3   4   75.19    4.80
   8  -3   4  127.89    7.30
   8  -3   4  112.39    7.40
   8   3   4  114.99    7.40
   8   3   4  119.19    7.40
   8   3   4  132.79    7.50
   9  -3   4    0.60    0.30
   9   3   4    1.40    0.30
   9   3   4    2.40    0.40
  11  -4  -4   55.39    3.30
 -11  -4   4   54.29    3.40
  11   4  -4   49.50    3.30
 -11   4   4   46.80    3.40
  10  -4  -4   -0.20    0.40
 -10  -4   4    0.10    0.60
 -10   4   4   -0.90    0.60
  10   4  -4    1.10    0.50
  -9  -4   4  131.59    8.70
   9  -4  -4  134.89    8.60
  -9   4   4  134.69    8.60
   9   4  -4  144.49    8.30
   9   4  -4  140.19    8.60
   8  -4  -4   26.70    1.90
   8  -4  -4   30.20    2.30
   8   4  -4   42.50    6.60
   8   4  -4   29.00    2.20
   8   4  -4   27.90    2.00
  -8   4   4   29.10    2.40
   7  -4  -4  145.69    9.70
   7  -4  -4  160.88    9.90
  -7  -4   4  162.68   10.10
   7  -4  -4  176.48   11.80
  -7   4   4  158.88   10.00
   7   4  -4  149.88    9.90
   7   4  -4  189.18   11.90
   7   4  -4  162.68    9.70
   6  -4  -4    7.30    1.90
   6  -4  -4    7.60    0.70
  -6  -4   4    9.00    0.80
  -6  -4   4    6.10    1.00
  -6   4   4    8.00    0.70
   6   4  -4    8.90    1.40
  -6   4   4    8.10    1.10
   6   4  -4    7.40    1.00
   6   4  -4   12.30    2.20
  -5  -4   4   22.90    1.80
   5  -4  -4   28.70    3.10
   5  -4  -4   29.90    2.30
  -5   4   4   23.80    1.80
   5   4  -4   25.60    2.50
   5   4  -4   29.20    2.00
   5   4  -4   28.90    1.80
   4  -4  -4  128.79    9.00
   4  -4  -4  146.59    9.40
  -4  -4   4  143.29    8.50
  -4   4   4  138.09    8.50
   4   4  -4  146.09    9.20
   4   4  -4  143.49    9.30
  -3  -4   4  460.45   25.70
   3  -4  -4  393.66   26.00
   3   4  -4  438.26   26.20
  -3   4   4  419.86   25.50
   3   4  -4  441.86   26.20
   2  -4  -4  535.55   32.80
   2   4  -4  555.44   32.90
   1  -4  -4  717.43   41.90
   1   4  -4  679.63   41.90
   0  -4  -4   43.30    3.20
   0   4   4   38.10    2.80
   0   4  -4   37.70    3.10
   1  -4   4   89.69    6.40
  -1  -4  -4  101.49    6.60
   1  -4   4  111.39    6.50
  -1   4  -4   91.79    6.50
   1   4   4   98.49    6.10
  -2  -4  -4   56.29    4.20
   2  -4   4   60.79    4.10
  -2   4  -4   53.69    4.10
  -3  -4  -4  308.87   19.40
   3  -4   4  303.67   19.30
  -3   4  -4  347.07   19.30
   3   4   4  277.87   18.80
   3   4   4  336.97   18.80
   3   4   4  316.87   18.80
   4  -4   4  773.02   41.40
   4  -4   4  628.14   41.40
   4  -4   4  667.23   42.20
   4  -4   4  733.33   41.30
  -4   4  -4  674.13   41.70
   4   4   4  693.13   41.40
   4   4   4  726.63   41.40
   5  -4   4    9.00    0.80
   5  -4   4    7.90    0.90
   5  -4   4   12.80    1.90
   5  -4   4    7.80    0.90
   5   4   4   11.40    1.10
   5   4   4    9.40    1.30
   5   4   4    7.60    1.30
   6  -4   4  220.38   12.10
   6  -4   4  206.98   12.10
   6  -4   4  198.58   13.30
   6  -4   4  182.38   12.10
   6   4   4  186.98   12.90
   6   4   4  222.68   12.10
   6   4   4  202.58   12.10
   6   4   4  181.58   12.10
   7  -4   4   30.90    2.50
   7  -4   4   40.70    3.80
   7  -4   4   35.70    2.40
   7  -4   4   38.50    2.40
   7   4   4   35.10    2.50
   7   4   4   38.50    2.50
   7   4   4   37.50    3.60
   8  -4   4   36.10    2.60
   8   4   4   42.40    2.70
   8   4   4   40.40    2.60
   8   4   4   40.70    2.70
   9   4   4    5.60    0.60
   9   4   4    5.60    0.50
 -11  -5   4   46.60    3.00
 -11   5   4   43.80    3.00
  10  -5  -4   97.69    6.30
 -10  -5   4  101.89    6.40
  10   5  -4   99.89    6.40
 -10   5   4  104.99    6.50
  -9  -5   4   59.09    4.10
   9  -5  -4   51.69    3.80
  -9   5   4   54.99    3.90
   9   5  -4   53.69    3.80
   9   5  -4   61.39    3.60
   8  -5  -4  175.88   11.70
  -8  -5   4  200.38   12.10
   8  -5  -4  200.68   12.00
   8   5  -4  180.98   11.70
   8   5  -4  193.78   12.00
  -8   5   4  205.88   12.10
   8   5  -4  222.48   15.00
  -7  -5   4  119.59    7.00
   7  -5  -4  102.69    6.80
   7   5  -4  118.49    8.70
  -7   5   4  107.09    6.90
   7   5  -4   98.59    6.60
   7   5  -4  108.49    6.80
   7   5  -4  108.29    7.50
  -6  -5   4   59.89    4.20
   6  -5  -4   55.59    3.80
   6  -5  -4   66.29    5.60
  -6  -5   4   62.79    3.80
   6   5  -4   58.19    4.00
   6   5  -4   65.59    4.80
  -6   5   4   53.69    3.80
   6   5  -4   73.99    5.60
  -6   5   4   63.79    4.20
   6   5  -4   65.39    3.80
   5  -5  -4  185.78   11.50
   5  -5  -4  184.98   12.40
   5   5  -4  189.88   11.20
   5   5  -4  185.88   11.30
   5   5  -4  178.38   12.00
   5   5  -4  192.08   12.30
   4  -5  -4  730.23   47.80
  -4  -5   4  817.02   47.30
   4  -5  -4  819.52   48.20
  -4   5   4  796.72   47.30
   4   5  -4  808.02   48.10
   4   5  -4  836.92   48.30
   3  -5  -4   59.29    4.40
  -3  -5   4   63.39    3.90
  -3   5   4   62.49    3.90
   3   5  -4   65.39    4.60
   3   5  -4   65.39    4.60
   2  -5  -4  207.98   13.40
  -2  -5   4  225.08   12.80
   2   5  -4  209.68   13.50
   1  -5  -4   29.10    2.50
   1   5  -4   28.00    2.50
   0  -5  -4  557.74   33.10
   0   5  -4  576.34   33.10
   0   5   4  510.85   32.80
  -1  -5  -4   48.10    3.80
   1  -5   4   55.69    3.70
  -1   5  -4   44.40    3.60
  -2  -5  -4  188.38   13.40
   2  -5   4  233.98   13.50
  -2   5  -4  219.68   13.40
   2   5   4  215.98   12.90
  -3  -5  -4  586.54   38.70
   3  -5   4  623.44   38.70
   3  -5   4  711.33   38.00
  -3   5  -4  667.73   38.50
   3   5   4  586.84   38.20
   3   5   4  652.33   38.00
   3   5   4  660.33   38.00
   4  -5   4  204.48   13.50
   4  -5   4  229.08   12.70
   4  -5   4  202.28   12.60
   4  -5   4  216.58   12.60
   4   5   4  206.78   13.00
   4   5   4  204.18   12.70
   4   5   4  208.88   12.70
   5  -5   4    9.80    1.70
   5  -5   4   10.40    0.90
   5  -5   4    7.50    1.00
   5   5   4   12.40    1.10
   5   5   4    7.90    1.30
  -5   5  -4    9.70    1.00
   5   5   4   10.30    1.00
   6  -5   4  187.18   11.60
   6  -5   4  216.18   11.60
   6  -5   4  184.18   12.80
   6  -5   4  176.08   11.60
   6   5   4  193.58   11.70
   6   5   4  169.58   12.40
   6   5   4  214.38   11.60
   6   5   4  191.48   11.70
   7  -5   4   46.80    3.20
   7  -5   4   48.50    4.50
   7  -5   4   47.90    3.20
   7   5   4   45.80    3.20
   7   5   4   49.90    4.20
   7   5   4   50.79    3.30
   7   5   4   52.69    3.20
   8  -5   4    0.30    0.30
   8   5   4    0.10    0.30
   8   5   4    0.10    0.20
   8   5   4    0.60    0.50
   9  -5   4   10.60    1.00
   9   5   4   12.90    0.90
   9   5   4   13.20    0.90
  11  -6  -4    1.30    0.40
 -11  -6   4    1.10    0.50
 -11   6   4    0.20    0.50
  10  -6  -4   38.10    2.80
 -10  -6   4   45.60    2.90
 -10   6   4   41.50    3.00
  10   6  -4   36.00    2.80
  -9  -6   4   28.70    2.50
   9  -6  -4   30.30    2.40
  -9   6   4   31.00    2.50
   9   6  -4   31.90    2.40
   9   6  -4   34.60    2.10
  -8  -6   4 1933.61  104.69
   8  -6  -4 1732.13  104.49
  -8   6   4 1768.32  104.59
   8   6  -4 1716.53  104.49
   8   6  -4 1690.03  104.29
  -7  -6   4   19.70    2.10
   7  -6  -4   17.00    1.40
   7   6  -4   17.40    1.70
   7   6  -4   22.20    2.80
   7   6  -4   22.80    3.40
   7   6  -4   21.90    1.50
  -7   6   4   20.40    1.90
  -7   6   4   23.30    1.50
  -6  -6   4   64.89    4.50
   6   6  -4   76.79    5.90
  -6   6   4   59.99    4.10
   6   6  -4   68.89    5.10
   6   6  -4   63.09    4.30
   6   6  -4   73.59    4.20
  -6   6   4   63.99    4.50
   5  -6  -4  175.78   11.50
  -5  -6   4  169.48   10.40
   5  -6  -4  170.18   10.50
   5   6  -4  166.58   10.10
   5   6  -4  168.38   10.30
   5   6  -4  154.98   10.90
   5   6  -4  173.28   11.30
  -4  -6   4    3.30    0.40
   4  -6  -4    4.50    2.40
   4  -6  -4    2.60    0.70
   4   6  -4    2.90    0.90
   4   6  -4    2.60    0.30
  -4   6   4    2.70    0.40
   4   6  -4    3.70    1.00
  -3  -6   4  416.76   24.20
   3  -6  -4  411.56   24.80
  -3   6   4  402.46   24.20
   3   6  -4  404.56   25.50
   2  -6  -4  625.44   37.30
  -2  -6   4  615.94   36.70
   2   6  -4  582.64   37.30
  -2   6   4  670.93   36.70
   2   6  -4  606.24   37.40
   1  -6  -4   15.80    1.70
  -1  -6   4   15.40    1.10
   1   6  -4   15.40    1.80
   0  -6  -4  394.36   23.40
   0   6  -4  370.36   23.40
  -1  -6  -4   15.20    1.70
  -1   6  -4   14.30    1.70
   1   6   4   15.70    1.70
   2  -6   4  165.38   10.90
  -2  -6  -4  173.28   11.00
   2  -6   4  174.88   10.20
  -2   6  -4  183.78   10.90
   2   6   4  158.68   10.40
   3  -6   4   19.40    1.30
   3  -6   4   18.40    2.10
   3   6   4   18.40    1.60
  -3   6  -4   20.50    1.90
   3   6   4   19.80    1.40
   4  -6   4   30.50    2.90
   4  -6   4   31.50    2.00
   4  -6   4   29.80    2.10
  -4   6  -4   28.00    2.20
   4   6   4   28.30    2.10
   4   6   4   31.30    2.10
   4   6   4   30.20    2.50
   5  -6   4   22.40    2.70
   5  -6   4   23.20    1.80
   5  -6   4   21.90    1.60
   5   6   4   24.00    1.80
   5   6   4   19.00    2.20
   5   6   4   24.60    1.80
   5   6   4   22.40    1.60
  -5   6  -4   24.50    1.70
   6  -6   4  180.58   11.20
   6  -6   4  186.18   11.20
   6  -6   4  180.38   12.50
   6   6   4  192.98   11.30
   6   6   4  170.58   12.00
   6   6   4  198.78   11.20
   6   6   4  185.28   11.20
   7  -6   4   40.80    4.20
   7  -6   4   38.40    2.60
   7   6   4   39.40    2.70
   7   6   4   37.40    2.70
   8  -6   4   26.00    1.90
   8   6   4   28.10    2.00
   8   6   4   27.70    1.90
   8   6   4   32.10    2.00
   9   6   4   32.60    2.10
   9   6   4   29.30    2.00
 -11  -7   4   15.80    1.30
  11  -7  -4   17.60    1.30
 -11   7   4   15.80    1.40
  10  -7  -4    8.80    1.10
 -10   7   4    9.60    1.40
  10   7  -4    9.50    1.10
  -9  -7   4   77.79    5.30
   9  -7  -4   80.09    5.30
   9   7  -4   79.89    5.30
   9   7  -4   91.89    5.00
  -9   7   4   75.99    5.30
  -8  -7   4  357.16   21.60
   8  -7  -4  345.97   21.50
   8   7  -4  335.47   21.50
   8   7  -4  385.86   21.30
  -8   7   4  362.36   21.60
  -7  -7   4   11.90    1.60
   7   7  -4    8.70    1.20
  -7   7   4   11.80    1.40
   7   7  -4    8.50    2.60
   7   7  -4   12.40    2.00
   7   7  -4   10.90    1.00
  -7   7   4   12.50    0.90
  -6  -7   4   99.49    5.50
  -6  -7   4   82.39    5.90
  -6   7   4   86.39    5.80
   6   7  -4   92.79    5.50
   6   7  -4   94.09    6.60
   6   7  -4   98.79    7.30
  -6   7   4   79.19    5.40
   6   7  -4   85.19    5.70
  -5  -7   4   89.49    5.60
  -5  -7   4   73.99    5.20
   5   7  -4   92.79    6.70
   5   7  -4   85.39    5.50
   5   7  -4   85.99    5.30
  -5   7   4   90.79    5.70
   5   7  -4   89.79    6.30
   4  -7  -4   21.50    2.00
  -4  -7   4   20.50    1.50
   4   7  -4   23.30    1.70
  -4   7   4   20.70    1.50
   4   7  -4   24.40    1.50
   4   7  -4   22.30    2.50
   3  -7  -4   41.60    3.30
  -3   7   4   44.80    2.80
   3   7  -4   44.70    3.70
   2  -7  -4 1725.23   99.29
   2   7  -4 1620.84   99.19
   1  -7  -4  574.84   34.80
   1   7  -4  578.44   34.90
   0  -7   4    2.90    0.40
   0  -7  -4    2.30    0.80
   0   7  -4    2.90    0.90
  -1  -7  -4   48.20    3.70
   1  -7   4   48.20    3.10
  -1   7  -4   47.40    3.70
   2  -7   4  459.55   26.00
  -2  -7  -4  387.06   26.80
   2  -7   4  445.16   26.90
   2   7   4  431.76   26.10
  -2   7  -4  467.55   26.70
   2   7   4  439.16   26.40
   3  -7   4   49.70    4.20
   3  -7   4   51.39    3.30
   3   7   4   51.79    3.40
   3   7   4   51.79    3.70
   3   7   4   53.69    3.40
  -3   7  -4   55.69    3.50
  -3   7  -4   52.99    3.90
   4  -7   4   76.09    6.00
   4  -7   4   86.49    4.90
   4  -7   4   68.49    4.80
   4   7   4   77.79    5.40
  -4   7  -4   85.99    5.00
   4   7   4   77.59    4.90
   4   7   4   76.49    4.90
   5  -7   4   13.00    2.20
   5  -7   4   13.00    1.10
   5  -7   4   13.70    1.30
   5   7   4   11.20    1.60
   5   7   4   14.40    1.20
   5   7   4   15.80    1.10
   5   7   4   14.00    1.30
   6  -7   4    2.70    1.40
   6  -7   4    2.20    0.50
   6  -7   4    3.50    0.70
   6   7   4    3.00    0.70
   6   7   4    3.00    0.50
   6   7   4    3.90    0.70
   6   7   4    2.30    1.00
   7  -7   4    1.30    0.40
   7   7   4    0.50    0.50
   7   7   4    0.50    0.30
   7   7   4    1.20    0.50
   8  -7   4   11.30    1.00
   8   7   4   13.60    1.10
   8   7   4   12.50    1.00
   9   7   4    3.40    0.40
   9   7   4    3.50    0.40
 -10  -8   4    3.70    0.70
  10  -8  -4    2.90    0.60
  10   8  -4    4.50    0.70
 -10   8   4    4.10    0.80
  -9  -8   4    0.80    0.60
   9  -8  -4    0.90    0.50
   9   8  -4    1.30    0.30
  -9   8   4    1.30    0.60
   9   8  -4    0.90    0.60
   8  -8  -4   13.20    1.50
  -8  -8   4   12.20    1.50
  -8   8   4   14.90    1.50
   8   8  -4   14.60    1.10
   8   8  -4   12.50    1.60
   7   8  -4  182.58   11.00
   7   8  -4  183.78   12.10
   7   8  -4  168.08   11.10
  -7   8   4  177.18   11.30
   7   8  -4  208.88   13.50
  -6  -8   4  137.79    7.80
  -6  -8   4  132.19    8.20
   6   8  -4  134.89   11.40
   6   8  -4  125.59    7.80
  -6   8   4  135.69    8.30
   6   8  -4  124.59    9.00
   6   8  -4  129.09    8.00
  -6   8   4  117.09    7.80
  -5  -8   4  151.18    9.10
  -5  -8   4  132.29    9.40
   5   8  -4  157.28    9.10
  -5   8   4  155.88    9.50
   5   8  -4  164.08   10.60
   4   8  -4  715.63   42.00
   4   8  -4  664.13   40.80
   4   8  -4  690.53   41.00
  -4   8   4  696.33   40.90
   3  -8  -4  871.01   52.69
  -3  -8   4  896.81   52.09
  -3   8   4  830.62   52.09
   3   8  -4  933.51   53.09
   2  -8  -4  470.95   27.30
  -2  -8   4  479.55   26.60
   2   8  -4  430.96   27.20
  -2   8   4  411.46   26.50
  -1  -8   4  552.24   32.30
   1  -8  -4  541.35   33.10
  -1   8   4  545.95   32.30
   0  -8   4   42.20    2.60
   0  -8  -4   41.90    3.30
   0   8  -4   36.30    3.30
  -1  -8  -4    8.10    1.40
   1  -8   4   11.60    0.90
  -1   8  -4   12.00    1.50
   2  -8   4  399.86   24.80
   2  -8   4  418.46   25.90
  -2   8  -4  419.16   25.00
   2   8   4  413.46   25.30
   2   8   4  413.76   24.90
   2   8   4  442.36   24.90
  -2   8  -4  426.46   25.60
   3  -8   4   54.59    4.60
   3  -8   4   54.29    3.50
  -3   8  -4   56.09    3.80
  -3   8  -4   57.69    4.10
   3   8   4   53.19    3.50
   3   8   4   60.09    4.00
   3   8   4   52.79    3.50
   4  -8   4  241.98   14.30
   4  -8   4  234.08   15.50
   4  -8   4  231.68   14.20
   4   8   4  239.38   14.30
   4   8   4  233.28   14.90
   4   8   4  228.58   14.30
   4   8   4  255.97   14.30
   5  -8   4    1.40    0.40
   5  -8   4    1.60    0.60
   5   8   4    0.80    0.80
   5   8   4    0.80    0.30
  -5   8  -4    1.00    0.60
   5   8   4    1.50    0.50
   6  -8   4   60.79    3.90
   6  -8   4   58.49    5.40
  -6   8  -4   61.19    3.90
   6   8   4   67.89    4.00
   6   8   4   62.59    4.00
   6   8   4   63.89    4.10
   6   8   4   53.79    4.80
   7  -8   4    9.50    0.90
   7   8   4    8.00    0.80
   7   8   4    9.40    1.00
   7   8   4    7.80    1.00
   8  -8   4    1.50    0.40
   8   8   4    1.00    0.40
   8   8   4    1.10    0.60
   8   8   4    2.10    0.50
  10  -9  -4   53.49    3.60
 -10  -9   4   54.69    3.60
 -10   9   4   55.39    3.70
  10   9  -4   55.69    3.60
   9  -9  -4    8.00    1.10
  -9  -9   4   11.00    1.40
   9   9  -4    7.80    1.10
  -9   9   4    6.70    1.00
   9   9  -4    8.50    0.70
  -8  -9   4  199.68   12.80
   8  -9  -4  208.18   12.70
   8   9  -4  186.28   12.70
   8   9  -4  226.78   12.50
  -8   9   4  215.98   12.80
  -7  -9   4  726.23   45.00
  -7   9   4  672.13   45.00
   7   9  -4  817.12   46.10
   7   9  -4  778.72   44.70
  -7   9   4  788.62   44.70
  -6  -9   4   20.50    1.50
  -6   9   4   20.00    1.50
   6   9  -4   23.30    2.00
   6   9  -4   22.10    1.50
  -6   9   4   21.40    2.10
   6   9  -4   23.40    2.60
   6   9  -4   22.70    3.30
  -5  -9   4  156.48   10.30
  -5  -9   4  164.88   10.00
   5   9  -4  163.38   10.30
   5   9  -4  170.58   10.00
   5   9  -4  183.08   11.70
  -5   9   4  182.58   10.50
  -5   9   4  151.48   10.00
  -4  -9   4  792.32   44.70
  -4  -9   4  671.53   44.40
   4   9  -4  755.72   44.40
   4   9  -4  817.12   45.80
   4   9  -4  746.83   44.70
  -4   9   4  734.23   44.50
  -3  -9   4   77.09    4.90
   3   9  -4   85.29    5.10
  -3   9   4   74.09    4.90
   3   9  -4   83.79    6.00
  -2  -9   4    6.00    0.60
   2  -9  -4    4.90    1.10
  -1  -9   4   77.69    4.60
   1  -9  -4   75.69    5.30
  -1   9   4   70.09    4.50
   0  -9   4   16.20    1.20
   0  -9  -4   16.50    1.90
   0   9  -4   13.70    1.90
   0   9   4   19.10    1.30
   1  -9   4  306.47   17.60
  -1   9  -4  286.07   18.40
   1   9   4  283.77   17.60
  -1   9  -4  303.07   17.70
   2  -9   4  123.19    7.90
   2   9   4  122.59    7.60
   2   9   4  127.49    7.80
  -2   9  -4  126.99    8.40
   2   9   4  119.99    8.30
  -2   9  -4  132.99    7.80
   3  -9   4  193.08   12.60
   3  -9   4  192.68   11.20
  -3   9  -4  193.58   11.90
   3   9   4  180.68   11.20
   3   9   4  186.88   11.30
  -3   9  -4  194.88   11.40
   3   9   4  189.98   11.80
   3   9   4  166.88   11.20
   4  -9   4  244.28   14.90
   4  -9   4  248.88   16.30
   4   9   4  242.58   14.90
   4   9   4  245.18   15.60
   4   9   4  248.18   14.80
  -4   9  -4  260.77   15.00
   5  -9   4  284.67   18.70
   5  -9   4  261.77   17.10
   5   9   4  308.27   17.20
   5   9   4  286.27   17.90
   5   9   4  287.97   17.10
   5   9   4  285.47   17.10
   6  -9   4  129.69    9.30
   6  -9   4  124.29    7.50
   6   9   4  117.99    8.80
  -6   9  -4  122.69    7.40
   6   9   4  114.99    7.40
   6   9   4  128.69    7.50
   6   9   4  117.69    7.60
   7  -9   4   75.39    4.60
   7   9   4   76.39    4.60
   7   9   4   63.79    4.50
   7   9   4   74.29    4.60
   8  -9   4    9.40    0.90
   8   9   4   11.20    0.90
   8   9   4   11.50    1.00
   8   9   4   11.90    1.00
 -10 -10   4   25.10    1.90
  10 -10  -4   24.80    1.80
 -10  10   4   25.50    1.90
  10  10  -4   24.80    1.80
   9 -10  -4   -0.10    0.40
  -9 -10   4    1.00    0.60
   9  10  -4    0.50    0.40
  -9  10   4    0.10    0.50
   8 -10  -4  139.19    8.30
  -8 -10   4  123.99    8.30
  -8  10   4  133.79    8.30
   8  10  -4  141.19    8.00
   8  10  -4  121.59    8.30
  -7 -10   4   56.19    4.10
   7  10  -4   60.09    5.20
  -7  10   4   59.79    3.60
   7  10  -4   53.19    4.00
  -7  10   4   56.79    4.10
   7  10  -4   62.19    3.70
  -6 -10   4  101.09    6.90
   6  10  -4  121.29    8.80
  -6  10   4  110.49    6.50
   6  10  -4  115.19    6.50
   6  10  -4   96.79    6.80
  -6  10   4  101.69    6.90
  -5 -10   4   33.70    2.70
  -5 -10   4   35.20    2.20
   5  10  -4   39.90    4.20
  -5  10   4   38.70    2.80
  -5  10   4   29.20    2.20
   5  10  -4   34.00    2.20
   5  10  -4   31.10    2.60
  -4 -10   4    1.00    0.60
  -4 -10   4    0.60    0.30
   4  10  -4    0.30    0.20
  -4  10   4    0.40    0.20
   4  10  -4    0.40    0.50
   4  10  -4    1.90    1.40
  -3 -10   4  369.16   23.80
   3  10  -4  431.16   24.10
  -3  10   4  381.76   23.80
   3  10  -4  429.16   25.00
  -2 -10   4    0.30    0.30
  -2  10   4    0.60    0.20
   2  10  -4    1.60    0.50
  -1 -10   4  191.18   11.10
  -1  10   4  172.38   11.00
   1  10  -4  190.08   11.20
   0 -10   4   75.59    4.80
   0  10   4   79.69    4.80
   0  10  -4   84.89    5.00
   0  10  -4   66.69    5.60
   1 -10   4  809.02   49.40
   1  10   4  893.51   49.40
  -1  10  -4  878.81   49.60
  -1  10  -4  804.62   50.29
   1  10   4  778.52   49.99
   1  10   4  813.22   49.40
   1  10   4  867.61   49.40
   2 -10   4  114.99    6.60
   2 -10   4  109.89    6.70
   2 -10   4  112.09    6.50
   2  10   4  111.39    6.70
  -2  10  -4  109.59    6.90
   2  10   4  110.49    7.40
   2  10   4  107.89    6.70
  -2  10  -4  108.69    7.50
   2  10   4  105.49    6.70
   3 -10   4  106.39    6.30
   3  10   4  106.59    6.30
   3  10   4   99.69    6.90
  -3  10  -4  107.29    7.00
   3  10   4   95.89    6.30
   3  10   4   99.39    6.30
   4 -10   4   11.60    2.20
   4 -10   4   13.60    1.10
  -4  10  -4   13.10    1.50
   4  10   4   11.80    1.00
   4  10   4   12.50    1.20
   4  10   4   11.60    1.10
   4  10   4   12.70    1.80
   5 -10   4    2.60    1.50
   5 -10   4    1.70    0.50
   5  10   4    5.00    0.80
   5  10   4    2.80    0.50
   5  10   4    1.70    0.90
   5  10   4    3.40    0.60
  -5  10  -4    3.00    0.90
   6 -10   4   11.50    1.00
   6 -10   4   10.30    2.30
   6  10   4   11.60    1.10
   6  10   4   12.10    2.00
  -6  10  -4   11.80    1.10
   6  10   4   11.00    1.00
   6  10   4   12.80    1.20
   7 -10   4   20.50    1.40
   7  10   4   18.00    1.50
   7  10   4   18.60    1.40
   7  10   4   17.10    1.30
   8  10   4   30.10    1.90
   8  10   4   27.00    1.90
  10 -11  -4   10.20    1.00
  10  11  -4   11.80    1.00
 -10  11   4    9.80    1.10
   9 -11  -4    3.30    0.60
  -9 -11   4    3.00    0.70
   9  11  -4    4.60    0.80
  -9  11   4    4.00    0.80
  -8 -11   4  164.38   10.50
  -8  11   4  168.78   10.50
   8  11  -4  187.68   10.20
   8  11  -4  155.28   10.40
  -7 -11   4  143.89    9.30
  -7  11   4  154.38    9.10
   7  11  -4  130.19    9.30
   7  11  -4  155.78    9.00
   7  11  -4  155.78   10.70
  -7  11   4  157.38    9.50
  -6 -11   4 1182.08   71.19
   6  11  -4 1271.27   70.89
  -6  11   4 1283.07   70.89
   6  11  -4 1102.09   71.19
  -6  11   4 1197.08   71.29
   6  11  -4 1164.78   72.59
  -5 -11   4   15.40    1.10
  -5 -11   4   12.50    1.50
   5  11  -4   14.10    2.70
  -5  11   4   13.00    1.70
   5  11  -4   12.00    1.40
   5  11  -4   15.30    1.10
  -5  11   4   11.80    1.10
  -4 -11   4   64.49    4.30
  -4 -11   4   62.89    4.60
  -4  11   4   75.69    4.90
   4  11  -4   71.29    4.60
  -4  11   4   68.59    4.40
   4  11  -4   73.99    4.30
   4  11  -4   80.69    6.20
  -3 -11   4    0.40    0.30
  -3 -11   4    0.70    0.40
  -3  11   4    0.90    0.30
   3  11  -4    0.60    0.60
  -2 -11   4    0.60    0.30
  -2  11   4    1.20    0.30
   2  11  -4    1.40    0.50
  -1 -11   4   77.49    4.60
  -1  11   4   71.79    4.70
   1  11  -4   75.09    4.80
   0 -11   4   33.80    2.00
   0 -11   4   33.60    2.10
   0 -11   4   31.70    2.20
   0  11  -4   28.10    2.90
   0  11   4   31.60    2.10
   0  11  -4   34.70    2.40
   1 -11   4  303.97   17.40
   1 -11   4  294.47   17.40
   1 -11   4  296.97   17.20
  -1  11  -4  298.07   18.30
   1  11   4  271.57   17.30
   1  11   4  299.37   18.10
  -1  11  -4  275.07   17.50
   1  11   4  290.67   17.30
   2 -11   4   49.50    2.70
   2 -11   4   41.40    2.80
   2 -11   4   49.50    2.60
   2  11   4   37.60    2.80
  -2  11  -4   38.20    3.10
  -2  11  -4   45.40    3.70
   2  11   4   44.30    2.80
   2  11   4   43.50    3.50
   2  11   4   41.90    2.80
   3 -11   4  289.27   17.00
   3  11   4  304.77   17.00
   3  11   4  292.17   17.00
   3  11   4  282.67   17.80
  -3  11  -4  251.37   17.20
   3  11   4  286.87   17.00
   4 -11   4  117.39    7.10
   4  11   4  115.69    7.10
   4  11   4  121.49    7.20
  -4  11  -4  107.69    7.20
   4  11   4  116.59    7.10
   5  11   4   53.89    3.40
   5  11   4   51.99    4.30
   5  11   4   54.19    3.50
   5  11   4   49.70    3.40
   6 -11   4   16.20    1.20
   6  11   4   14.20    1.20
  -6  11  -4   14.70    1.30
   6  11   4   15.10    1.20
   6  11   4   14.70    1.30
   7 -11   4    2.60    0.50
   7  11   4    1.80    0.40
   7  11   4    3.30    0.50
   7  11   4    2.20    0.50
   8  11   4    3.40    0.50
   8  11   4    2.90    0.40
  10 -12  -4    2.10    0.40
  10 -12  -4    1.10    0.30
 -10  12   4    1.30    0.50
   9 -12  -4   38.30    2.70
  -9 -12   4   39.30    2.70
   9  12  -4   39.10    2.70
  -9  12   4   37.70    2.70
  -8 -12   4   -0.70    0.40
   8  12  -4    0.20    0.40
  -8  12   4    0.30    0.50
  -7 -12   4  399.46   25.20
   7  12  -4  388.56   25.20
   7  12  -4  447.16   25.00
   7  12  -4  452.35   26.90
  -7  12   4  420.56   25.30
  -6 -12   4  221.38   14.40
  -6  12   4  261.37   14.20
   6  12  -4  250.77   14.20
  -6  12   4  225.78   14.60
   6  12  -4  221.88   14.50
  -5 -12   4  984.80   54.19
   5  12  -4  949.11   54.19
  -5  12   4  923.21   54.59
   5  12  -4  883.21   54.49
  -5  12   4  843.72   54.19
  -4 -12   4   45.70    3.30
  -4 -12   4   50.29    3.00
   4  12  -4   43.80    3.30
   4  12  -4   50.49    3.00
  -4  12   4   44.20    3.00
  -4  12   4   44.50    3.60
  -3 -12   4   82.69    5.00
  -3  12   4   80.39    5.00
   3  12  -4   81.29    5.30
  -2 -12   4    1.10    0.30
   2 -12  -4    0.30    0.40
   2  12  -4    0.00    0.40
  -2  12   4    0.10    0.20
  -1 -12   4    0.10    0.30
  -1  12   4    0.00    0.20
   1  12  -4    0.00    0.40
   0 -12   4  269.27   14.90
   0 -12   4  268.57   14.70
   0 -12   4  244.88   14.90
   0  12  -4  225.98   15.90
   0  12  -4  238.98   15.10
   0  12   4  244.28   15.80
   0  12   4  263.47   14.90
   0  12   4  233.68   14.90
   1 -12   4    0.40    0.30
   1 -12   4    0.00    0.10
   1 -12   4   -0.10    0.20
   1  12   4    0.20    0.20
  -1  12  -4    0.40    0.90
   1  12   4    0.90    0.30
   1  12   4    1.00    0.70
   1  12   4    0.10    0.30
  -1  12  -4    1.50    0.60
   2 -12   4   78.89    4.40
   2 -12   4   73.39    4.50
   2 -12   4   78.59    4.30
  -2  12  -4   75.99    5.40
   2  12   4   71.39    4.50
   2  12   4   70.69    5.30
   2  12   4   67.79    4.50
  -2  12  -4   62.09    4.70
   2  12   4   66.69    4.50
   3 -12   4    3.20    0.50
   3  12   4    3.10    0.50
  -3  12  -4    3.30    0.90
   3  12   4    3.30    0.90
   3  12   4    3.50    0.60
   3  12   4    3.40    0.60
   4 -12   4   12.00    1.10
   4  12   4   11.70    1.10
   4  12   4   12.40    1.20
   4  12   4   13.80    1.10
   4  12   4   10.50    1.80
  -4  12  -4   11.70    1.60
   5 -12   4   31.90    2.20
  -5  12  -4   30.60    2.40
   5  12   4   30.90    2.40
   5  12   4   34.20    3.20
   5  12   4   30.90    2.20
   5  12   4   33.00    2.20
   6 -12   4    0.10    0.30
   6  12   4   -0.10    0.40
   6  12   4    0.20    0.40
  -6  12  -4    0.40    0.40
   6  12   4    0.50    0.30
   7 -12   4   23.50    1.70
   7  12   4   22.90    1.60
   7  12   4   26.00    1.80
   7  12   4   24.00    1.60
   8  12   4   25.10    1.80
   8  12   4   28.20    1.80
   9 -13  -4   -0.20    0.40
   9 -13  -4    0.00    0.50
  -9  13   4   -0.50    0.40
   9  13  -4    0.50    0.40
  -8  13   4    2.70    0.70
   8  13  -4    2.70    0.60
  -7 -13   4    0.60    0.50
   7  13  -4    0.90    0.30
   7  13  -4    0.90    0.60
  -6 -13   4    0.30    0.50
  -6  13   4    0.20    0.30
   6  13  -4    0.90    0.60
  -6  13   4   -0.30    0.50
   6  13  -4    0.50    0.30
  -5 -13   4   20.60    1.90
  -5  13   4   19.60    2.10
  -5  13   4   21.20    1.60
   5  13  -4   23.50    1.50
   5  13  -4   24.40    2.00
  -4 -13   4   39.40    2.30
   4  13  -4   35.00    2.60
  -4  13   4   29.70    2.90
  -4  13   4   34.30    2.30
  -3 -13   4    1.40    0.40
   3 -13  -4    1.90    0.60
   3  13  -4    1.30    0.50
  -3  13   4    0.80    0.30
  -2 -13   4   76.39    5.00
   2 -13  -4   86.29    5.20
  -2  13   4   82.09    5.10
   2  13  -4   81.79    5.30
  -1 -13   4  376.76   21.30
   1 -13  -4  354.86   21.40
  -1  13   4  332.87   21.30
   1  13  -4  365.76   21.50
   0 -13   4   14.20    0.90
   0 -13   4   14.20    1.10
   0 -13   4   14.90    1.20
   0  13   4   14.20    1.20
   0  13  -4   16.40    1.50
   0  13   4   12.90    1.80
   0  13   4   14.80    1.10
   0  13  -4   16.60    2.20
   1 -13   4   82.29    5.10
   1 -13   4   90.09    4.90
   1 -13   4   89.69    5.00
   1  13   4   71.69    5.00
   1  13   4   81.89    5.10
  -1  13  -4   76.09    6.00
  -1  13  -4   74.69    5.30
   1  13   4   74.29    5.90
   1  13   4   87.19    5.10
   2 -13   4   38.90    2.30
   2 -13   4   38.80    2.40
   2 -13   4   40.80    2.60
  -2  13  -4   38.80    3.60
   2  13   4   37.40    2.50
  -2  13  -4   34.10    2.90
   2  13   4   38.90    3.50
   2  13   4   34.30    2.50
   2  13   4   43.10    2.60
   3 -13   4  278.17   15.70
   3  13   4  262.77   15.70
  -3  13  -4  247.08   15.90
   3  13   4  282.57   17.40
   3  13   4  246.08   15.70
   3  13   4  262.97   15.70
   4 -13   4   13.60    1.20
   4  13   4   14.10    1.30
   4  13   4   14.10    1.20
   4  13   4   14.30    1.20
   4  13   4   13.00    2.10
  -4  13  -4   16.20    1.80
   5 -13   4    5.90    0.70
   5  13   4    6.30    1.50
   5  13   4    4.90    0.60
   5  13   4    5.30    0.70
  -5  13  -4    4.70    0.90
   5  13   4    4.70    0.70
   6 -13   4    2.70    0.50
   6  13   4    2.30    0.40
  -6  13  -4    2.00    0.50
   6  13   4    2.60    0.50
   7 -13   4   29.20    2.10
   7  13   4   31.70    2.10
   7  13   4   35.70    2.20
   9 -14  -4   14.30    1.20
   9 -14  -4   15.10    1.20
  -9  14   4   15.30    1.30
   9  14  -4   15.30    1.30
   8 -14  -4    2.20    0.60
  -8  14   4    1.90    0.60
   8  14  -4    1.50    0.50
   7  14  -4   13.50    1.40
  -7  14   4   15.30    1.60
  -6  14   4   35.70    2.20
   6  14  -4   38.90    4.00
   6  14  -4   31.00    2.50
  -6  14   4   29.50    2.70
   5 -14  -4  121.59    7.20
  -5  14   4  114.79    7.40
   5  14  -4  112.29    7.30
  -5  14   4  109.29    7.00
  -4 -14   4   56.49    3.20
   4 -14  -4   51.19    3.40
   4  14  -4   49.30    3.50
  -4  14   4   47.00    3.20
  -4  14   4   41.60    3.70
   3 -14  -4   62.89    4.00
  -3 -14   4   60.89    3.70
   3  14  -4   57.89    4.00
  -3  14   4   54.89    3.70
  -2 -14   4   17.30    1.30
   2 -14  -4   18.00    1.50
  -2  14   4   16.80    1.30
   2  14  -4   17.10    1.70
   1 -14  -4   81.99    5.40
  -1 -14   4   84.09    5.30
  -1  14   4   89.99    5.30
   1  14  -4   87.39    5.60
  -1  14   4   85.59    6.40
   0 -14   4  168.58   10.40
   0 -14  -4  170.38   10.70
   0 -14  -4  168.98   10.40
   0 -14   4  172.58   10.60
   0 -14   4  181.28   10.60
   0  14  -4  155.58   11.70
   0  14   4  184.78   10.50
   0  14  -4  188.78   10.90
   0  14   4  174.18   10.60
   0  14   4  181.08   11.70
   1 -14   4   32.50    2.30
   1 -14   4   37.10    2.30
   1 -14   4   36.70    2.10
  -1  14  -4   33.60    3.40
   1  14   4   35.70    3.30
   1  14   4   33.60    2.30
   1  14   4   33.90    2.30
   2 -14   4   39.30    2.60
  -2  14  -4   35.50    3.00
  -2  14  -4   40.20    3.80
   2  14   4   39.40    2.60
   2  14   4   43.80    3.10
   2  14   4   43.10    3.70
   2  14   4   38.70    2.60
   3 -14   4   42.30    2.60
   3  14   4   40.20    2.60
  -3  14  -4   36.40    3.10
   3  14   4   40.70    3.60
   3  14   4   36.80    2.60
   3  14   4   38.40    2.60
   4 -14   4   70.29    4.50
   4  14   4   70.99    4.40
   4  14   4   67.09    4.40
  -4  14  -4   71.49    4.70
   5 -14   4    7.90    0.80
   5  14   4    7.60    0.80
  -5  14  -4    7.20    1.00
   5  14   4    7.50    0.80
   5  14   4    7.10    0.70
   6 -14   4    2.70    0.50
   6  14   4    1.50    0.40
  -6  14  -4    3.10    0.50
   6  14   4    2.30    0.40
   6  14   4    2.00    0.40
   7  14   4   57.19    3.60
   7  14   4   56.79    3.50
   9 -15  -4    4.40    0.60
   9 -15  -4    4.70    0.70
  -9  15   4    4.20    0.60
   9  15  -4    5.90    0.80
   8 -15  -4   29.70    2.60
  -8  15   4   30.00    2.30
   8  15  -4   35.50    2.40
   7 -15  -4   10.10    1.10
   7  15  -4    7.50    1.10
  -7  15   4    9.40    1.30
   6 -15  -4    3.10    0.80
  -6  15   4    4.30    0.70
   6  15  -4    3.40    0.80
  -6  15   4    3.80    1.00
   6  15  -4    1.30    1.70
   5 -15  -4   42.40    2.80
  -5  15   4   38.90    4.80
   5  15  -4   33.80    2.80
  -5  15   4   39.60    2.50
  -5  15   4   36.50    3.00
  -4 -15   4   50.79    2.90
   4 -15  -4   46.60    3.10
  -4  15   4   42.30    2.90
   4  15  -4   45.40    3.30
  -4  15   4   51.79    4.70
  -4  15   4   38.40    3.40
  -3 -15   4    4.40    0.90
   3  15  -4    3.20    0.80
  -3  15   4    3.50    1.30
  -3  15   4    3.80    0.60
  -2 -15   4    3.30    0.50
   2 -15  -4    3.70    0.60
  -2  15   4    3.80    0.70
  -2  15   4    5.70    1.30
   2  15  -4    2.60    0.70
  -1 -15   4   12.90    1.00
  -1  15   4   11.80    1.00
   1  15  -4   12.50    1.40
  -1  15   4   10.40    1.90
  -1  15   4   12.20    1.00
   0 -15   4  697.53   40.80
   0 -15  -4  669.83   40.90
   0 -15  -4  673.03   40.60
   0  15   4  715.93   40.80
   0  15  -4  666.63   42.10
   0  15   4  673.53   42.00
   0  15  -4  718.23   41.10
   1 -15   4   52.89    3.00
   1 -15   4   46.30    3.20
   1 -15   4   52.89    3.20
   1  15   4   49.20    3.20
   1  15   4   45.70    3.10
   1  15   4   43.60    5.00
  -1  15  -4   48.80    3.60
  -1  15  -4   52.69    4.30
   2 -15   4  226.68   13.80
   2 -15   4  249.38   13.70
   2 -15   4  248.88   13.60
   2  15   4  209.68   13.70
  -2  15  -4  228.78   14.10
   2  15   4  227.68   15.00
   2  15   4  237.28   13.80
   2  15   4  206.78   13.70
   3  15   4   14.40    1.20
   3  15   4   16.00    1.30
   3  15   4   15.70    1.20
   3  15   4   15.10    2.30
   4 -15   4   70.49    4.40
   4  15   4   74.29    4.30
   4  15   4   67.69    4.30
  -4  15  -4   63.29    4.50
   4  15   4   76.29    5.60
   4  15   4   62.19    4.20
   5 -15   4   27.40    1.90
   5  15   4   24.60    1.80
  -5  15  -4   26.10    2.10
   5  15   4   25.50    1.80
   6 -15   4   62.69    3.90
   6  15   4   63.09    3.90
   6  15   4   62.29    3.90
   7  15   4    7.10    0.60
   7  15   4    6.20    0.60
   8 -16  -4    0.10    0.40
   8 -16  -4    0.20    0.40
  -8  16   4   -0.10    0.40
   8  16  -4   -0.60    0.40
   7  16  -4   24.60    2.00
  -7  16   4   22.90    2.00
   6 -16  -4  167.28   10.00
   6  16  -4  156.38   10.10
  -6  16   4  165.88   10.30
   5 -16  -4    1.90    0.70
  -5  16   4    0.30    0.30
  -5  16   4    0.10    0.60
   5  16  -4   -0.10    0.50
   4 -16  -4  309.67   18.60
   4  16  -4  327.27   18.90
  -4  16   4  341.67   20.40
  -4  16   4  303.67   18.50
  -4  16   4  278.67   18.90
   3 -16  -4  367.96   21.10
  -3 -16   4  378.06   21.00
   3  16  -4  323.67   21.30
  -3  16   4  333.17   21.00
  -3  16   4  361.96   22.60
  -2 -16   4  387.96   22.20
   2 -16  -4  388.66   22.30
   2  16  -4  358.36   22.50
  -2  16   4  379.06   22.20
  -2  16   4  343.47   23.60
  -1 -16   4  123.89    8.00
   1 -16  -4  135.19    8.10
   1 -16  -4  136.89    7.90
  -1  16   4  114.09    9.20
   1  16  -4  137.79    8.40
  -1  16   4  131.89    8.00
  -1  16   4  134.99    8.00
   0 -16   4    1.40    0.40
   0 -16  -4    0.60    0.40
   0 -16  -4    0.60    0.20
   0  16  -4    1.10    1.30
   0  16  -4    1.20    0.70
   0  16   4    1.70    1.10
   0  16   4    1.10    0.40
   1 -16   4   -0.10    0.30
   1  16   4    0.40    0.30
  -1  16  -4    0.30    1.40
   1  16   4    1.20    1.00
   2 -16   4  184.98   10.80
   2  16   4  159.48   10.70
   2  16   4  181.68   12.00
   2  16   4  182.18   10.80
  -2  16  -4  183.38   11.10
   3 -16   4  339.27   22.10
  -3  16  -4  368.46   22.30
   3  16   4  377.86   22.10
   3  16   4  397.86   22.20
   4 -16   4    3.50    0.60
   4  16   4    4.00    0.60
  -4  16  -4    5.30    1.00
   4  16   4    3.50    0.50
   5 -16   4   30.70    2.00
   5  16   4   28.30    1.90
   5  16   4   25.90    2.00
  -5  16  -4   27.20    2.10
   6 -16   4   31.70    2.20
   6  16   4   34.70    2.20
   6  16   4   34.70    2.20
   8 -17  -4    0.30    0.40
   8 -17  -4    1.00    0.40
   8  17  -4    0.70    0.40
  -8  17   4    0.70    0.40
   7  17  -4  142.49    8.80
   6 -17  -4    5.80    0.90
  -6  17   4    3.10    0.90
   6  17  -4    5.40    0.90
   5 -17  -4   38.40    2.60
  -5  17   4   34.90    2.90
   5  17  -4   35.40    2.80
  -5  17   4   38.60    2.40
   4  17  -4    1.10    0.60
  -4  17   4    4.00    2.20
  -4  17   4    1.80    0.40
  -3 -17   4   91.59    5.50
   3 -17  -4   91.19    5.70
   3  17  -4   84.99    5.90
  -3  17   4   99.69    7.40
  -3  17   4   85.09    5.50
   2 -17  -4   16.60    1.50
  -2 -17   4   22.00    1.50
  -2  17   4   21.50    1.50
   2  17  -4   19.40    1.90
  -2  17   4   20.50    2.90
   1 -17  -4   53.09    3.40
   1 -17  -4   53.59    3.10
  -1 -17   4   49.30    3.30
  -1  17   4   50.49    3.30
   1  17  -4   54.19    3.70
   1  17  -4   49.10    4.70
  -1  17   4   46.80    4.50
   0 -17  -4    0.20    0.10
   0 -17  -4    0.20    0.30
   0 -17   4   -0.20    0.30
   0  17   4    0.20    1.10
   0  17  -4   -0.30    0.60
   0  17  -4   -2.50    1.10
   0  17   4    0.00    0.30
   1 -17   4   11.50    1.00
  -1 -17  -4   12.00    0.80
  -1 -17  -4   12.10    1.10
  -1  17  -4   11.70    1.60
  -1  17  -4   15.80    2.60
   1  17   4   12.70    1.10
   1  17   4   12.30    2.10
   2 -17   4  159.98   10.30
  -2  17  -4  174.98   10.70
   2  17   4  182.38   11.90
   2  17   4  171.18   10.40
   3 -17   4    0.50    0.40
  -3  17  -4    1.90    0.90
   3  17   4    0.90    0.40
   4 -17   4   33.80    2.30
   4  17   4   34.20    2.30
   4  17   4   38.70    2.40
  -4  17  -4   32.50    2.60
   5 -17   4  221.48   13.50
  -5  17  -4  220.08   13.60
   5  17   4  226.18   13.60
   5  17   4  236.68   13.50
   6  17   4   15.90    1.10
   6  17   4   16.30    1.10
   7 -18  -4    6.90    0.80
   7  18  -4    6.80    0.90
  -7  18   4    5.90    0.80
   6 -18  -4    1.20    0.60
   6  18  -4    0.40    0.50
  -6  18   4    1.40    0.80
   5 -18  -4    3.10    0.70
   5  18  -4    2.50    0.70
  -5  18   4    3.20    0.40
  -5  18   4    2.90    0.90
   4 -18  -4    0.90    0.60
  -4  18   4    0.60    0.80
   4  18  -4    1.20    0.60
   3 -18  -4   22.00    1.70
  -3  18   4   20.10    1.50
  -3  18   4   19.40    3.20
   3  18  -4   21.30    1.90
   2 -18  -4    0.70    0.20
   2 -18  -4    0.80    0.40
  -2 -18   4    0.40    0.30
   2  18  -4    0.20    0.60
  -2  18   4    0.20    0.30
  -2  18   4   -0.40    1.30
  -1 -18   4  218.98   12.70
   1 -18  -4  205.78   12.60
   1 -18  -4  210.18   13.00
  -1  18   4  218.78   14.30
   1  18  -4  207.88   14.30
  -1  18   4  204.98   12.80
   1  18  -4  216.68   13.10
   0 -18   4   29.90    2.10
   0 -18  -4   31.40    2.00
   0 -18  -4   30.50    2.20
   0  18   4   33.10    3.60
   0  18  -4   29.20    2.60
   0  18  -4   34.90    3.80
   0  18   4   34.10    2.20
  -1 -18  -4   34.80    2.30
  -1 -18  -4   33.70    2.50
   1 -18   4   38.10    2.50
   1  18   4   45.00    2.60
   1  18   4   45.80    4.10
   2 -18   4    0.60    0.30
   2  18   4    0.00    0.30
  -2  18  -4    0.10    0.80
   3 -18   4   72.89    4.80
   3  18   4   81.19    4.90
  -3  18  -4   79.49    5.20
   4 -18   4   39.60    2.60
   4  18   4   41.30    2.70
  -4  18  -4   41.30    2.90
   5 -18   4  161.68   10.00
  -5  18  -4  166.98   10.10
   5  18   4  172.28   10.10
   7 -19  -4   97.59    6.20
  -7  19   4  100.39    6.30
   7  19  -4  108.39    6.40
   6 -19  -4   -0.20    0.40
   6  19  -4   -0.30    0.40
  -6  19   4    0.50    0.60
   5 -19  -4    2.60    0.60
  -5  19   4    2.80    0.80
   5  19  -4    1.70    0.60
   4 -19  -4    1.10    0.50
   4  19  -4    1.40    0.70
  -4  19   4    1.90    0.40
   3 -19  -4    3.50    0.40
   3 -19  -4    3.90    0.70
   3  19  -4    2.90    0.80
   2 -19  -4   72.79    4.70
   2 -19  -4   72.49    4.40
   2  19  -4   71.39    5.00
  -2  19   4   75.49    4.60
  -1 -19   4    1.40    0.50
   1 -19  -4    1.40    0.20
   1 -19  -4    1.50    0.40
  -1  19   4    1.50    1.70
   1  19  -4    0.50    2.50
  -1  19   4    1.50    0.40
   1  19  -4    1.50    0.80
   0 -19  -4    8.80    0.90
   0 -19   4    9.60    0.90
   0 -19  -4    8.80    0.60
   0  19   4    8.60    0.90
   0  19  -4    9.80    1.40
  -1 -19  -4   25.40    1.90
   1 -19   4   24.50    1.90
  -1 -19  -4   25.70    1.70
  -1  19  -4   27.90    2.40
   1  19   4   29.20    1.90
   2 -19   4   53.59    3.60
  -2  19  -4   59.59    4.10
   2  19   4   57.89    3.70
   3 -19   4   14.10    1.10
   3  19   4   14.90    1.20
  -3  19  -4   15.20    1.70
   4 -19   4   21.60    1.60
   4  19   4   24.90    1.60
  -4  19  -4   20.30    1.80
   5  19   4   19.60    1.30
  -5  19  -4   18.20    1.40
   6 -20  -4    0.90    0.20
   6 -20  -4    1.00    0.30
   6  20  -4    0.60    0.50
  -6  20   4    0.30    0.40
   5 -20  -4   26.70    1.80
   5 -20  -4   26.10    1.60
  -5  20   4   23.70    2.10
   5  20  -4   25.10    2.10
   4 -20  -4   29.80    1.90
   4 -20  -4   29.70    2.10
   4  20  -4   26.10    2.40
  -4  20   4   33.90    2.00
   3 -20  -4   21.70    1.40
   3 -20  -4   21.50    1.70
  -3  20   4   24.60    1.60
   3  20  -4   21.90    2.10
   2 -20  -4   18.20    1.40
   2 -20  -4   18.20    1.20
  -2  20   4   18.90    1.40
   2  20  -4   19.10    1.90
   1 -20  -4   74.59    5.00
   1 -20  -4   75.69    4.70
   1  20  -4   79.89    5.30
  -1  20   4   86.09    5.00
   0 -20   4   94.89    5.40
   0 -20  -4   82.59    5.40
   0 -20  -4   84.29    5.20
   0  20   4   85.19    5.40
   0  20  -4   90.59    5.80
   1 -20   4    7.30    0.70
  -1 -20  -4    7.00    0.80
  -1 -20  -4    7.10    0.50
  -1  20  -4    8.40    1.30
   1  20   4    7.20    0.80
   2 -20   4   -0.10    0.30
  -2  20  -4    0.20    0.70
   2  20   4    0.20    0.30
   3 -20   4   16.90    1.40
  -3  20  -4   18.20    1.80
   3  20   4   16.90    1.30
   4 -20   4   21.90    1.50
   4  20   4   25.60    1.60
   6 -21  -4   41.80    2.50
   6 -21  -4   43.00    2.60
   6  21  -4   37.10    2.80
   5 -21  -4    8.50    0.60
   5 -21  -4    8.40    0.80
  -5  21   4    8.00    1.10
   5  21  -4    8.90    1.20
   4 -21  -4    9.10    0.80
   4 -21  -4    8.90    0.60
   4  21  -4    7.00    1.00
   3 -21  -4   18.20    1.20
   3 -21  -4   18.30    1.40
  -3  21   4   20.70    1.30
   3  21  -4   18.00    1.90
   2 -21  -4    2.60    0.70
   2 -21  -4    2.00    0.30
   2  21  -4    1.90    0.80
  -2  21   4    1.90    0.40
   1 -21  -4   44.90    2.90
   1 -21  -4   44.60    3.10
  -1  21   4   48.50    3.00
   1  21  -4   51.89    3.50
   0 -21  -4   30.90    1.90
   0 -21  -4   30.80    2.10
   0  21  -4   31.60    2.60
   0  21   4   31.70    2.10
   1 -21   4    6.40    0.70
  -1  21  -4    9.10    1.20
   1  21   4    7.90    0.70
   2 -21   4   22.00    1.60
  -2  21  -4   25.10    2.20
   2  21   4   26.00    1.70
   3 -21   4    0.00    0.40
   3  21   4    0.10    0.20
  -3  21  -4    0.30    0.60
   5 -22  -4   13.30    1.00
   5 -22  -4   13.10    0.80
   5  22  -4   12.00    1.30
   4 -22  -4   54.49    3.40
   4 -22  -4   53.99    3.30
   4  22  -4   54.79    3.70
   3 -22  -4   46.10    2.80
   3 -22  -4   46.50    3.00
   3  22  -4   45.70    3.30
  -3  22   4   49.80    2.90
   2 -22  -4   91.59    5.80
   2 -22  -4   91.09    6.00
  -2  22   4  110.09    6.00
   2  22  -4   98.59    6.30
   1 -22  -4   50.99    3.30
   1 -22  -4   51.69    3.10
   1  22  -4   51.59    3.60
  -1  22   4   50.49    3.20
   0 -22  -4   17.30    1.30
   0 -22  -4   17.30    1.10
   0  22  -4   16.90    1.80
   0  22   4   18.00    1.30
  -1  22  -4    5.80    1.00
   1  22   4    4.30    0.50
   2  22   4    8.70    0.70
   3  22   4    7.00    0.60
  -3  22  -4    7.10    1.00
   3 -23  -4   62.59    3.70
   3 -23  -4   63.09    3.80
   3  23  -4   59.49    4.10
   2 -23  -4    3.70    0.50
   2 -23  -4    4.00    0.30
   2  23  -4    5.40    0.90
  -2  23   4    3.60    0.40
   1 -23  -4   50.69    3.10
   1 -23  -4   51.29    3.30
   1  23  -4   53.99    3.60
   0  23  -4   17.10    1.70
   0  23   4   17.30    1.20
  -1  23  -4   84.59    5.50
   1  23   4   87.89    5.30
  11   0  -5    0.60    0.40
 -11   0   5    0.90    0.60
  10   0  -5    0.00    0.40
 -10   0   5   -0.80    0.70
  -9   0   5   -1.10    0.70
   9   0  -5   -0.30    0.40
  -8   0   5   -0.20    0.70
   8   0  -5   -0.10    0.40
  -7   0   5    0.10    0.30
  -7   0   5   -1.20    0.60
   7   0  -5    1.00    0.50
  -6   0   5    0.80    0.60
   6   0  -5    0.40    0.40
  -6   0   5    0.60    0.30
   6   0  -5    0.20    0.90
  -5   0   5    0.10    0.20
   5   0  -5    0.50    0.60
   5   0  -5    0.20    0.40
  -4   0   5    0.00    0.20
   4   0  -5    0.50    0.50
   3   0  -5    0.30    0.50
  -3   0   5    0.20    0.20
   2   0  -5    0.80    0.70
  -1   0   5    7.50    1.30
   0   0  -5    1.00    0.60
   0   0   5   -0.50    0.50
  -2   0  -5    0.30    0.50
  -3   0  -5    0.20    0.60
   3   0   5    0.20    0.20
   3   0   5    0.20    0.30
   4   0   5    0.10    0.30
   4   0   5   -0.10    0.60
  -4   0  -5   -0.20    0.70
   4   0   5    0.00    0.40
   5   0   5   -0.30    0.70
   5   0   5    0.30    0.40
   6   0   5    0.00    0.50
   6   0   5    0.10    1.00
   6   0   5    0.80    0.50
   6   0   5    0.00    0.30
   7   0   5    0.20    0.40
   7   0   5    0.50    0.50
   7   0   5    0.50    0.30
   8   0   5    0.20    0.20
   8   0   5    0.00    0.20
  11  -1  -5    9.50    0.90
 -11   1   5    7.30    1.00
  10  -1  -5   47.50    3.20
 -10  -1   5   46.60    3.40
  10   1  -5   50.69    3.30
 -10   1   5   45.10    3.40
   9  -1  -5   67.99    4.70
  -9  -1   5   71.69    4.80
  -9   1   5   69.89    4.80
   9   1  -5   72.29    4.70
  -8  -1   5  123.19    8.00
   8  -1  -5  129.89    7.90
  -8   1   5  124.39    8.00
   8   1  -5  122.49    7.90
  -7  -1   5    4.00    0.50
   7   1  -5    3.80    0.70
   6  -1  -5   77.29    5.00
   6  -1  -5   77.39    5.50
  -6  -1   5   87.39    5.30
  -6  -1   5   77.59    4.90
   6   1  -5   78.79    5.70
  -6   1   5   73.49    4.90
   6   1  -5   79.09    5.10
  -5  -1   5   39.30    2.60
   5  -1  -5   36.30    3.20
   5  -1  -5   41.10    2.70
  -5   1   5   44.30    2.60
   5   1  -5   34.00    3.20
   5   1  -5   42.30    2.80
   4  -1  -5   67.29    5.00
  -4  -1   5   70.89    4.30
   4   1  -5   66.69    5.00
  -4   1   5   70.69    4.30
  -3  -1   5  134.19    8.00
   3  -1  -5  127.69    8.70
  -3   1   5  133.99    8.00
   3   1  -5  135.49    8.80
   2  -1  -5   97.69    6.60
   2   1  -5   94.19    6.60
   1  -1  -5   62.59    4.40
  -1   1   5   52.89    4.20
   1   1  -5   59.99    4.40
   0  -1   5  747.73   46.30
   0  -1  -5  813.02   46.90
   0   1  -5  807.72   46.90
   0   1   5  750.32   46.30
  -1  -1  -5   -0.10    0.50
   1  -1   5    0.30    0.40
  -1   1  -5    0.10    0.40
  -2  -1  -5   41.30    3.30
   2  -1   5   37.00    2.80
  -2   1  -5   37.90    3.20
   2   1   5   41.00    2.60
   2   1   5   40.90    2.60
   3  -1   5  318.87   20.10
   3  -1   5  329.07   19.80
   3  -1   5  346.47   19.80
  -3  -1  -5  343.67   20.60
   3   1   5  344.67   19.80
   3   1   5  318.17   19.80
  -3   1  -5  327.37   20.50
   4  -1   5  102.59    6.20
   4  -1   5  102.59    6.70
   4  -1   5   97.69    6.20
   4   1   5   97.39    6.20
   4   1   5   97.79    6.20
   4   1   5  105.99    6.50
   5  -1   5    4.80    0.70
   5  -1   5    7.20    1.30
   5  -1   5    4.40    0.70
   5   1   5    3.80    0.90
   5   1   5    4.30    0.70
   5   1   5    2.80    0.60
   6  -1   5  459.05   28.70
   6  -1   5  466.25   27.80
   6  -1   5  503.75   27.90
   6  -1   5  439.06   27.90
   6   1   5  484.45   27.80
   6   1   5  455.25   27.90
   6   1   5  466.15   27.90
   6   1   5  470.15   28.60
   7  -1   5  363.56   24.20
   7  -1   5  399.06   24.20
   7  -1   5  442.06   24.20
   7   1   5  413.56   24.30
   7   1   5  407.66   24.30
   7   1   5  417.66   24.20
   8  -1   5    1.30    0.40
   8  -1   5    1.30    0.60
   8  -1   5    2.70    0.40
   8   1   5    2.20    0.40
   8   1   5    2.30    0.30
  11  -2  -5   13.30    1.00
 -11   2   5   11.40    1.30
  11   2  -5   10.40    1.10
 -10  -2   5  388.86   22.40
  10  -2  -5  348.27   22.30
 -10   2   5  381.36   22.40
  10   2  -5  372.06   22.30
   9  -2  -5  296.57   17.10
  -9  -2   5  286.37   17.20
  -9   2   5  275.57   17.10
   9   2  -5  267.07   17.00
   8  -2  -5  393.56   23.60
  -8  -2   5  376.56   23.70
   8   2  -5  384.16   23.60
  -8   2   5  415.36   23.70
   7  -2  -5  114.59    7.20
  -7  -2   5  113.29    7.40
   7   2  -5  113.99    7.30
  -7   2   5  123.09    7.00
  -7   2   5  109.99    7.30
   6  -2  -5    3.60    0.60
   6  -2  -5    4.40    1.10
  -6  -2   5    3.90    0.50
  -6   2   5    2.80    0.50
   6   2  -5    5.50    1.30
   6   2  -5    3.60    0.70
  -6   2   5    3.30    0.80
  -5  -2   5    5.50    0.60
   5  -2  -5    4.00    1.00
   5   2  -5    4.70    0.70
   5   2  -5    4.40    1.10
  -5   2   5    6.00    0.60
  -4  -2   5   50.59    3.10
   4  -2  -5   48.50    3.80
  -4   2   5   47.20    3.10
   4   2  -5   51.59    3.90
  -3  -2   5    0.50    0.20
   3  -2  -5    0.40    0.50
   3   2  -5    1.00    0.70
  -3   2   5    0.70    0.20
  -2  -2   5    3.90    0.40
   2  -2  -5    4.80    1.00
   2   2  -5    2.20    0.70
   1  -2  -5  922.71   52.29
  -1   2   5  792.72   51.99
   1   2  -5  902.91   52.29
   0  -2   5 1035.90   67.69
   0  -2  -5 1234.68   68.29
   0   2  -5 1197.18   68.19
   0   2   5 1104.69   67.69
   1  -2   5  267.97   16.80
  -1  -2  -5  287.27   17.40
  -1   2  -5  276.77   17.30
  -2  -2  -5   31.60    2.90
   2  -2   5   34.90    2.60
   2   2   5   36.20    2.30
  -2   2  -5   29.90    2.90
   2   2   5   34.70    2.20
  -3  -2  -5  359.96   22.80
   3  -2   5  401.46   22.10
   3  -2   5  398.96   22.10
   3  -2   5  394.66   22.60
  -3   2  -5  333.57   22.70
   3   2   5  343.67   22.00
   3   2   5  358.76   22.10
   4  -2   5  257.37   14.10
   4  -2   5  228.38   14.70
   4  -2   5  207.18   14.10
   4   2   5  236.08   14.10
   4   2   5  229.78   14.40
  -4   2  -5  254.77   14.80
   5  -2   5    0.20    0.40
   5  -2   5    1.40    0.50
   5  -2   5   -0.40    0.80
   5  -2   5    0.30    0.30
   5   2   5    0.30    0.40
   5   2   5    0.30    0.40
   5   2   5    0.20    0.70
   6  -2   5  630.54   33.80
   6  -2   5  548.85   34.80
   6  -2   5  514.95   33.80
   6  -2   5  538.15   33.80
   6   2   5  581.54   33.90
   6   2   5  579.74   33.90
   6   2   5  566.04   33.80
   6   2   5  601.64   34.50
   7  -2   5   29.40    2.20
   7  -2   5   31.50    2.10
   7  -2   5   33.20    2.10
   7   2   5   30.60    2.10
   7   2   5   32.40    2.20
   7   2   5   30.70    2.20
   8  -2   5    0.70    0.30
   8   2   5    0.90    0.30
   8   2   5    1.20    0.40
   8   2   5    1.20    0.60
  11  -3  -5   69.09    4.30
  11   3  -5   63.59    4.30
 -11   3   5   70.89    4.40
 -10  -3   5   66.79    4.40
  10  -3  -5   62.89    4.10
 -10   3   5   57.89    4.20
  10   3  -5   60.49    4.10
   9  -3  -5  175.98   10.80
  -9  -3   5  180.48   10.90
   9   3  -5  170.48   10.70
  -9   3   5  172.58   10.90
  -8  -3   5   46.30    3.50
   8  -3  -5   46.60    3.30
   8   3  -5   47.40    3.30
  -8   3   5   47.70    3.50
  -7  -3   5   23.50    2.30
   7  -3  -5   23.90    1.90
  -7  -3   5   26.40    1.70
  -7   3   5   26.00    1.70
   7   3  -5   24.80    2.00
  -7   3   5   21.60    2.10
  -6  -3   5  113.39    7.30
  -6  -3   5  130.39    7.70
   6  -3  -5  122.89    7.50
   6   3  -5  124.79    8.30
  -6   3   5  125.59    7.70
  -6   3   5  108.39    7.30
   6   3  -5  124.39    7.60
   5  -3  -5  267.67   16.50
   5  -3  -5  270.67   16.00
  -5  -3   5  250.07   15.90
  -5   3   5  271.57   15.90
   5   3  -5  258.67   16.80
   5   3  -5  276.07   16.00
   4  -3  -5  213.58   13.70
  -4  -3   5  228.08   13.10
   4   3  -5  206.38   13.20
   4   3  -5  218.68   13.90
  -4   3   5  223.58   13.00
   3  -3  -5  522.95   33.30
  -3  -3   5  537.05   32.60
  -3   3   5  567.94   32.60
   3   3  -5  577.54   33.50
   2  -3  -5   14.80    1.60
  -2  -3   5   13.30    0.90
   2   3  -5   10.50    1.60
   1  -3  -5 3221.78  184.08
   1   3  -5 3090.69  184.08
  -1   3   5 3019.50  184.78
   0  -3  -5  374.36   22.50
   0   3  -5  340.97   22.40
   0   3   5  376.96   22.00
  -1  -3  -5  948.31   56.09
  -1   3  -5  920.91   55.99
  -2  -3  -5   53.09    4.20
   2  -3   5   51.89    3.90
   2   3   5   58.59    3.50
   2   3   5   58.19    3.50
  -2   3  -5   52.29    4.20
  -3  -3  -5    5.10    1.10
   3  -3   5    5.60    1.10
   3  -3   5    6.50    0.90
   3  -3   5    7.10    0.80
   3   3   5    6.90    0.80
  -3   3  -5    5.80    1.20
   3   3   5    6.20    0.70
   4  -3   5   17.20    1.40
   4  -3   5   19.50    2.10
   4  -3   5   21.00    1.40
   4   3   5   21.70    1.60
  -4   3  -5   19.50    2.30
   4   3   5   17.00    1.40
   4   3   5   18.10    1.70
   5  -3   5  226.78   14.10
   5  -3   5  241.28   16.60
   5   3   5  237.18   14.60
   5   3   5  251.67   14.20
   5   3   5  222.68   14.20
   6  -3   5   12.60    1.30
   6  -3   5   12.90    1.10
   6  -3   5   13.80    2.10
   6  -3   5   14.80    1.30
   6   3   5   13.40    1.10
   6   3   5   11.80    1.70
   6   3   5   13.20    1.30
   6   3   5   15.10    1.30
   7  -3   5   38.70    2.60
   7  -3   5   34.90    2.40
   7   3   5   38.70    2.50
   7   3   5   37.10    2.60
   7   3   5   37.90    2.60
   8  -3   5   30.70    2.10
   8   3   5   31.70    2.10
   8   3   5   30.10    2.00
   8   3   5   31.00    2.10
  11  -4  -5  139.09    8.50
 -11  -4   5  144.39    8.50
 -11   4   5  138.29    8.50
  11   4  -5  136.09    8.50
 -10  -4   5  153.58    9.40
  10  -4  -5  151.08    9.30
  10   4  -5  148.69    9.30
 -10   4   5  152.18    9.40
   9  -4  -5  175.08   10.30
  -9  -4   5  167.38   10.40
   9   4  -5  155.58   10.20
  -9   4   5  167.28   10.40
  -8  -4   5  390.06   23.30
   8  -4  -5  367.96   23.10
  -8   4   5  425.06   23.10
   8   4  -5  370.96   23.10
  -8   4   5  373.46   23.20
   7  -4  -5   80.09    5.30
  -7  -4   5   88.49    5.10
  -7  -4   5   77.89    5.50
  -7   4   5   79.99    5.40
   7   4  -5   82.19    5.30
   7   4  -5   79.79    6.10
  -7   4   5   87.89    5.10
   6  -4  -5  143.09    8.70
  -6  -4   5  131.39    8.60
  -6  -4   5  148.79    8.90
  -6   4   5  157.98    8.90
  -6   4   5  132.29    8.60
   6   4  -5  157.98    9.70
   6   4  -5  127.59    8.70
   5  -4  -5  162.88   11.20
  -5  -4   5  186.78   11.00
  -5   4   5  168.08   10.60
   5   4  -5  183.78   10.80
   5   4  -5  182.98   11.60
  -4  -4   5  685.43   40.20
   4  -4  -5  637.34   40.80
   4   4  -5  703.63   41.10
  -4   4   5  679.23   40.20
   4   4  -5  689.03   40.30
   3  -4  -5   38.00    3.00
  -3  -4   5   35.30    2.30
  -3   4   5   36.40    2.30
   3   4  -5   35.80    3.10
   2  -4  -5    0.00    0.50
  -2  -4   5    0.20    0.20
   2   4  -5    2.10    0.80
   1  -4  -5  265.27   16.20
  -1  -4   5  256.37   15.30
   1   4  -5  251.07   16.20
   0  -4  -5   81.99    5.60
   0   4   5   76.19    5.20
   0   4  -5   77.79    5.60
  -1  -4  -5    1.20    0.60
  -1   4  -5    1.10    0.70
   1   4   5    0.10    0.50
  -2  -4  -5  123.49    9.00
   2  -4   5  138.99    8.80
  -2   4  -5  136.89    9.00
   2   4   5  142.79    8.40
  -3  -4  -5  269.37   19.10
   3  -4   5  319.37   18.20
   3  -4   5  326.27   19.00
   3   4   5  287.57   18.20
   3   4   5  319.47   18.20
  -3   4  -5  306.27   18.90
   4  -4   5  102.89    7.40
   4  -4   5  100.99    6.50
   4  -4   5  115.29    6.50
   4  -4   5  106.89    6.40
   4   4   5  103.89    6.80
   5  -4   5  253.87   16.90
   5  -4   5  242.68   15.90
   5  -4   5  295.37   15.90
   5   4   5  262.97   15.90
   5   4   5  268.57   15.90
   6  -4   5   53.89    3.40
   6  -4   5   56.49    3.40
   6  -4   5   50.19    4.50
   6   4   5   47.70    4.50
   6   4   5   50.59    3.60
   6   4   5   54.69    3.40
   7  -4   5   20.70    1.60
   7  -4   5   19.30    1.40
   7   4   5   21.70    1.60
   7   4   5   21.60    1.50
   7   4   5   18.90    1.60
   8  -4   5    5.00    0.60
   8   4   5    7.20    0.80
   8   4   5    5.20    0.50
   8   4   5    5.50    0.60
  11  -5  -5   11.20    1.00
 -11  -5   5   13.90    1.20
 -11   5   5   11.40    1.10
  11   5  -5   10.40    1.00
 -10  -5   5   24.50    1.90
  10  -5  -5   23.00    1.70
 -10   5   5   18.70    1.90
  10   5  -5   20.00    1.80
   9  -5  -5  181.78   11.00
  -9  -5   5  181.38   11.20
   9   5  -5  172.08   11.00
  -9   5   5  179.58   11.10
  -8  -5   5  259.57   15.60
   8  -5  -5  254.97   15.40
   8   5  -5  246.88   15.40
  -8   5   5  255.37   15.50
  -7  -5   5  208.48   11.80
  -7  -5   5  203.88   12.20
   7  -5  -5  189.88   12.00
   7   5  -5  193.58   12.80
   7   5  -5  193.18   12.00
  -7   5   5  194.68   11.80
  -7   5   5  186.68   12.10
  -6  -5   5  106.19    6.90
  -6  -5   5  120.29    7.30
   6   5  -5  112.99    7.90
   6   5  -5  117.39    7.10
  -6   5   5  110.69    6.90
  -5  -5   5    6.30    0.90
   5  -5  -5    7.10    1.20
  -5  -5   5    6.00    0.70
   5   5  -5    6.40    1.30
  -5   5   5    7.10    0.70
   5   5  -5    6.60    0.90
   4  -5  -5    0.60    0.60
  -4  -5   5    0.20    0.40
   4   5  -5    0.50    0.70
   4   5  -5    0.70    0.40
   3  -5  -5  149.79    9.70
  -3  -5   5  148.79    9.00
  -3   5   5  144.39    9.00
   3   5  -5  156.68    9.90
  -2  -5   5   21.30    1.60
   2  -5  -5   22.30    2.20
   2   5  -5   22.20    2.30
  -2   5   5   26.10    1.60
   1  -5  -5  572.94   34.80
   1   5  -5  577.34   35.00
   0  -5  -5  271.77   16.60
   0  -5   5  288.87   15.70
   0   5  -5  249.97   16.60
   0   5   5  243.48   16.30
   1  -5   5   79.89    4.70
  -1  -5  -5   74.89    5.60
   1   5   5   80.49    4.90
  -1   5  -5   73.89    5.60
   1   5   5   77.89    5.20
   1   5   5   78.69    4.90
  -2  -5  -5    6.20    1.20
   2  -5   5    6.40    0.60
   2   5   5    7.70    0.80
   2   5   5    6.20    0.70
   2   5   5    6.50    0.80
  -2   5  -5    7.90    1.40
  -3  -5  -5   78.99    6.40
   3  -5   5   87.49    5.60
   3  -5   5   99.89    5.70
   3  -5   5   91.39    6.50
   3  -5   5   95.89    5.70
   3   5   5   95.99    5.70
   3   5   5   89.79    5.70
  -3   5  -5   94.39    6.40
   4  -5   5  255.47   14.60
   4  -5   5  243.98   15.60
   4  -5   5  262.17   14.70
   4  -5   5  247.18   14.60
   4   5   5  224.58   14.90
   4   5   5  241.98   14.70
   4   5   5  232.38   14.70
   5  -5   5  245.38   15.10
   5  -5   5  245.08   16.20
   5  -5   5  265.87   15.10
   5  -5   5  261.27   15.10
   5   5   5  249.88   15.20
   5   5   5  252.77   15.20
   5   5   5  241.78   15.60
   6  -5   5    7.00    0.80
   6  -5   5    8.30    1.10
   6  -5   5   10.60    1.20
   6   5   5   10.30    1.10
   6   5   5    9.40    0.80
   6   5   5    8.60    1.50
   6   5   5   10.60    1.20
   7  -5   5   15.10    1.30
   7  -5   5   13.80    1.10
   7   5   5   15.40    1.10
   7   5   5   14.30    1.30
   7   5   5   14.30    1.30
   8  -5   5    2.70    0.40
   8   5   5    3.00    0.40
   8   5   5    3.60    0.60
   8   5   5    2.30    0.40
 -11  -6   5   14.60    1.20
  11  -6  -5   14.90    1.10
 -11   6   5   12.10    1.20
  11   6  -5   11.90    1.00
 -10  -6   5   64.29    4.10
  10  -6  -5   58.69    4.00
 -10   6   5   58.19    4.10
  10   6  -5   61.89    4.00
  -9  -6   5  120.89    7.70
   9  -6  -5  122.59    7.60
  -9   6   5  119.79    7.60
   9   6  -5  118.19    7.50
  -8  -6   5   28.30    2.70
   8  -6  -5   28.00    2.30
   8   6  -5   32.30    2.30
  -8   6   5   28.30    2.40
   7  -6  -5    1.20    0.50
  -7  -6   5    1.30    0.80
  -7  -6   5    0.90    0.30
  -7   6   5    1.30    0.50
   7   6  -5    1.00    0.50
  -7   6   5    1.20    0.40
   7   6  -5    3.30    1.40
  -6  -6   5   38.10    3.00
  -6  -6   5   40.30    2.60
  -6   6   5   43.70    3.00
   6   6  -5   36.90    3.60
   6   6  -5   37.70    2.80
  -6   6   5   36.60    2.50
   5  -6  -5  113.39    7.50
  -5  -6   5  113.39    7.20
  -5   6   5  110.89    6.90
   5   6  -5  114.99    8.00
   5   6  -5  113.99    7.10
  -4  -6   5  412.06   25.60
   4  -6  -5  409.86   26.20
   4   6  -5  463.05   25.70
  -4   6   5  424.86   25.60
   4   6  -5  444.56   26.60
  -3  -6   5    6.40    0.70
   3  -6  -5    7.90    1.30
   3   6  -5    8.00    1.40
   3   6  -5    8.80    0.90
  -3   6   5    6.90    0.60
   2  -6  -5  685.43   41.50
  -2  -6   5  665.63   40.70
   2   6  -5  673.53   41.70
  -2   6   5  729.63   40.70
   1  -6  -5  351.26   21.40
  -1  -6   5  349.57   20.50
   1   6  -5  335.97   21.50
   0  -6  -5  295.17   19.90
   0  -6   5  346.17   19.00
   0   6  -5  314.57   20.00
  -1  -6  -5   12.00    1.80
   1  -6   5   10.30    0.80
   1   6   5   11.20    0.90
  -1   6  -5    9.10    1.50
   1   6   5   10.20    0.90
   2  -6   5  363.26   22.10
   2   6   5  386.56   22.20
  -2   6  -5  371.56   23.00
   2   6   5  369.26   22.30
   2   6   5  370.36   22.10
   3  -6   5   90.49    5.50
   3  -6   5   85.59    6.40
   3  -6   5   96.49    5.50
   3  -6   5   90.19    5.50
   3   6   5   90.29    5.60
   3   6   5   84.09    5.70
  -3   6  -5   91.29    6.20
   3   6   5   87.19    5.60
   4  -6   5   32.50    2.10
   4  -6   5   30.90    2.10
   4  -6   5   32.80    3.20
   4   6   5   31.90    2.20
   4   6   5   28.30    2.40
   4   6   5   30.20    2.20
   5  -6   5  741.43   41.70
   5  -6   5  700.33   43.00
   5  -6   5  700.83   41.70
   5   6   5  694.73   41.70
   5   6   5  695.23   41.80
   5   6   5  691.13   42.20
   6  -6   5   27.60    3.10
   6  -6   5   18.90    1.60
   6  -6   5   23.80    1.80
   6   6   5   23.40    1.70
   6   6   5   22.10    1.80
   6   6   5   23.70    1.60
   6   6   5   21.60    2.50
   7  -6   5    4.30    0.50
   7   6   5    3.80    0.70
   7   6   5    5.00    0.70
   7   6   5    5.00    0.50
   8  -6   5   11.00    0.90
   8   6   5    9.40    0.90
   8   6   5   12.50    1.00
   8   6   5   14.00    1.00
  10  -7  -5   56.49    3.50
 -10  -7   5   51.19    3.60
 -10   7   5   51.59    3.60
  -9  -7   5   26.20    2.20
   9  -7  -5   26.90    2.10
   9   7  -5   26.90    2.20
  -9   7   5   25.40    2.20
   8  -7  -5    2.90    0.70
  -8  -7   5    3.10    0.90
   8   7  -5    2.10    0.70
  -8   7   5    3.70    0.90
  -7  -7   5   33.40    2.90
   7  -7  -5   38.80    2.70
   7   7  -5   31.90    5.00
  -7   7   5   40.60    2.50
  -7   7   5   36.80    2.80
   7   7  -5   36.50    2.70
  -6  -7   5  179.28   10.30
  -6  -7   5  163.38   10.60
   6   7  -5  176.08   11.50
  -6   7   5  162.18   10.30
   6   7  -5  162.38   10.50
  -6   7   5  181.78   10.70
   5  -7  -5   27.70    2.40
  -5  -7   5   21.50    1.60
  -5   7   5   23.20    1.60
   5   7  -5   23.60    1.80
   5   7  -5   21.40    2.50
   4  -7  -5  302.27   19.50
  -4   7   5  303.87   18.80
   4   7  -5  346.17   20.30
   3  -7  -5  828.02   50.09
  -3  -7   5  884.71   49.60
   3   7  -5  802.92   49.50
   3   7  -5  850.21   50.49
  -3   7   5  812.02   49.30
   2  -7  -5  120.49    7.90
  -2  -7   5  114.59    7.00
   2   7  -5  127.59    7.20
   2   7  -5  111.79    8.00
  -2   7   5  104.89    7.00
   1  -7  -5  292.97   18.10
   1   7  -5  285.77   18.30
   0  -7  -5 1381.66   82.09
   0  -7   5 1443.66   81.09
   0   7  -5 1297.77   82.09
  -1  -7  -5  235.88   15.60
   1  -7   5  259.57   14.60
  -1   7  -5  226.98   15.50
   1   7   5  266.17   14.70
  -1   7  -5  232.88   15.00
   2  -7   5   10.50    0.90
  -2  -7  -5    8.10    1.60
   2   7   5   10.90    0.90
   2   7   5   11.70    1.00
  -2   7  -5   11.90    1.70
   3  -7   5   87.29    6.30
   3  -7   5   84.19    5.10
   3  -7   5   82.59    5.20
  -3   7  -5   88.29    6.00
   3   7   5   82.49    5.20
   3   7   5   82.69    5.20
   3   7   5   83.79    5.50
  -3   7  -5   79.69    5.20
   4  -7   5   79.59    6.10
   4  -7   5   72.59    4.90
   4  -7   5   84.39    5.00
   4   7   5   80.89    5.00
   4   7   5   77.29    5.00
   5  -7   5  340.57   18.70
   5  -7   5  308.27   18.60
   5  -7   5  313.17   20.00
   5   7   5  322.17   18.70
   5   7   5  305.37   18.70
   5   7   5  283.17   19.10
   6  -7   5  179.08   10.60
   6  -7   5  186.08   12.10
   6  -7   5  164.38   10.50
   6   7   5  182.18   10.60
   6   7   5  167.28   10.50
   6   7   5  174.18   10.60
   7  -7   5   33.70    2.30
   7   7   5   32.30    2.20
   7   7   5   36.10    2.40
   7   7   5   35.70    2.40
   8  -7   5    2.20    0.40
   8   7   5    3.10    0.50
   8   7   5    2.70    0.40
   8   7   5    2.20    0.30
  10  -8  -5   71.59    4.70
 -10  -8   5   80.89    4.80
  10   8  -5   73.69    4.70
 -10   8   5   68.19    4.80
   9  -8  -5  278.27   15.70
  -9  -8   5  254.87   15.80
  -9   8   5  265.07   15.80
   9   8  -5  238.98   15.70
   8  -8  -5   62.39    4.20
  -8  -8   5   63.79    4.30
   8   8  -5   60.69    4.30
  -8   8   5   63.09    4.30
  -7  -8   5   28.30    2.40
   7   8  -5   32.90    3.30
   7   8  -5   27.30    2.30
  -7   8   5   30.50    2.00
  -7   8   5   26.10    2.30
  -6  -8   5  251.37   15.90
  -6  -8   5  280.47   15.60
   6   8  -5  246.98   15.80
  -6   8   5  283.47   16.00
  -6   8   5  238.58   15.60
   6   8  -5  260.77   16.90
  -5  -8   5   21.00    1.90
  -5  -8   5   17.80    1.40
   5   8  -5   17.70    1.60
   5   8  -5   18.90    2.40
  -5   8   5   18.70    2.00
  -5   8   5   19.00    1.40
   4  -8  -5   22.70    2.20
  -4  -8   5   19.40    1.90
  -4  -8   5   19.00    1.50
   4   8  -5   22.70    1.80
   4   8  -5   23.10    2.60
  -4   8   5   21.70    1.50
  -3  -8   5    0.60    0.30
   3  -8  -5    0.10    0.60
  -3   8   5    0.10    0.20
   3   8  -5    0.30    0.40
   2  -8  -5   70.19    5.30
  -2  -8   5   76.69    4.60
  -2   8   5   64.19    4.40
   2   8  -5   70.09    5.50
   2   8  -5   78.29    4.60
  -1  -8   5 1475.45   85.49
   1  -8  -5 1408.76   86.39
  -1   8   5 1455.35   85.49
   1   8  -5 1539.75   85.59
   1   8  -5 1364.66   86.59
   0  -8  -5 1100.29   65.49
   0  -8   5 1082.09   64.49
   0   8   5 1107.19   64.59
   0   8  -5 1184.28   64.69
   0   8  -5  988.50   65.49
   1  -8   5   19.50    1.30
  -1  -8  -5   18.60    2.20
   1   8   5   21.90    1.50
   1   8   5   18.50    1.40
  -1   8  -5   17.60    1.60
  -1   8  -5   16.60    2.10
   2  -8   5  173.68   10.80
   2   8   5  182.28   11.20
  -2   8  -5  190.48   10.90
   2   8   5  171.68   10.80
  -2   8  -5  186.48   11.70
   2   8   5  175.18   10.80
   3  -8   5   20.20    1.50
   3  -8   5   18.20    1.40
   3   8   5   22.00    1.70
  -3   8  -5   17.20    2.40
   3   8   5   19.70    1.90
   3   8   5   21.00    2.00
   4  -8   5  403.96   26.40
   4  -8   5  367.46   23.90
   4  -8   5  438.46   23.70
   4   8   5  399.36   23.80
   4   8   5  378.56   24.20
   4   8   5  388.06   23.80
  -4   8  -5  413.56   23.70
   5  -8   5   53.19    4.80
   5  -8   5   48.60    3.20
   5   8   5   51.39    3.30
   5   8   5   47.60    3.20
   5   8   5   49.80    3.30
   5   8   5   52.39    3.90
   6  -8   5   48.00    3.50
   6   8   5   59.09    3.50
   6   8   5   56.19    3.50
   6   8   5   50.79    3.40
   7  -8   5    0.20    0.30
   7   8   5    0.50    0.30
   7   8   5   -0.20    0.40
   7   8   5    0.40    0.40
   8  -8   5    0.50    0.20
   8   8   5    0.50    0.30
 -10  -9   5   10.40    1.10
  10  -9  -5   11.00    1.10
  10   9  -5   10.50    1.00
 -10   9   5   10.10    1.30
   9  -9  -5   27.90    2.10
  -9  -9   5   30.20    2.30
  -9   9   5   27.70    2.20
   9   9  -5   25.00    2.10
   8  -9  -5  157.78    9.40
  -8  -9   5  146.19    9.50
  -8   9   5  151.28    9.40
   8   9  -5  146.59    9.40
  -7  -9   5   96.09    5.90
   7   9  -5  101.19    7.20
   7   9  -5   78.79    5.80
  -7   9   5   92.09    5.50
  -7   9   5   81.39    5.80
  -6  -9   5   15.90    1.10
  -6  -9   5   13.50    1.70
  -6   9   5   13.50    1.60
   6   9  -5   13.50    1.60
  -6   9   5   13.10    1.10
   6   9  -5   14.00    2.20
  -5  -9   5    1.60    0.40
  -5   9   5    1.80    0.90
  -5   9   5    1.70    0.40
   5   9  -5    2.90    1.30
   5   9  -5    2.20    0.70
  -4  -9   5  245.08   14.70
  -4  -9   5  220.38   14.40
   4   9  -5  249.18   14.70
  -4   9   5  236.18   14.40
   4   9  -5  261.27   15.80
   3  -9  -5    1.30    0.70
  -3  -9   5    0.30    0.30
  -3   9   5    0.10    0.20
   3   9  -5    0.70    0.50
   3   9  -5    0.20    0.70
   2  -9  -5  452.95   28.70
  -2  -9   5  467.65   27.90
   2   9  -5  507.55   28.00
   2   9  -5  445.06   29.00
  -1  -9   5 1086.49   65.59
   1  -9  -5 1103.19   66.59
   1   9  -5 1185.48   65.69
  -1   9   5 1147.09   65.59
   1   9  -5  995.50   66.59
  -1   9   5 1140.29   65.59
   0  -9   5   47.50    3.10
   0  -9  -5   46.20    4.00
   0   9   5   50.89    3.10
   0   9   5   49.30    3.10
   0   9  -5   53.59    3.30
   0   9  -5   45.60    4.10
   1  -9   5    6.50    0.70
   1   9   5    6.20    0.70
  -1   9  -5    7.50    1.00
   1   9   5    5.70    0.60
  -1   9  -5    6.20    1.40
   1   9   5    6.80    0.70
   2  -9   5  162.68    9.80
   2   9   5  152.18    9.80
  -2   9  -5  173.38    9.90
  -2   9  -5  170.08   10.70
   2   9   5  171.18   10.30
   2   9   5  145.39    9.80
   3  -9   5  206.88   12.60
  -3   9  -5  216.18   12.80
   3   9   5  210.18   12.70
   3   9   5  204.98   12.70
  -3   9  -5  219.08   13.60
   3   9   5  207.78   13.20
   4  -9   5  411.66   24.60
  -4   9  -5  420.56   24.60
   4   9   5  441.66   24.70
   4   9   5  403.16   24.70
   4   9   5  392.46   25.20
   5  -9   5  104.59    6.80
   5   9   5  114.69    7.60
   5   9   5  121.99    7.10
   5   9   5  104.69    6.80
   5   9   5  113.89    6.90
   6  -9   5   90.09    5.70
   6   9   5   96.29    5.70
   6   9   5   87.59    5.60
   6   9   5   93.99    5.80
   7  -9   5    0.00    0.20
   7   9   5    0.40    0.20
   7   9   5   -0.10    0.40
   7   9   5   -0.50    0.30
 -10 -10   5    3.70    0.60
  10 -10  -5    5.90    0.80
  10  10  -5    4.60    0.70
  -9 -10   5    5.10    0.90
   9 -10  -5    4.70    0.70
  -9  10   5    6.10    0.90
   9  10  -5    7.00    1.00
   8 -10  -5  149.59    8.70
  -8 -10   5  146.39    8.80
  -8  10   5  133.59    8.70
   8  10  -5  129.49    8.70
  -7 -10   5  222.78   14.00
   7  10  -5  250.47   15.30
  -7  10   5  225.28   14.00
   7  10  -5  207.88   13.90
  -7  10   5  236.18   13.60
  -6 -10   5  662.13   35.00
  -6 -10   5  585.24   35.40
   6  10  -5  563.34   35.30
  -6  10   5  539.85   35.00
   6  10  -5  609.14   36.60
  -5 -10   5  167.58   11.00
  -5 -10   5  170.88   10.70
   5  10  -5  185.38   12.20
   5  10  -5  183.68   11.00
  -5  10   5  181.08   11.10
  -5  10   5  176.38   10.70
  -4 -10   5   22.70    1.90
  -4 -10   5   21.10    1.60
  -4  10   5   22.50    1.60
   4  10  -5   22.90    1.90
   4  10  -5   23.10    2.80
  -3 -10   5   11.50    0.90
   3  10  -5   11.10    1.20
   3  10  -5   14.60    2.30
  -3  10   5    9.70    0.90
  -2 -10   5   80.19    4.90
   2 -10  -5   83.69    5.90
   2  10  -5   79.19    5.10
   2  10  -5   79.79    6.10
  -2  10   5   77.99    4.90
   1 -10  -5   43.60    3.50
  -1 -10   5   38.20    2.50
   1  10  -5   34.30    3.50
   1  10  -5   40.10    2.70
  -1  10   5   36.20    2.50
  -1  10   5   39.90    2.50
   0 -10   5   14.50    1.10
   0  10  -5   12.90    1.30
   0  10  -5   14.10    2.10
   0  10   5   16.90    1.10
   0  10   5   15.00    1.10
   1 -10   5   93.09    5.70
  -1  10  -5   95.89    6.80
   1  10   5   88.89    5.70
   1  10   5   91.79    6.30
  -1  10  -5   97.69    5.90
   1  10   5   89.39    5.70
   2 -10   5  127.49    7.40
  -2  10  -5  119.59    7.60
   2  10   5  117.69    7.50
  -2  10  -5  128.89    8.40
   2  10   5  116.09    7.40
   2  10   5  123.59    7.40
   2  10   5  122.59    8.00
   3 -10   5  112.49    6.70
   3  10   5  103.79    6.70
  -3  10  -5  115.69    6.80
   3  10   5  112.39    6.70
   3  10   5  103.39    6.70
   3  10   5  105.39    7.30
   4 -10   5   11.30    1.00
   4  10   5   12.30    1.00
  -4  10  -5   10.80    1.40
   4  10   5   12.50    1.20
   4  10   5   12.60    1.10
   4  10   5   11.60    1.70
   5 -10   5    0.20    0.30
   5  10   5   -1.50    1.00
   5  10   5    1.00    0.30
   5  10   5    1.20    0.50
   5  10   5    1.60    0.60
   6 -10   5    0.20    0.30
   6  10   5    0.20    0.20
   6  10   5   -0.10    0.40
   6  10   5   -0.10    0.40
   7 -10   5   70.09    4.60
   7  10   5   84.09    4.70
   7  10   5   68.09    4.60
   7  10   5   76.99    4.60
  10 -11  -5    5.10    0.70
  10 -11  -5    4.80    0.70
  10  11  -5    5.40    0.70
 -10  11   5    4.10    0.70
   9 -11  -5   15.40    1.40
  -9 -11   5   15.10    1.40
  -9  11   5   15.30    1.50
   9  11  -5   14.60    1.30
   8 -11  -5   11.00    1.20
  -8 -11   5   11.30    1.30
   8  11  -5   10.10    1.20
  -8  11   5   10.10    1.20
   7  11  -5    6.00    1.00
   7  11  -5    7.10    2.20
  -7  11   5    6.80    0.60
  -7  11   5    4.90    1.00
  -6 -11   5    0.80    0.60
  -6 -11   5    0.70    0.30
  -6  11   5    0.10    0.30
   6  11  -5    0.80    1.20
   6  11  -5   -0.10    0.60
  -6  11   5    0.30    0.60
  -5 -11   5   21.60    1.80
  -5 -11   5   19.90    1.40
  -5  11   5   18.60    2.10
   5  11  -5   19.00    1.80
  -5  11   5   16.70    1.40
   5  11  -5   23.50    2.70
  -4 -11   5  107.59    7.00
  -4 -11   5  128.29    7.30
   4  11  -5  111.99    7.30
   4  11  -5  121.79    8.50
  -4  11   5  108.99    7.00
  -3 -11   5   24.80    1.60
  -3  11   5   18.90    1.50
   3  11  -5   20.40    1.80
   3  11  -5   20.60    2.60
  -2 -11   5    1.40    0.30
   2  11  -5    1.80    0.50
   2  11  -5    0.20    0.80
  -2  11   5    1.10    0.30
  -1  11   5    1.00    0.30
   1  11  -5    1.00    0.90
  -1  11   5    2.10    0.50
   1  11  -5    0.50    0.50
   0 -11   5    2.30    0.40
   0  11  -5    1.70    0.60
   0  11  -5    2.20    1.10
   0  11   5    2.40    0.40
   0  11   5    2.10    0.40
   0  11   5    1.30    0.40
   1 -11   5  146.39    8.40
   1  11   5  140.19    8.40
  -1  11  -5  123.49    8.50
  -1  11  -5  137.29    9.50
   1  11   5  139.89    8.40
   1  11   5  131.39    8.40
   1  11   5  149.88    9.20
   2 -11   5  263.27   15.30
   2  11   5  274.87   15.30
   2  11   5  253.57   15.30
   2  11   5  262.07   16.00
   2  11   5  244.58   15.30
  -2  11  -5  224.68   15.40
  -2  11  -5  265.07   16.30
   3 -11   5   55.89    3.60
   3  11   5   56.59    3.70
   3  11   5   58.19    4.40
   3  11   5   54.29    3.60
   3  11   5   58.09    3.90
  -3  11  -5   57.29    3.90
   4 -11   5   40.40    2.70
   4  11   5   40.60    3.50
   4  11   5   40.60    2.80
   4  11   5   43.40    2.80
  -4  11  -5   41.50    2.90
   4  11   5   41.80    2.70
   5 -11   5   55.99    3.80
   5  11   5   61.49    3.90
   5  11   5   61.29    3.80
   5  11   5   59.99    3.90
   6 -11   5    0.30    0.30
   6  11   5    0.20    0.40
   6  11   5    0.00    0.20
   6  11   5    0.30    0.40
   7 -11   5    2.80    0.50
   7  11   5    2.10    0.40
   7  11   5    2.40    0.40
   7  11   5    2.50    0.40
   9 -12  -5   30.80    2.20
   9  12  -5   31.80    2.20
  -9  12   5   29.50    2.30
  -8 -12   5   68.19    4.70
   8 -12  -5   81.59    4.70
  -8  12   5   68.19    4.70
   8  12  -5   70.59    4.70
  -7 -12   5    4.00    0.80
  -7  12   5    4.60    0.90
  -7  12   5    5.40    0.70
   7  12  -5    5.90    1.00
  -6 -12   5   18.80    1.90
  -6  12   5   21.10    2.10
   6  12  -5   21.80    3.00
  -6  12   5   25.30    1.60
   6  12  -5   23.10    2.00
  -5 -12   5  121.99    7.40
   5  12  -5  125.09    8.70
   5  12  -5  121.79    7.40
  -5  12   5  107.19    7.10
  -5  12   5  111.19    7.50
  -4 -12   5   27.40    1.90
   4  12  -5   26.90    2.20
   4  12  -5   28.80    3.20
  -4  12   5   25.90    1.90
  -3 -12   5    5.40    0.70
   3 -12  -5    6.60    0.80
  -3  12   5    3.70    0.60
   3  12  -5    4.80    1.40
   3  12  -5    4.00    0.80
  -2 -12   5   57.89    3.70
   2 -12  -5   56.39    3.80
   2  12  -5   60.89    3.90
   2  12  -5   55.39    4.90
  -2  12   5   58.29    3.70
  -1 -12   5    4.40    0.60
  -1  12   5    4.10    0.50
   1  12  -5    4.90    1.30
   1  12  -5    4.50    0.80
   0 -12   5  323.27   19.30
   0  12   5  312.37   19.30
   0  12  -5  282.37   20.50
   0  12  -5  348.07   19.50
   0  12   5  329.27   19.30
   0  12   5  319.47   19.30
   0  12   5  347.87   20.30
   1 -12   5  108.39    6.30
  -1  12  -5  105.49    7.50
   1  12   5  109.09    7.20
   1  12   5  101.39    6.30
   1  12   5   98.99    6.30
  -1  12  -5   95.79    6.50
   2 -12   5  144.89    8.80
  -2  12  -5  139.99    9.00
   2  12   5  143.09    8.80
  -2  12  -5  153.58    9.90
   2  12   5  148.09    8.80
   2  12   5  146.19    9.70
   2  12   5  142.39    8.80
   3 -12   5   47.50    3.00
   3  12   5   44.50    3.00
   3  12   5   44.30    3.70
  -3  12  -5   46.10    3.30
   3  12   5   45.90    3.00
   3  12   5   45.10    3.00
   4 -12   5  258.47   16.00
   4  12   5  262.97   16.20
   4  12   5  258.17   16.00
  -4  12  -5  290.07   16.00
   4  12   5  261.37   16.80
   5 -12   5  263.87   15.70
   5  12   5  245.38   15.40
   5  12   5  266.07   15.50
   5  12   5  257.97   15.50
   6 -12   5    1.80    0.40
   6  12   5    1.50    0.50
   6  12   5    1.60    0.30
   6  12   5    1.20    0.40
   7 -12   5   72.79    4.60
   7  12   5   78.59    4.60
   9 -13  -5    0.70    0.40
   9 -13  -5    0.90    0.50
   9  13  -5    1.10    0.40
  -9  13   5    0.60    0.50
   8 -13  -5    4.30    0.70
  -8  13   5    3.00    0.70
   8  13  -5    3.10    0.60
  -7 -13   5   11.10    1.40
   7  13  -5   11.90    1.30
  -7  13   5   11.10    1.40
  -6 -13   5    2.40    0.70
   6  13  -5    2.50    1.60
   6  13  -5    1.80    0.60
  -6  13   5    2.20    0.80
  -6  13   5    2.30    0.40
  -5  13   5   23.90    1.70
  -5  13   5   21.20    2.20
   5  13  -5   23.10    3.10
   4 -13  -5    3.20    0.80
  -4 -13   5    3.00    0.50
   4  13  -5    3.10    0.80
   4  13  -5    1.80    1.30
  -4  13   5    3.00    0.50
  -3 -13   5   31.90    2.30
   3  13  -5   39.00    3.70
   3  13  -5   35.40    2.60
  -3  13   5   34.30    2.30
  -2 -13   5    0.00    0.30
   2 -13  -5    0.40    0.50
  -2  13   5    0.40    0.30
   2  13  -5   -1.30    0.50
   2  13  -5   -0.10    0.80
  -1 -13   5    1.00    0.40
  -1  13   5    1.00    0.30
   1  13  -5    2.30    1.20
   1  13  -5    1.20    0.60
   0 -13   5   14.00    1.10
   0  13   5   13.60    1.10
   0  13   5   13.20    1.30
   0  13  -5   13.40    1.50
   0  13   5   13.50    1.90
   0  13  -5   11.20    1.90
   1 -13   5  173.98   10.40
  -1  13  -5  179.68   11.60
   1  13   5  171.78   11.30
  -1  13  -5  166.08   10.60
   1  13   5  176.28   10.40
   1  13   5  163.98   10.30
   1  13   5  170.28   10.30
   2 -13   5  331.27   19.70
  -2  13  -5  318.17   19.80
   2  13   5  340.67   19.70
   2  13   5  303.67   19.70
   2  13   5  324.27   19.70
   2  13   5  338.87   20.60
  -2  13  -5  358.66   20.90
   3 -13   5    2.30    0.50
   3  13   5    2.30    0.60
   3  13   5    2.40    1.10
   3  13   5    2.50    0.40
   3  13   5    1.30    0.40
   4 -13   5   92.99    5.60
   4  13   5   94.99    6.60
  -4  13  -5   95.69    5.70
   4  13   5   94.29    5.70
   4  13   5   79.99    5.60
   4  13   5   87.69    5.60
   5 -13   5   41.20    2.80
   5  13   5   40.50    2.70
   5  13   5   40.40    2.80
  -5  13  -5   47.30    2.70
   5  13   5   40.00    2.70
   6 -13   5    1.40    0.40
   6  13   5    0.70    0.20
   6  13   5    0.70    0.30
   6  13   5    1.40    0.40
   7  13   5    5.60    0.60
   9 -14  -5    0.20    0.40
   9 -14  -5    0.00    0.30
   9  14  -5   -0.30    0.30
  -9  14   5    0.50    0.40
   8 -14  -5    1.30    0.50
   8 -14  -5    1.90    0.90
  -8  14   5    1.00    0.50
   8  14  -5    0.40    0.50
   7 -14  -5   79.39    4.70
  -7  14   5   68.99    4.80
   7  14  -5   67.89    4.70
   6  14  -5    8.90    1.20
   6  14  -5    7.10    2.10
  -6  14   5    9.00    0.80
  -5 -14   5  794.32   43.80
   5 -14  -5  768.02   44.00
   5  14  -5  684.83   44.10
   5  14  -5  804.42   45.80
  -5  14   5  690.33   43.90
  -5  14   5  714.53   44.30
   4 -14  -5   69.49    4.20
  -4  14   5   63.79    4.10
   4  14  -5   59.69    4.40
   4  14  -5   67.59    5.70
  -3 -14   5   37.40    2.50
   3 -14  -5   35.30    2.60
   3  14  -5   39.10    3.90
   3  14  -5   39.80    2.80
  -3  14   5   38.60    2.50
  -2 -14   5   15.80    1.30
   2 -14  -5   19.90    1.40
   2  14  -5   16.40    1.70
  -2  14   5   15.00    1.30
   2  14  -5   13.80    2.40
  -1 -14   5   86.79    5.20
   1  14  -5   84.99    5.40
  -1  14   5   85.09    5.30
   1  14  -5   71.59    6.40
  -1  14   5   78.59    5.10
  -1  14   5   87.09    6.40
   0 -14   5    0.80    0.40
   0  14  -5    1.20    1.10
   0  14   5    0.90    0.30
   0  14   5    0.10    0.30
   0  14   5    0.60    0.40
   0  14  -5   -0.10    0.60
   0  14   5    0.60    1.20
   1 -14   5    8.10    0.90
  -1  14  -5    7.90    1.20
   1  14   5    9.10    1.70
   1  14   5    8.20    0.80
   1  14   5    7.60    0.80
   1  14   5   10.60    0.90
   2 -14   5  194.08   12.00
   2  14   5  191.18   11.90
   2  14   5  202.08   11.90
  -2  14  -5  197.18   12.20
   2  14   5  210.88   13.00
   2  14   5  197.38   12.00
   3 -14   5   25.90    1.80
   3  14   5   25.00    1.90
   3  14   5   22.90    1.80
   3  14   5   28.10    1.80
   3  14   5   27.70    2.80
   4 -14   5   18.70    1.50
   4  14   5   20.70    1.50
   4  14   5   18.90    1.50
  -4  14  -5   21.20    1.70
   4  14   5   18.30    1.40
   5 -14   5    4.80    0.60
   5  14   5    4.20    0.60
   5  14   5    4.10    0.50
   5  14   5    5.10    0.60
   6 -14   5  113.69    6.60
   6  14   5  106.29    6.60
   6  14   5  105.59    6.50
   6  14   5  107.19    6.50
   8 -15  -5    1.10    0.50
   8 -15  -5    1.20    0.50
  -8  15   5    1.40    0.50
   8  15  -5    1.10    0.50
   7 -15  -5   29.50    2.20
   7  15  -5   30.40    2.30
  -7  15   5   29.20    2.30
   6 -15  -5   81.89    5.30
   6  15  -5   85.79    5.50
  -6  15   5   93.49    5.20
  -6  15   5   73.59    5.50
   5 -15  -5   17.40    1.60
  -5  15   5   22.50    2.40
   5  15  -5   27.00    3.30
  -5  15   5   18.00    1.40
  -5  15   5   18.80    3.30
   5  15  -5   17.60    1.70
  -4 -15   5    4.00    0.50
  -4  15   5    5.40    1.80
   4  15  -5    0.40    1.40
  -4  15   5    2.50    0.50
   4  15  -5    2.50    0.70
   3 -15  -5  391.86   22.10
  -3 -15   5  351.76   21.90
   3  15  -5  405.16   23.90
  -3  15   5  333.77   23.30
   3  15  -5  362.56   22.20
  -3  15   5  369.46   22.00
   2 -15  -5  332.57   18.40
  -2 -15   5  285.77   18.20
  -2  15   5  290.17   19.60
   2  15  -5  312.17   18.50
   2  15  -5  281.47   19.70
  -2  15   5  320.47   18.30
   1 -15  -5  781.52   45.60
  -1 -15   5  751.12   45.80
   1 -15  -5  802.22   45.90
   1  15  -5  681.23   47.20
  -1  15   5  777.92   45.80
  -1  15   5  803.22   45.80
  -1  15   5  796.12   47.20
   1  15  -5  788.52   46.10
   0 -15   5   77.99    4.80
   0  15  -5   78.99    5.20
   0  15  -5   77.99    6.20
   0  15   5   73.19    5.90
   0  15   5   74.09    4.80
   0  15   5   76.89    4.80
   1 -15   5   78.79    5.00
   1  15   5   83.09    5.00
   1  15   5   81.09    4.90
   1  15   5   76.39    4.90
  -1  15  -5   78.69    6.30
  -1  15  -5   74.89    5.30
   1  15   5   83.49    6.10
   2 -15   5   19.00    1.40
  -2  15  -5   19.00    2.10
   2  15   5   19.20    1.40
   2  15   5   21.70    2.50
   2  15   5   17.10    1.90
  -3  15  -5    1.20    0.80
   3  15   5    1.60    1.10
   4 -15   5   26.80    2.00
   4  15   5   26.20    1.90
   4  15   5   30.70    2.00
   4  15   5   25.70    1.90
  -4  15  -5   31.50    2.10
   5 -15   5   62.79    4.00
   5  15   5   59.99    4.00
   5  15   5   71.99    4.00
   5  15   5   60.19    4.00
   6 -15   5    9.70    0.70
   6  15   5    8.40    0.70
   6  15   5    7.80    0.70
   8 -16  -5    4.60    0.60
   8 -16  -5    5.80    0.80
   8  16  -5    4.00    0.70
  -8  16   5    3.90    0.60
   7  16  -5   45.10    3.10
  -7  16   5   43.50    3.10
   6 -16  -5   41.80    2.80
   6  16  -5   41.70    3.00
   5 -16  -5    5.30    0.80
  -5  16   5    3.80    0.50
   5  16  -5    3.20    0.80
  -4 -16   5    6.10    0.70
   4 -16  -5    8.10    1.00
  -4  16   5    4.90    0.70
   4  16  -5    5.30    1.00
  -4  16   5    4.80    2.40
   4  16  -5    6.50    2.20
   3 -16  -5   11.80    1.10
  -3 -16   5   10.70    0.90
  -3  16   5    8.50    2.00
  -3  16   5    7.90    0.90
   3  16  -5   10.60    2.10
   3  16  -5    8.70    1.30
  -2 -16   5   88.99    5.40
  -2  16   5   87.29    5.40
  -2  16   5   83.59    6.70
   2  16  -5   79.89    6.90
   2  16  -5   86.59    5.70
  -2  16   5   90.59    5.40
   1 -16  -5    0.00    0.10
   1 -16  -5   -0.20    0.30
  -1 -16   5    0.30    0.30
   1  16  -5   -0.20    1.10
  -1  16   5   -0.30    0.30
  -1  16   5    0.40    1.00
  -1  16   5    0.10    0.30
   1  16  -5    0.00    0.50
   0 -16   5  116.29    7.30
   0  16   5  124.09    7.30
   0  16  -5  124.79    8.80
   0  16   5  112.89    8.50
   0  16   5  120.09    7.20
   0  16  -5  116.69    7.60
   1 -16   5  177.68   10.60
  -1  16  -5  170.38   10.80
   1  16   5  179.28   10.60
   1  16   5  183.48   11.80
   1  16   5  166.68   10.50
  -1  16  -5  172.38   12.00
   2 -16   5  160.68    9.40
  -2  16  -5  141.19    9.60
   2  16   5  152.38    9.30
   2  16   5  154.28    9.30
   2  16   5  166.98   10.60
   2  16   5  156.88    9.40
   3 -16   5  278.57   16.50
  -3  16  -5  277.07   16.40
   3  16   5  269.97   16.30
   3  16   5  259.57   16.20
   3  16   5  275.27   16.20
   4 -16   5   94.19    5.40
  -4  16  -5   76.29    5.40
   4  16   5   90.79    5.40
   4  16   5   87.79    5.40
   5 -16   5   10.10    0.90
   5  16   5   10.60    0.80
   5  16   5   10.10    0.80
   6  16   5    4.40    0.40
   6  16   5    3.20    0.40
   8 -17  -5    0.60    0.30
   8 -17  -5    0.70    0.40
   8  17  -5    0.80    0.40
   7 -17  -5    5.80    0.70
  -7  17   5    4.00    0.60
   7  17  -5    4.00    0.70
   6 -17  -5   16.10    1.30
  -6  17   5   15.90    1.10
  -6  17   5   15.70    1.50
   6  17  -5   12.80    1.40
   5 -17  -5    0.50    0.60
   5  17  -5   -0.10    0.50
  -5  17   5    0.10    0.30
   4 -17  -5   24.80    1.80
   4  17  -5   23.00    2.00
  -4  17   5   23.40    1.70
   3 -17  -5    9.60    1.00
  -3 -17   5   10.50    0.90
   3  17  -5   10.30    2.30
   3  17  -5    8.40    1.30
  -3  17   5   12.10    2.30
  -3  17   5    8.70    0.90
  -2 -17   5   31.10    2.10
   2 -17  -5   31.40    2.20
   2 -17  -5   31.60    2.00
  -2  17   5   29.80    2.10
   2  17  -5   30.10    2.50
   2  17  -5   40.10    4.00
  -2  17   5   31.20    2.20
  -2  17   5   34.70    3.70
   1 -17  -5   19.50    1.40
  -1 -17   5   21.70    1.60
   1 -17  -5   19.00    1.60
  -1  17   5   23.20    1.50
  -1  17   5   22.50    3.00
   1  17  -5   23.20    2.10
   1  17  -5   18.00    2.90
  -1  17   5   22.40    1.60
   0 -17   5  149.19    9.50
   0  17   5  169.28    9.60
   0  17  -5  163.68   11.10
   0  17   5  149.88    9.50
   0  17  -5  159.28    9.90
   1 -17   5   25.60    1.80
   1  17   5   25.80    3.10
  -1  17  -5   24.00    2.20
   1  17   5   26.10    1.80
   1  17   5   24.40    1.80
   2 -17   5    8.80    0.90
  -2  17  -5   11.60    1.60
   2  17   5    7.70    0.90
  -3  17  -5   19.50    1.80
   3  17   5   20.10    1.50
   4 -17   5   84.79    5.30
   4  17   5   93.79    5.20
   4  17   5   85.99    5.30
  -4  17  -5   77.79    5.30
   5 -17   5    5.10    0.60
   5  17   5    6.70    0.50
   5  17   5    5.40    0.60
   7 -18  -5    0.50    0.40
  -7  18   5    0.30    0.40
   7  18  -5    0.00    0.50
   6 -18  -5   33.70    2.30
  -6  18   5   36.20    2.50
   6  18  -5   34.80    2.60
   5 -18  -5    2.00    0.50
   5  18  -5    1.10    0.60
  -5  18   5    1.20    0.30
   4 -18  -5    3.30    0.70
  -4  18   5    6.10    0.60
   4  18  -5    4.60    0.90
   3 -18  -5   66.39    4.30
   3 -18  -5   66.29    4.50
  -3 -18   5   76.59    4.40
  -3  18   5   72.89    4.50
   3  18  -5   70.09    4.80
  -3  18   5   71.59    4.40
  -2 -18   5    4.10    0.80
   2 -18  -5    2.60    0.30
   2 -18  -5    2.90    0.60
  -2  18   5    2.00    0.40
   2  18  -5    2.20    0.80
  -1 -18   5  123.99    8.00
   1 -18  -5  131.39    7.90
   1 -18  -5  130.79    8.10
   1  18  -5  130.39    8.40
  -1  18   5  149.59   11.50
  -1  18   5  136.29    8.10
   0 -18   5  156.48   10.30
   0  18  -5  171.78   10.70
   0  18   5  186.68   10.40
   1 -18   5   20.10    1.50
   1  18   5   22.50    1.60
  -1  18  -5   22.70    2.10
   2 -18   5  196.58   11.50
  -2  18  -5  179.08   11.70
   2  18   5  197.78   11.50
   3 -18   5    4.80    0.60
   3  18   5    5.50    0.60
  -3  18  -5    7.10    1.00
   4 -18   5  102.39    6.30
   4  18   5  106.79    6.30
  -4  18  -5  101.39    6.30
   5 -18   5    9.40    0.70
   5  18   5   10.00    0.80
   6 -19  -5   26.30    1.80
   5 -19  -5    0.40    0.30
   5  19  -5   -0.10    0.60
  -5  19   5    0.20    0.20
   4 -19  -5    2.40    0.60
   4 -19  -5    2.20    0.30
   4  19  -5    2.10    0.70
  -4  19   5    2.60    0.40
   3 -19  -5   13.80    1.00
   3 -19  -5   13.60    1.20
  -3  19   5   15.80    1.20
   3  19  -5   16.40    1.70
  -2 -19   5   21.70    1.40
   2 -19  -5   18.40    1.50
   2 -19  -5   18.60    1.30
  -2  19   5   21.20    1.50
   2  19  -5   20.30    2.00
   1 -19  -5    1.50    0.50
  -1 -19   5    0.30    0.30
  -1  19   5    0.10    0.30
   1  19  -5    0.10    0.70
   0 -19   5    2.90    0.50
   0  19   5    3.50    0.50
   0  19  -5    3.50    0.90
   1 -19   5   13.10    1.10
   1  19   5   14.40    1.10
  -1  19  -5   14.40    1.70
   2 -19   5    6.30    0.70
  -2  19  -5    8.00    1.10
   2  19   5    7.70    0.70
   3 -19   5    0.40    0.30
  -3  19  -5    0.40    0.60
   3  19   5    0.20    0.20
   4 -19   5  140.69    9.60
   4  19   5  180.48    9.60
   6 -20  -5   17.70    1.20
   6 -20  -5   17.60    1.10
   6  20  -5   16.30    1.50
   5 -20  -5    3.40    0.50
   5 -20  -5    3.00    0.30
   5  20  -5    2.60    0.70
   4 -20  -5    1.50    0.40
   4 -20  -5    1.40    0.20
   4  20  -5    1.40    0.70
  -4  20   5    2.10    0.40
   3 -20  -5   66.89    4.50
   3 -20  -5   67.19    4.40
  -3  20   5   76.39    4.50
   3  20  -5   82.19    4.90
   2 -20  -5    1.10    0.20
   2 -20  -5    1.20    0.40
  -2  20   5    1.70    0.40
   2  20  -5    2.10    0.80
   1 -20  -5   39.40    2.50
  -1 -20   5   42.30    2.60
   1 -20  -5   39.00    2.70
  -1  20   5   40.00    2.60
   1  20  -5   40.70    3.00
   0 -20   5    8.50    0.80
   0  20  -5    8.60    1.20
   0  20   5    8.80    0.80
   1 -20   5    6.70    0.70
   1  20   5    8.20    0.70
  -1  20  -5    8.20    1.10
   2 -20   5  100.59    6.00
  -2  20  -5   93.29    6.20
   2  20   5   99.79    6.00
   3 -20   5    3.10    0.40
   3  20   5    2.90    0.40
  -3  20  -5    2.00    0.60
   5 -21  -5    7.00    0.50
   5 -21  -5    7.30    0.80
   5  21  -5    5.60    0.80
   4 -21  -5   19.10    1.20
   4 -21  -5   19.20    1.40
  -4  21   5   19.90    1.30
   4  21  -5   19.50    1.80
   3 -21  -5   42.80    2.90
   3 -21  -5   42.80    2.70
  -3  21   5   48.50    2.90
   3  21  -5   47.50    3.20
   2 -21  -5  247.08   15.10
   2 -21  -5  249.78   14.90
   2  21  -5  250.87   15.30
  -2  21   5  260.27   15.10
   1 -21  -5  111.99    7.30
   1 -21  -5  127.19    7.70
   1  21  -5  128.69    7.70
  -1  21   5  123.79    7.50
   0  21  -5   77.39    5.10
   0  21   5   80.09    4.90
   1 -21   5    1.00    0.40
  -1  21  -5    2.00    0.70
   1  21   5    1.10    0.30
   2  21   5    0.10    0.20
  -2  21  -5    0.30    0.60
   4 -22  -5   93.59    5.80
   4 -22  -5   92.79    5.70
   4  22  -5  102.59    6.00
   3 -22  -5   12.10    0.80
   3 -22  -5   12.30    1.00
  -3  22   5   14.10    0.90
   3  22  -5   14.00    1.40
   2 -22  -5   26.40    1.70
   2 -22  -5   26.10    1.90
  -2  22   5   30.90    1.90
   2  22  -5   31.70    2.30
   1 -22  -5   44.20    2.80
   1 -22  -5   44.60    3.00
   1  22  -5   49.20    3.30
  -1  22   5   52.49    3.00
   0  22  -5   34.90    2.60
   0  22   5   35.20    2.30
   1  22   5    0.30    0.20
  -1  23   5   12.10    0.80
   1  23  -5    9.20    1.20
 -11   0   6   49.60    3.20
  11   0  -6   47.70    3.10
  10   0  -6  236.78   13.90
 -10   0   6  223.58   14.00
   9   0  -6  221.58   13.10
  -9   0   6  209.38   13.20
   8   0  -6    0.60    0.50
  -8   0   6    0.20    0.70
   7   0  -6   48.10    3.30
  -7   0   6   50.89    3.60
  -7   0   6   44.40    3.10
  -6   0   6 1209.28   72.09
   6   0  -6 1242.48   71.99
   6   0  -6 1301.47   72.89
  -6   0   6 1114.59   71.79
   5   0  -6  516.95   32.00
   5   0  -6  501.85   30.40
  -5   0   6  513.15   30.30
   4   0  -6   47.40    4.00
  -4   0   6   46.20    3.10
   4   0  -6   50.99    3.20
   3   0  -6   14.30    1.20
   3   0  -6   13.90    1.90
  -3   0   6   13.30    1.00
  -2   0   6    1.30    0.30
   2   0  -6    1.50    0.80
  -1   0   6  143.69    8.60
   1   0  -6  137.79    9.50
   0   0  -6  897.01   58.89
   0   0   6 1001.70   57.99
   0   0   6 1042.20   58.19
  -1   0  -6   67.59    5.20
   1   0   6   62.09    4.50
   1   0   6   76.49    4.40
   2   0   6  729.13   44.00
  -2   0  -6  752.42   45.00
   2   0   6  749.42   44.00
   3   0   6   88.69    6.00
   3   0   6   99.69    6.00
  -3   0  -6  107.09    7.00
  -4   0  -6   33.20    3.20
   4   0   6   31.90    2.20
   4   0   6   32.70    2.30
   5   0   6  588.34   34.90
   5   0   6  586.44   34.90
   6   0   6  216.58   12.50
   6   0   6  197.98   12.50
   7   0   6  141.29    8.50
   7   0   6  138.09    8.40
   8   0   6   42.00    2.60
  11  -1  -6   45.60    2.90
 -11  -1   6   41.20    3.00
 -11   1   6   46.10    3.00
  10  -1  -6  125.09    7.40
 -10  -1   6  117.89    7.50
  10   1  -6  121.29    7.40
 -10   1   6  113.59    7.50
  -9  -1   6    0.40    0.70
   9  -1  -6    0.80    0.50
   9   1  -6    0.90    0.50
  -9   1   6    0.60    0.70
   8  -1  -6   41.90    2.90
  -8  -1   6   41.30    3.10
  -8  -1   6   42.00    2.60
   8   1  -6   37.80    2.90
  -8   1   6   39.80    3.10
  -7  -1   6   37.00    2.80
   7  -1  -6   32.30    2.40
  -7  -1   6   30.50    2.20
   7   1  -6   34.00    2.50
  -7   1   6   30.00    2.20
  -7   1   6   35.50    2.70
  -6  -1   6  289.37   17.10
   6  -1  -6  285.07   17.60
  -6  -1   6  263.97   16.70
   6  -1  -6  295.57   16.90
  -6   1   6  271.37   17.00
   6   1  -6  285.87   17.70
   6   1  -6  298.57   16.90
  -6   1   6  246.18   16.70
   5  -1  -6    4.70    0.70
   5  -1  -6    4.90    1.30
  -5  -1   6    3.30    0.50
   5   1  -6    3.60    0.60
  -5   1   6    4.70    0.60
   5   1  -6    3.30    1.00
   4  -1  -6  722.83   42.30
  -4  -1   6  675.63   41.30
   4  -1  -6  709.03   41.40
   4   1  -6  678.83   42.30
   4   1  -6  702.73   41.40
  -4   1   6  700.13   41.30
  -3  -1   6  172.98   10.30
   3  -1  -6  168.78   11.30
   3  -1  -6  180.18   10.40
   3   1  -6  168.58   11.30
   3   1  -6  178.48   10.40
  -3   1   6  162.48   10.30
  -2  -1   6    5.90    0.50
   2  -1  -6    4.80    1.10
  -2   1   6    6.30    0.50
   2   1  -6    5.70    1.30
  -1  -1   6  381.56   22.00
   1  -1  -6  358.26   23.00
   1   1  -6  359.46   23.00
  -1   1   6  379.16   22.00
   0  -1   6   63.99    4.10
   0  -1  -6   62.69    5.00
   0   1  -6   60.29    4.90
   0   1   6   65.29    4.10
   0   1   6   69.29    4.10
   1  -1   6   41.30    2.60
   1  -1   6   38.20    2.60
  -1  -1  -6   35.20    3.30
   1   1   6   41.60    2.60
  -1   1  -6   37.10    3.40
   1   1   6   40.80    2.60
  -2  -1  -6   61.89    4.80
   2  -1   6   68.09    4.00
   2   1   6   62.09    4.00
  -2   1  -6   59.89    4.80
   2   1   6   59.89    4.00
   3  -1   6    0.60    0.30
   3  -1   6    0.10    0.40
  -3  -1  -6    0.50    0.80
   3   1   6    0.40    0.40
  -3   1  -6    0.90    0.90
   3   1   6    0.50    0.30
   4  -1   6  419.16   24.70
   4  -1   6  394.46   25.10
   4  -1   6  408.66   24.70
   4   1   6  414.86   24.70
  -4   1  -6  446.26   25.60
   4   1   6  408.56   24.70
   5  -1   6  134.69    8.40
   5  -1   6  118.49    8.80
   5  -1   6  150.48    8.40
   5   1   6  146.89    8.40
   5   1   6  133.79    8.40
   6  -1   6   54.89    3.70
   6  -1   6   62.59    3.90
   6  -1   6   62.79    3.80
   6   1   6   59.59    3.90
   6   1   6   60.49    3.90
   7  -1   6   60.29    3.80
   7  -1   6   59.19    3.90
   7  -1   6   64.79    3.80
   7   1   6   63.89    3.90
   7   1   6   54.09    3.80
   7   1   6   65.49    3.90
   8   1   6   12.80    0.90
 -11  -2   6   24.10    1.80
  11  -2  -6   25.00    1.70
  11   2  -6   22.70    1.70
 -11   2   6   24.30    1.90
 -10  -2   6   88.69    6.00
  10  -2  -6   96.59    5.80
  10   2  -6   92.89    5.80
 -10   2   6   91.59    5.90
   9  -2  -6    0.20    0.40
  -9  -2   6   -0.10    0.70
   9   2  -6   -0.30    0.40
  -9   2   6    0.00    0.60
  -8  -2   6   57.09    4.10
   8  -2  -6   58.59    3.90
  -8  -2   6   63.29    3.70
  -8   2   6   50.69    4.00
   8   2  -6   53.79    3.90
  -8   2   6   62.69    3.70
  -7  -2   6   40.40    3.00
  -7  -2   6   36.20    2.50
   7  -2  -6   39.40    2.80
  -7   2   6   38.60    3.00
   7   2  -6   39.40    2.80
  -7   2   6   35.50    2.50
  -6  -2   6  310.17   20.50
  -6  -2   6  382.36   20.90
   6  -2  -6  354.86   21.40
   6  -2  -6  341.47   20.70
  -6   2   6  337.07   20.80
   6   2  -6  352.26   20.70
  -6   2   6  319.37   20.50
   6   2  -6  365.86   21.70
   5  -2  -6  389.96   22.90
  -5  -2   6  373.16   22.80
   5  -2  -6  368.86   23.80
   5   2  -6  379.16   23.80
  -5   2   6  378.36   22.80
   5   2  -6  405.56   23.00
   4  -2  -6  107.99    7.20
   4  -2  -6   97.59    6.30
  -4  -2   6  100.39    6.20
  -4   2   6  102.89    6.20
   4   2  -6  103.49    7.20
   3  -2  -6    0.30    0.30
  -3  -2   6    0.90    0.30
   3  -2  -6    0.60    0.70
   3   2  -6    1.00    0.60
   3   2  -6    1.60    0.40
  -3   2   6    1.00    0.30
   2  -2  -6   30.20    2.80
  -2  -2   6   29.90    2.00
  -2   2   6   33.50    2.00
   2   2  -6   29.80    3.00
   1  -2  -6  741.43   47.10
  -1  -2   6  792.62   46.00
  -1   2   6  805.62   46.10
   1   2  -6  775.72   47.20
   0  -2  -6   42.80    3.80
   0  -2   6   45.50    3.00
   0   2   6   47.70    3.00
   0   2  -6   41.80    3.80
   0   2   6   50.29    3.00
   1  -2   6   35.20    2.40
   1  -2   6   39.00    2.50
  -1  -2  -6   30.70    3.40
  -1   2  -6   34.30    3.30
   1   2   6   39.10    2.50
   1   2   6   37.80    2.50
  -2  -2  -6   59.79    4.70
   2  -2   6   62.09    3.80
   2  -2   6   63.29    3.90
   2   2   6   59.99    3.80
   2   2   6   58.09    3.80
  -2   2  -6   59.89    4.70
   3  -2   6  333.17   20.00
  -3  -2  -6  343.47   21.10
  -3   2  -6  336.17   21.00
   3   2   6  332.57   20.50
   4  -2   6   27.00    2.60
   4  -2   6   25.70    2.00
   4  -2   6   32.60    2.10
   4   2   6   30.30    2.10
   4   2   6   29.10    2.10
   5  -2   6  396.86   26.60
   5  -2   6  427.46   26.00
   5  -2   6  471.55   26.00
   5   2   6  442.66   26.10
   5   2   6  445.26   26.10
   6  -2   6    0.20    0.30
   6  -2   6    0.60    0.40
   6  -2   6    1.00    0.50
   6   2   6    0.60    0.50
   6   2   6    1.50    0.60
   7  -2   6   14.50    1.10
   7  -2   6   17.10    1.40
   7   2   6   16.00    1.20
   7   2   6   16.10    1.30
   8   2   6   26.60    1.70
  11  -3  -6    0.40    0.30
 -11  -3   6    1.40    0.50
  11   3  -6   -0.10    0.30
 -11   3   6    0.50    0.40
 -10  -3   6   25.80    2.10
  10  -3  -6   26.50    1.90
 -10   3   6   21.90    2.00
  10   3  -6   25.40    1.90
  -9  -3   6    7.90    1.20
   9  -3  -6    7.10    1.00
   9   3  -6    5.20    0.80
  -9   3   6    6.30    1.00
   8  -3  -6   71.79    4.70
  -8  -3   6   76.09    4.40
  -8  -3   6   71.79    4.90
  -8   3   6   63.69    4.80
   8   3  -6   70.09    4.70
  -8   3   6   74.79    4.50
  -7  -3   6  248.98   15.00
   7  -3  -6  245.68   14.80
   7   3  -6  243.08   14.80
  -7   3   6  254.67   15.00
  -7   3   6  228.08   14.60
  -6  -3   6   85.79    5.30
  -6  -3   6   72.19    4.90
   6  -3  -6   82.29    5.70
   6  -3  -6   83.79    5.10
   6   3  -6   78.39    6.00
   6   3  -6   78.09    5.10
  -6   3   6   72.69    4.90
  -6   3   6   78.79    5.20
   5  -3  -6   73.39    6.20
  -5  -3   6   77.79    4.80
   5  -3  -6   82.89    5.00
  -5   3   6   76.79    4.80
   5   3  -6   79.69    5.90
   5   3  -6   72.09    4.90
  -4  -3   6  601.14   35.80
   4  -3  -6  540.15   35.80
   4  -3  -6  628.54   36.80
   4   3  -6  586.14   37.10
  -4   3   6  616.94   35.80
   4   3  -6  655.53   35.90
   3  -3  -6   25.30    1.80
   3  -3  -6   26.80    2.60
  -3  -3   6   25.30    1.70
  -3   3   6   24.80    1.70
   3   3  -6   25.50    1.80
   3   3  -6   26.90    2.60
   2  -3  -6  180.18   11.50
  -2  -3   6  168.48   10.40
   2   3  -6  166.88   11.50
  -2   3   6  181.38   10.40
  -1  -3   6 1654.33   94.09
   1  -3  -6 1549.24   95.09
   1   3  -6 1501.15   95.19
  -1   3   6 1674.83   94.19
   0  -3   6    4.60    0.50
   0  -3   6    5.00    0.60
   0  -3  -6    5.60    1.30
   0   3  -6    3.70    1.10
   1  -3   6   44.80    2.80
  -1  -3  -6   35.90    3.50
   1  -3   6   37.90    2.70
  -1   3  -6   38.90    3.50
   1   3   6   42.90    2.70
   1   3   6   43.90    2.70
   2  -3   6   74.59    4.40
  -2  -3  -6   63.29    5.30
   2  -3   6   73.69    4.40
  -2   3  -6   65.49    5.30
   2   3   6   70.99    4.40
   2   3   6   69.19    4.40
   3  -3   6   15.60    1.30
  -3  -3  -6   16.40    2.20
   3  -3   6   17.50    1.30
   3   3   6   17.50    1.40
  -3   3  -6   18.30    2.20
   3   3   6   17.40    1.40
   4  -3   6  331.77   17.80
   4  -3   6  268.87   17.80
   4   3   6  285.87   17.80
   4   3   6  305.37   17.90
   5  -3   6  126.59    8.20
   5  -3   6  131.09    8.10
   5  -3   6  147.69    8.20
   5   3   6  124.49    8.20
   5   3   6  141.69    8.30
   6  -3   6   40.20    2.70
   6  -3   6   42.90    2.80
   6   3   6   44.10    2.90
   6   3   6   42.30    2.90
   7  -3   6  231.48   13.90
   7  -3   6  232.08   14.00
   7   3   6  222.28   14.00
   7   3   6  248.78   14.00
   8   3   6    3.20    0.50
   8   3   6    2.50    0.40
 -10  -4   6   17.80    1.80
  10  -4  -6   19.00    1.50
 -10   4   6   16.70    1.70
  -9  -4   6  102.79    6.70
   9  -4  -6  103.19    6.60
   9   4  -6  106.79    6.60
  -9   4   6  102.29    6.70
  -8  -4   6   61.29    4.30
   8  -4  -6   55.89    4.00
  -8   4   6   66.49    3.80
   8   4  -6   60.79    4.00
  -8   4   6   55.89    4.20
   7  -4  -6   58.79    4.10
  -7  -4   6   61.19    4.40
  -7  -4   6   68.09    4.00
   7   4  -6   62.79    4.20
  -7   4   6   58.29    3.90
  -7   4   6   65.49    4.40
  -6  -4   6  122.59    7.70
   6  -4  -6  130.59    7.90
  -6  -4   6  129.59    8.10
   6   4  -6  123.99    7.90
  -6   4   6  123.69    7.70
   6   4  -6  130.09    8.90
  -6   4   6  122.99    8.00
  -5  -4   6    7.20    1.20
  -5  -4   6    8.80    0.80
   5  -4  -6    7.10    1.00
   5  -4  -6    6.80    1.90
   5   4  -6    9.60    1.70
   5   4  -6    7.90    1.00
  -5   4   6    6.90    0.80
   4  -4  -6  288.67   18.30
  -4  -4   6  291.67   17.40
  -4   4   6  288.37   17.30
   4   4  -6  277.67   18.40
   4   4  -6  305.07   17.50
  -3  -4   6  453.65   27.40
   3  -4  -6  460.85   27.40
   3  -4  -6  448.66   28.30
   3   4  -6  509.95   27.50
  -3   4   6  439.26   27.30
   3   4  -6  452.95   28.50
  -2  -4   6    1.00    0.30
   2  -4  -6    0.60    0.60
   2   4  -6   -0.10    0.40
   2   4  -6    0.20    0.60
  -2   4   6    0.60    0.20
  -2   4   6    1.00    0.30
   1  -4  -6   55.99    4.50
  -1  -4   6   50.99    3.50
  -1   4   6   62.69    3.60
   1   4  -6   55.59    4.60
  -1   4   6   56.49    3.60
   0  -4   6  357.76   22.00
   0  -4   6  370.96   22.00
   0  -4  -6  361.76   23.20
   0   4  -6  331.57   23.00
   0   4   6  390.56   22.10
   0   4   6  403.66   22.10
  -1  -4  -6   92.49    6.90
   1  -4   6   89.49    5.90
   1  -4   6  109.19    6.00
   1   4   6  100.19    6.00
  -1   4  -6   89.69    7.50
   1   4   6   97.49    6.00
   2  -4   6  153.98    8.80
   2  -4   6  156.28    8.80
  -2  -4  -6  132.09    9.80
   2   4   6  134.99    8.80
   2   4   6  148.99    8.80
  -2   4  -6  139.29    9.70
   3  -4   6  344.97   20.70
  -3  -4  -6  337.37   21.70
   3  -4   6  371.96   20.80
  -3   4  -6  351.16   21.60
   3   4   6  330.47   20.70
   3   4   6  344.57   20.70
   4  -4   6    1.60    0.50
   4   4   6    0.80    0.50
   4   4   6    1.80    0.50
   5  -4   6    0.90    0.50
   5  -4   6    0.10    0.70
   5  -4   6   -0.10    0.30
   5   4   6    0.50    0.50
   5   4   6    1.30    0.50
   6  -4   6    3.00    0.50
   6  -4   6    1.40    0.40
   6  -4   6    2.20    0.60
   6   4   6    2.20    0.60
   6   4   6    2.60    0.60
   7  -4   6    0.30    0.20
   7  -4   6    0.80    0.40
   7   4   6    0.50    0.60
   7   4   6    0.10    0.40
   8   4   6   26.60    1.80
   8   4   6   28.40    1.80
  10  -5  -6   82.09    4.90
 -10  -5   6   82.19    5.00
  10   5  -6   73.59    4.90
 -10   5   6   71.19    5.00
   9  -5  -6    0.30    0.50
  -9  -5   6    0.60    0.70
  -9   5   6   -0.10    0.70
   9   5  -6    0.20    0.50
  -8  -5   6    8.00    1.30
   8  -5  -6    9.00    1.10
  -8   5   6    8.10    0.70
  -8   5   6    8.90    1.20
   8   5  -6    7.60    1.10
  -7  -5   6    5.90    1.20
   7  -5  -6    4.40    0.80
  -7  -5   6    6.20    0.70
   7   5  -6    5.80    1.80
  -7   5   6    7.20    1.10
   7   5  -6    4.80    0.90
  -7   5   6    5.70    0.70
   6  -5  -6   68.89    4.30
  -6  -5   6   57.49    4.40
   6   5  -6   60.49    5.10
  -6   5   6   61.69    4.10
   6   5  -6   68.39    4.30
  -6   5   6   67.39    4.40
  -5  -5   6  148.19    9.70
   5  -5  -6  153.08    9.50
  -5  -5   6  158.38    9.40
   5  -5  -6  161.68   10.30
   5   5  -6  162.88    9.60
   5   5  -6  151.28   10.60
  -5   5   6  154.28    9.40
  -4  -5   6   89.59    5.60
   4  -5  -6   90.99    6.60
   4   5  -6   89.79    6.70
   4   5  -6   95.79    5.70
  -4   5   6   86.69    5.60
   3  -5  -6   31.50    3.00
  -3  -5   6   31.60    2.20
  -3   5   6   32.60    2.20
   3   5  -6   36.60    3.20
   3   5  -6   33.30    2.30
   2  -5  -6   23.20    2.40
  -2  -5   6   22.30    1.60
  -2   5   6   23.80    1.60
  -2   5   6   24.30    1.70
   2   5  -6   25.50    1.80
   2   5  -6   22.50    2.60
  -1  -5   6   90.59    5.20
   1  -5  -6   82.99    6.20
   1   5  -6   88.29    5.30
   1   5  -6   83.19    6.30
  -1   5   6   81.59    5.30
   0  -5  -6    1.90    0.80
   0  -5   6    0.80    0.30
   0   5   6    1.30    0.30
   0   5  -6    0.40    0.70
   0   5   6    0.80    0.40
  -1  -5  -6   26.10    2.70
   1  -5   6   26.60    1.80
   1  -5   6   26.70    1.80
   1   5   6   28.60    1.90
  -1   5  -6   21.30    2.60
   1   5   6   27.10    1.90
   2  -5   6  128.09    7.40
   2  -5   6  131.49    7.50
  -2  -5  -6  112.79    8.50
  -2   5  -6  124.79    8.50
   2   5   6  120.49    7.50
   2   5   6  114.19    7.50
   3  -5   6    3.00    0.40
  -3  -5  -6    1.00    1.00
   3  -5   6    2.60    0.40
   3   5   6    2.70    0.60
  -3   5  -6    2.30    1.20
   3   5   6    3.60    0.60
   4  -5   6  309.37   18.10
   4  -5   6  335.17   18.10
   4  -5   6  278.57   18.00
   4   5   6  288.87   18.20
   4   5   6  304.17   18.20
   5  -5   6    0.40    0.30
   5  -5   6    0.00    0.40
   5  -5   6   -0.30    0.40
   5   5   6    0.20    0.50
   5   5   6    0.70    0.60
   6  -5   6   25.00    1.80
   6  -5   6   26.20    1.90
   6   5   6   24.80    1.90
   6   5   6   24.90    1.80
   7  -5   6    0.00    0.20
   7   5   6    0.00    0.40
   7   5   6   -0.20    0.30
  10  -6  -6    0.10    0.40
 -10  -6   6    1.40    0.60
 -10   6   6   -0.60    0.50
  10   6  -6    0.30    0.40
   9  -6  -6    0.90    0.50
  -9  -6   6    0.80    0.70
  -9   6   6    0.20    0.70
   9   6  -6   -0.10    0.50
  -8  -6   6   95.59    6.40
   8  -6  -6   93.89    6.30
  -8   6   6   97.69    6.00
   8   6  -6  106.79    6.30
  -8   6   6   98.69    6.40
   7  -6  -6 1241.28   75.69
  -7  -6   6 1255.57   75.79
  -7  -6   6 1267.07   75.49
   7   6  -6 1302.67   75.69
   7   6  -6 1318.67   76.89
  -7   6   6 1257.47   75.49
  -7   6   6 1309.47   75.79
  -6  -6   6  290.87   17.00
  -6  -6   6  275.47   16.70
   6  -6  -6  297.57   16.80
  -6   6   6  269.57   16.90
   6   6  -6  275.77   16.80
  -6   6   6  262.87   16.70
   6   6  -6  273.57   17.90
   5  -6  -6   17.10    2.10
  -5  -6   6   20.00    1.80
   5   6  -6   15.30    1.50
   5   6  -6   17.00    2.30
  -5   6   6   15.80    1.30
  -4  -6   6   53.69    3.50
   4  -6  -6   60.79    4.50
  -4   6   6   54.19    3.50
   4   6  -6   59.69    4.70
   3  -6  -6    8.90    2.00
  -3  -6   6    8.40    0.80
  -3   6   6    9.00    0.80
   3   6  -6    7.60    1.60
  -3   6   6   10.20    0.80
   3   6  -6    7.20    1.10
   2  -6  -6  441.96   28.80
  -2  -6   6  453.45   27.00
   2   6  -6  424.66   28.20
  -2   6   6  464.35   27.10
   2   6  -6  508.95   27.20
  -2   6   6  435.66   27.00
   1  -6  -6   76.69    5.70
  -1  -6   6   82.19    4.70
  -1   6   6   74.39    4.70
   1   6  -6   69.99    5.80
  -1   6   6   78.59    4.80
   0  -6  -6  168.08   11.00
   0  -6   6  163.38    9.90
   0  -6   6  165.18    9.90
   0   6  -6  168.48   10.00
   0   6   6  167.58   10.00
   0   6   6  169.08   10.00
   0   6  -6  147.79   10.90
  -1  -6  -6    1.00    0.90
   1   6   6    1.60    0.40
  -1   6  -6    1.90    0.60
   1   6   6    1.00    0.40
  -1   6  -6    1.40    0.80
   2  -6   6  258.87   15.50
   2  -6   6  276.37   15.40
  -2  -6  -6  231.58   16.50
   2  -6   6  275.67   15.50
   2   6   6  250.97   15.50
  -2   6  -6  252.27   16.50
   2   6   6  259.87   15.50
   3  -6   6  640.94   39.20
   3  -6   6  670.93   39.30
   3  -6   6  715.03   39.40
   3   6   6  638.24   39.30
  -3   6  -6  648.94   40.10
   4  -6   6    0.40    0.40
   4  -6   6    1.20    0.50
   4  -6   6    1.10    0.30
   4   6   6    1.00    0.50
   4   6   6    1.00    0.50
   5  -6   6    7.00    0.80
   5  -6   6    7.60    0.90
   5   6   6    7.80    0.90
   5   6   6    8.20    1.00
   6  -6   6   25.00    1.80
   6  -6   6   23.70    1.70
   6   6   6   25.60    1.90
   6   6   6   26.10    1.80
   7  -6   6   -0.20    0.20
   7   6   6    0.10    0.40
   7   6   6   -0.30    0.30
  10  -7  -6    6.30    0.80
  10   7  -6    4.20    0.70
 -10   7   6    4.50    0.80
  -9  -7   6   39.90    3.00
   9  -7  -6   44.70    2.90
  -9   7   6   35.70    3.00
   9   7  -6   40.00    2.90
  -8  -7   6   74.19    5.20
   8  -7  -6   78.49    5.10
  -8   7   6   84.79    4.90
  -8   7   6   75.19    5.20
  -7  -7   6  169.18   10.80
  -7  -7   6  184.38   10.40
   7  -7  -6  170.98   10.60
  -7   7   6  157.58   10.40
  -7   7   6  172.98   10.70
   7   7  -6  166.48   11.80
   7   7  -6  183.38   10.70
  -6  -7   6   55.19    3.60
  -6  -7   6   58.29    4.00
   6  -7  -6   56.89    3.80
   6   7  -6   52.49    3.80
  -6   7   6   57.39    4.00
  -6   7   6   55.39    3.60
   6   7  -6   56.29    4.90
  -5  -7   6    1.20    0.40
  -5  -7   6    1.30    0.70
   5  -7  -6   -0.80    0.90
  -5   7   6    1.00    0.30
   5   7  -6    0.90    0.60
   5   7  -6    2.50    1.10
   4  -7  -6    0.50    0.70
   4   7  -6    0.50    0.60
   4   7  -6    1.60    0.90
  -4   7   6    0.90    0.30
   3  -7  -6  233.98   14.10
  -3  -7   6  205.08   13.00
  -3   7   6  215.88   13.00
  -3   7   6  222.68   13.10
   3   7  -6  224.88   14.40
   3   7  -6  209.38   13.20
   2  -7  -6   20.90    2.20
  -2  -7   6   17.20    1.30
   2   7  -6   19.90    2.40
  -2   7   6   17.40    1.30
  -2   7   6   20.30    1.40
   2   7  -6   17.70    1.50
   1  -7  -6  128.09    8.80
  -1   7   6  123.19    7.70
  -1   7   6  136.29    7.70
   1   7  -6  116.79    8.80
   0  -7  -6   83.29    6.30
   0  -7   6   82.29    5.20
   0  -7   6   85.59    5.30
   0   7  -6   75.99    6.20
   0   7   6   80.89    5.20
   0   7  -6   91.59    5.30
   0   7   6   88.39    5.30
  -1  -7  -6   55.49    4.50
   1  -7   6   53.59    3.30
   1  -7   6   50.39    3.30
  -1   7  -6   54.59    3.50
   1   7   6   50.89    3.40
  -1   7  -6   51.99    4.40
   1   7   6   53.39    3.40
  -2  -7  -6   63.39    5.20
   2  -7   6   63.19    3.90
   2  -7   6   66.19    4.00
   2  -7   6   56.29    4.00
   2   7   6   66.79    4.10
   2   7   6   59.19    4.20
  -2   7  -6   66.59    5.00
   2   7   6   65.89    4.10
   3  -7   6  534.95   32.20
   3  -7   6  553.64   32.20
   3   7   6  541.65   32.30
   3   7   6  550.34   32.30
  -3   7  -6  538.65   33.10
   4  -7   6    2.10    0.40
   4   7   6    1.10    0.50
   4   7   6    1.80    0.60
   5  -7   6    2.90    0.60
   5   7   6    2.80    0.60
   5   7   6    1.80    0.50
   6  -7   6   52.89    3.60
   6   7   6   62.09    3.70
   6   7   6   57.59    3.70
   7   7   6   68.09    4.20
   7   7   6   67.79    4.20
 -10  -8   6    1.20    0.50
  10  -8  -6    1.20    0.40
 -10   8   6    0.50    0.50
  10   8  -6    0.60    0.40
   9  -8  -6  160.38    9.30
   9   8  -6  153.78    9.30
  -9   8   6  138.09    9.30
   8  -8  -6  105.29    6.40
  -8  -8   6   92.79    6.50
   8   8  -6  101.19    6.40
  -8   8   6   92.09    6.40
  -8   8   6  107.69    6.10
   7  -8  -6  209.18   13.00
  -7  -8   6  231.28   12.80
  -7  -8   6  205.28   13.20
  -7   8   6  228.08   13.20
  -7   8   6  207.68   12.80
   7   8  -6  203.38   13.10
   7   8  -6  208.08   14.30
  -6  -8   6    2.00    0.50
  -6  -8   6    1.90    0.70
  -6   8   6    2.70    0.50
   6   8  -6    2.40    1.30
   6   8  -6    2.40    0.70
  -5  -8   6   66.29    4.40
   5  -8  -6   73.09    5.40
  -5  -8   6   71.89    4.80
   5   8  -6   71.29    4.60
  -5   8   6   66.79    4.40
   5   8  -6   71.89    5.70
  -4  -8   6   27.20    1.90
   4  -8  -6   25.40    2.60
   4   8  -6   27.60    2.20
   4   8  -6   26.70    3.00
  -4   8   6   28.10    1.90
  -4   8   6   26.10    1.90
   3  -8  -6   28.70    2.80
  -3  -8   6   26.30    1.90
  -3   8   6   27.30    1.80
   3   8  -6   26.40    3.00
   3   8  -6   26.10    2.10
  -3   8   6   27.10    1.80
   2  -8  -6   48.90    4.10
  -2  -8   6   51.79    3.10
  -2   8   6   50.99    3.10
   2   8  -6   45.50    3.20
  -2   8   6   46.40    3.10
   2   8  -6   50.89    4.40
   1  -8  -6    0.40    0.60
  -1   8   6    0.40    0.30
   1   8  -6   -0.30    0.70
   1   8  -6    0.60    0.40
   0  -8  -6   56.89    4.80
   0  -8   6   61.29    3.70
   0  -8   6   60.89    3.80
   0   8   6   56.99    3.70
   0   8  -6   66.99    3.90
   0   8   6   58.19    3.80
   0   8  -6   61.49    4.90
   0   8   6   53.19    3.70
   1  -8   6   15.50    1.10
   1  -8   6   14.30    1.20
  -1  -8  -6   15.80    2.30
   1   8   6   13.70    1.20
  -1   8  -6   16.10    1.60
   1   8   6   14.10    1.20
  -1   8  -6   15.80    2.30
   2  -8   6   21.70    1.60
   2   8   6   20.80    1.90
   2   8   6   23.80    1.70
   2   8   6   24.80    1.70
  -2   8  -6   24.60    2.80
   3  -8   6  103.79    6.90
   3   8   6  113.89    7.00
   3   8   6  121.49    7.00
   4  -8   6  193.18   11.10
   4  -8   6  177.58   11.00
   4   8   6  184.28   11.10
   4   8   6  178.98   11.10
   5   8   6   53.09    3.50
   5   8   6   55.19    3.60
   6  -8   6   36.50    2.50
   6   8   6   41.20    2.60
   6   8   6   39.70    2.60
   7  -8   6    1.10    0.30
   7   8   6    1.60    0.40
   7   8   6    1.30    0.40
  10  -9  -6   70.99    4.30
 -10  -9   6   66.89    4.30
 -10   9   6   61.09    4.30
  10   9  -6   70.39    4.30
   9  -9  -6   12.50    1.20
   9   9  -6   11.00    1.20
  -9   9   6   11.50    1.40
  -8  -9   6  134.69    9.00
   8  -9  -6  149.99    8.90
   8   9  -6  141.99    9.00
  -8   9   6  145.39    9.00
  -8   9   6  148.19    8.70
  -7  -9   6    8.90    0.80
  -7  -9   6    6.20    1.10
   7  -9  -6    8.50    1.20
  -7   9   6    8.00    0.80
   7   9  -6    8.70    1.20
   7   9  -6   16.00    2.70
  -6  -9   6  262.47   14.90
  -6  -9   6  232.68   15.30
   6   9  -6  250.97   16.50
   6   9  -6  237.28   15.20
  -6   9   6  233.68   14.90
  -6   9   6  281.07   15.60
  -5  -9   6  130.59    8.70
  -5  -9   6  149.79    8.90
  -5   9   6  145.19    8.60
  -5   9   6  138.09    8.60
   5   9  -6  138.19   10.00
   5   9  -6  144.49    8.90
   4  -9  -6   66.69    5.00
  -4  -9   6   60.89    4.30
  -4  -9   6   63.89    4.10
   4   9  -6   68.19    4.40
  -4   9   6   67.19    4.10
   4   9  -6   70.79    5.50
  -4   9   6   60.39    4.10
   3  -9  -6   -1.00    0.70
  -3  -9   6    0.00    0.30
  -3   9   6    0.30    0.20
   3   9  -6   -0.40    0.80
   3   9  -6    0.60    0.50
  -2  -9   6   51.39    3.30
   2  -9  -6   54.59    4.30
   2   9  -6   46.40    3.40
   2   9  -6   48.20    4.50
  -2   9   6   52.69    3.30
  -2   9   6   52.69    3.20
  -1  -9   6   32.40    2.10
   1  -9  -6   31.60    3.10
  -1  -9   6   30.50    2.00
   1   9  -6   29.00    3.20
   1   9  -6   27.90    2.20
  -1   9   6   29.00    2.00
  -1   9   6   30.50    2.00
   0  -9  -6   19.60    2.40
   0  -9   6   22.10    1.50
   0  -9   6   19.00    1.40
   0   9   6   20.70    1.50
   0   9   6   17.00    1.40
   0   9  -6   17.10    2.40
   0   9  -6   17.30    1.60
   0   9   6   20.20    1.40
   1  -9   6  603.64   36.40
   1   9   6  610.04   36.40
  -1   9  -6  678.13   36.50
   1   9   6  620.04   37.00
  -1   9  -6  584.44   37.60
   1   9   6  585.34   36.50
   2  -9   6  323.37   19.30
   2   9   6  319.57   19.40
   2   9   6  298.77   19.40
  -2   9  -6  349.67   19.40
  -2   9  -6  325.27   20.40
   2   9   6  331.37   19.90
   3  -9   6    3.90    0.50
   3   9   6    3.00    0.60
   3   9   6    4.20    0.60
   3   9   6    4.70    0.90
   4  -9   6  109.39    6.90
   4   9   6  118.69    7.20
   5  -9   6    2.80    0.50
   5   9   6    4.40    0.70
   5   9   6    4.30    0.70
   6  -9   6  150.48    9.50
   6   9   6  164.68    9.60
   6   9   6  157.58    9.50
   7   9   6    9.30    0.80
   7   9   6    9.20    0.80
 -10  10   6    2.10    0.50
  10  10  -6    2.60    0.50
   9 -10  -6   12.70    1.10
  -9 -10   6    9.40    1.20
   9  10  -6    9.70    1.10
  -9  10   6   10.90    1.30
  -8 -10   6    0.90    0.60
   8 -10  -6    0.60    0.50
   8  10  -6    1.00    0.60
  -8  10   6    1.30    0.60
  -7 -10   6    2.00    0.70
   7 -10  -6    0.80    0.50
  -7  10   6    1.10    0.40
   7  10  -6    1.50    0.60
  -6 -10   6  372.66   24.40
  -6 -10   6  442.06   24.10
  -6  10   6  386.76   24.10
   6  10  -6  400.66   25.70
   6  10  -6  421.46   24.40
  -5 -10   6   93.59    6.10
  -5 -10   6   97.09    6.40
   5  10  -6  103.79    6.40
   5  10  -6  106.19    7.70
  -5  10   6   98.29    6.10
  -4 -10   6   11.00    1.00
  -4  10   6   10.50    0.90
   4  10  -6   10.20    1.90
  -4  10   6   12.30    1.00
   4  10  -6   12.10    1.40
  -3 -10   6    7.50    0.80
   3 -10  -6    6.60    1.60
  -3  10   6    7.30    0.70
   3  10  -6    8.10    1.10
   3  10  -6    9.10    1.80
  -3  10   6    7.60    0.70
   2 -10  -6   10.90    1.90
  -2 -10   6   11.40    1.00
  -2  10   6   10.10    0.90
   2  10  -6    9.40    1.80
   2  10  -6   10.00    1.10
  -2  10   6   10.60    0.90
  -1 -10   6  160.88    9.00
  -1 -10   6  148.89    9.00
   1 -10  -6  150.78   10.20
  -1  10   6  149.59    9.00
   1  10  -6  125.89   10.20
  -1  10   6  150.18    9.00
   0 -10   6   61.49    3.80
   0  10  -6   57.79    4.00
   0  10  -6   58.39    5.10
   0  10   6   58.49    3.80
   0  10   6   65.39    3.80
   1 -10   6   84.59    5.00
   1  10   6   81.29    5.10
  -1  10  -6   80.19    5.20
   1  10   6   83.69    5.00
  -1  10  -6   77.99    6.20
   1  10   6   73.99    5.00
   1  10   6   83.69    5.70
   2 -10   6    4.70    0.60
  -2  10  -6    5.50    1.50
   2  10   6    4.50    0.60
   3 -10   6  276.57   17.20
   3  10   6  309.77   17.80
   3  10   6  285.97   17.30
   3  10   6  292.87   17.20
   3  10   6  280.27   17.30
   4 -10   6    7.40    0.80
   4  10   6    8.50    0.90
   4  10   6    8.30    0.90
   4  10   6    7.50    1.40
   5 -10   6   11.60    1.00
   5  10   6    9.70    0.90
   5  10   6   13.10    1.10
   5  10   6   13.50    1.20
   6 -10   6    1.70    0.40
   6  10   6    1.80    0.40
   7 -10   6    9.60    0.80
   7  10   6   11.40    0.80
   7  10   6    9.30    0.80
  -9 -11   6   40.20    3.00
   9 -11  -6   49.70    3.00
   9  11  -6   43.50    3.00
  -9  11   6   41.90    3.00
   8 -11  -6   11.70    1.20
  -8 -11   6    8.30    1.20
   8  11  -6    8.80    1.20
  -8  11   6    9.70    1.30
   7 -11  -6   50.89    3.40
  -7 -11   6   45.80    3.40
  -7  11   6   54.29    3.30
   7  11  -6   47.50    3.40
  -7  11   6   45.60    3.50
  -6 -11   6   96.89    6.00
   6  11  -6  104.29    7.60
   6  11  -6   89.49    6.00
  -6  11   6   88.39    5.80
  -5 -11   6  131.19    8.20
  -5 -11   6  142.79    8.50
  -5  11   6  131.89    8.20
   5  11  -6  131.29    8.50
   5  11  -6  140.69    9.90
  -4 -11   6   43.40    3.00
  -4  11   6   45.80    3.00
   4  11  -6   45.80    5.20
   4  11  -6   46.90    3.20
  -3 -11   6   85.99    5.60
  -3  11   6   95.59    5.70
  -3  11   6   81.89    5.60
   3  11  -6   97.39    5.90
   3  11  -6  102.19    7.30
  -2 -11   6    1.20    0.40
  -2  11   6    0.80    0.30
   2  11  -6    0.20    0.40
   2  11  -6    2.10    1.20
  -1 -11   6  136.39    8.00
  -1  11   6  133.19    7.90
   1  11  -6  126.99    9.40
  -1  11   6  133.79    8.00
   1  11  -6  121.29    8.10
   0 -11   6    1.30    0.40
   0  11  -6    1.70    0.60
   0  11   6    1.50    0.30
   0  11  -6    1.40    1.00
   0  11   6    1.00    0.40
   0  11   6    1.40    0.40
   1 -11   6  542.15   33.70
   1  11   6  588.04   34.50
   1  11   6  548.45   33.70
  -1  11  -6  558.04   33.80
  -1  11  -6  598.14   35.10
   1  11   6  529.05   33.70
   1  11   6  616.74   33.70
   2 -11   6  324.47   19.40
   2  11   6  327.57   19.50
   2  11   6  326.17   19.40
   2  11   6  312.67   19.40
   2  11   6  313.17   20.10
  -2  11  -6  341.47   19.50
  -2  11  -6  333.57   20.60
   3 -11   6    0.70    0.30
   3  11   6    0.40    0.40
  -3  11  -6    0.60    0.60
   3  11   6    1.30    0.50
   3  11   6   -0.40    0.90
   3  11   6    0.80    0.30
   4 -11   6    0.40    0.30
   4  11   6    1.80    0.50
   4  11   6   -0.20    0.40
   4  11   6    0.00    0.20
   5 -11   6   35.80    2.50
   5  11   6   41.80    2.60
   5  11   6   39.10    2.50
   5  11   6   34.30    2.40
   6 -11   6   29.90    2.10
   6  11   6   31.50    2.00
   6  11   6   26.70    1.90
   9 -12  -6   26.00    1.70
   9 -12  -6   22.30    1.60
  -9  12   6   19.30    1.70
   9  12  -6   21.20    1.70
   8 -12  -6    1.50    0.50
  -8  12   6    1.80    0.60
   8  12  -6    0.70    0.50
   7 -12  -6   58.99    3.90
  -7 -12   6   58.19    4.00
  -7  12   6   53.99    4.00
   7  12  -6   58.29    4.00
  -7  12   6   63.79    3.70
  -6 -12   6    0.40    0.40
  -6 -12   6    0.60    0.30
  -6  12   6    0.90    0.40
   6  12  -6    2.00    1.60
   6  12  -6    0.40    0.50
  -5 -12   6    6.80    0.80
  -5  12   6    6.30    0.70
   5  12  -6    8.40    2.10
   4 -12  -6  574.14   32.80
  -4 -12   6  490.85   32.70
   4  12  -6  561.04   33.00
   4  12  -6  597.94   34.60
  -4  12   6  543.45   32.80
  -3 -12   6  235.98   14.20
   3  12  -6  242.98   14.40
  -3  12   6  242.98   14.20
   3  12  -6  211.38   16.30
  -2 -12   6  217.18   12.80
   2  12  -6  202.18   12.90
  -2  12   6  232.38   12.90
   2  12  -6  189.68   14.20
  -1 -12   6   17.80    1.30
   1  12  -6   13.20    2.30
  -1  12   6   18.60    1.30
  -1  12   6   16.90    1.30
   1  12  -6   15.00    1.60
  -1  12   6   16.60    1.30
   0 -12   6   29.00    2.10
   0  12   6   31.10    2.40
   0  12   6   31.90    2.10
   0  12   6   28.80    2.00
   0  12  -6   31.30    3.40
   0  12  -6   28.80    2.30
   1 -12   6  107.49    6.50
  -1  12  -6  107.59    7.80
   1  12   6  104.89    6.50
   1  12   6  104.69    6.50
   1  12   6  107.99    7.40
  -1  12  -6   99.89    6.70
   1  12   6  110.59    6.50
   2 -12   6   43.40    2.80
   2  12   6   40.80    2.80
   2  12   6   38.20    3.40
   2  12   6   41.20    2.70
   2  12   6   43.80    2.80
  -2  12  -6   41.90    3.10
   3 -12   6   61.19    3.90
  -3  12  -6   62.29    3.90
   3  12   6   59.19    3.90
   3  12   6   61.69    3.90
   3  12   6   63.19    3.90
   3  12   6   62.79    4.70
   4 -12   6    1.20    0.40
   4  12   6    1.40    0.40
   4  12   6    1.60    0.50
   4  12   6    1.50    0.30
   5 -12   6    1.20    0.30
   5  12   6    1.40    0.50
   5  12   6    1.10    0.30
   6 -12   6    3.40    0.50
   6  12   6    3.90    0.50
   6  12   6    3.20    0.50
   9 -13  -6   40.80    2.70
   9 -13  -6   45.60    2.80
  -9  13   6   40.70    2.80
   9  13  -6   39.60    2.80
   8 -13  -6    0.20    0.50
   8 -13  -6   -0.30    0.40
   8  13  -6   -0.50    0.40
  -8  13   6    0.60    0.50
   7 -13  -6  132.89    7.90
   7 -13  -6  120.19    7.80
   7  13  -6  123.59    7.90
  -7  13   6  115.09    7.90
  -7  13   6  141.39    7.70
  -6  13   6    8.10    0.80
   6  13  -6   10.00    1.20
   5 -13  -6  140.19    8.30
  -5 -13   6  146.29    8.10
   5  13  -6  133.59    9.80
   5  13  -6  125.19    8.40
  -5  13   6  120.99    8.10
   4 -13  -6   77.49    4.70
  -4 -13   6   71.09    4.50
  -4  13   6   67.09    4.50
   4  13  -6   75.49    6.20
   4  13  -6   72.19    4.80
  -3 -13   6  127.49    8.30
   3 -13  -6  125.39    8.40
  -3  13   6  137.69    8.30
   3  13  -6  152.98   10.20
   3  13  -6  147.59    8.60
  -2 -13   6   30.40    2.10
   2  13  -6   31.40    2.40
   2  13  -6   24.50    3.30
  -2  13   6   30.90    2.10
  -1 -13   6   23.40    1.70
  -1  13   6   22.60    1.60
   1  13  -6   21.00    3.00
   1  13  -6   23.20    2.00
  -1  13   6   23.20    1.70
  -1  13   6   23.40    1.70
   0 -13   6   25.40    1.80
   0  13  -6   24.80    3.20
   0  13   6   26.80    2.70
   0  13   6   25.40    1.80
   0  13  -6   22.00    2.10
   0  13   6   22.60    1.70
   0  13   6   26.50    1.80
   1 -13   6  609.24   37.00
  -1  13  -6  587.94   37.10
   1  13   6  588.84   37.00
   1  13   6  668.23   38.00
   1  13   6  638.54   37.00
  -1  13  -6  647.64   38.40
   1  13   6  637.54   37.00
   2 -13   6  330.07   20.90
  -2  13  -6  369.36   21.00
   2  13   6  349.96   20.90
   2  13   6  352.96   21.70
   3 -13   6  313.67   18.10
   3  13   6  285.17   18.00
   3  13   6  287.67   18.00
   3  13   6  302.37   18.10
  -3  13  -6  321.47   18.00
   4 -13   6   17.90    1.30
   4  13   6   18.00    1.40
   4  13   6   17.50    1.30
   4  13   6   16.20    1.30
   5 -13   6   15.50    1.20
   5  13   6   15.80    1.10
   5  13   6   14.20    1.10
   5  13   6   16.70    1.20
   6 -13   6   31.90    2.10
   6  13   6   30.10    2.00
   6  13   6   33.30    2.10
   8 -14  -6   16.20    1.30
   8 -14  -6   17.60    1.40
  -8  14   6   16.40    1.40
   8  14  -6   14.20    1.40
   7 -14  -6   14.50    1.30
   7 -14  -6   13.00    1.30
   7  14  -6   12.60    1.40
  -7  14   6   16.10    1.10
  -7  14   6   13.20    1.40
   6 -14  -6    1.70    0.70
   6  14  -6    0.40    0.50
  -6  14   6    0.50    0.30
   5 -14  -6   12.60    1.20
  -5 -14   6   10.50    0.90
  -5  14   6   10.10    0.90
   5  14  -6    9.40    2.20
   5  14  -6    8.40    1.30
  -4 -14   6   60.59    3.70
   4  14  -6   56.79    4.00
  -4  14   6   55.79    3.70
   4  14  -6   60.39    5.40
   3 -14  -6  188.38   12.20
  -3 -14   6  199.58   12.20
   3  14  -6  206.68   12.40
   3  14  -6  217.68   14.00
  -3  14   6  204.68   12.20
  -2 -14   6  154.48    9.30
   2  14  -6  162.38    9.60
   2  14  -6  135.09   10.70
  -2  14   6  154.78    9.30
  -1 -14   6   36.00    2.40
  -1  14   6   36.20    2.40
  -1  14   6   39.80    3.60
   1  14  -6   31.20    2.60
   1  14  -6   32.00    3.80
  -1  14   6   38.50    2.40
   0 -14   6   11.20    1.00
   0  14   6    9.20    0.90
   0  14  -6   10.40    2.20
   0  14   6   11.10    1.00
   0  14   6    9.70    0.90
   0  14   6   10.90    1.90
   1 -14   6  309.77   17.70
  -1  14  -6  298.37   19.10
   1  14   6  308.87   18.10
   1  14   6  271.57   17.70
   1  14   6  295.47   18.70
  -1  14  -6  291.97   17.80
   2 -14   6   15.60    1.20
   2  14   6   14.30    1.10
  -2  14  -6   17.10    1.80
   2  14   6   13.20    2.00
   2  14   6   14.00    1.20
   2  14   6   12.80    1.20
   3 -14   6   26.90    1.80
   3  14   6   23.90    1.70
  -3  14  -6   26.40    1.90
   3  14   6   21.50    1.70
   3  14   6   22.60    1.70
   4 -14   6    0.00    0.30
   4  14   6    0.00    0.20
   4  14   6    0.50    0.30
   4  14   6    0.50    0.40
   5 -14   6    0.10    0.30
   5  14   6    0.30    0.30
   5  14   6    0.20    0.30
   5  14   6    0.00    0.20
   6  14   6    2.90    0.40
   8 -15  -6   53.09    3.10
   8 -15  -6   44.70    3.00
   8  15  -6   45.50    3.20
  -8  15   6   47.60    3.10
   7 -15  -6    4.00    0.70
   7 -15  -6    4.90    0.70
   7  15  -6    3.30    0.70
   6 -15  -6    2.40    0.60
  -6  15   6    2.00    0.40
   6  15  -6    1.70    0.60
   5 -15  -6    7.20    0.90
  -5 -15   6    6.20    0.60
   5  15  -6    4.50    0.90
  -5  15   6    6.10    0.70
   4 -15  -6  209.48   13.10
  -4 -15   6  239.68   13.10
  -4  15   6  204.48   13.10
   4  15  -6  209.08   13.30
   4  15  -6  227.18   14.90
   3 -15  -6   85.59    5.20
  -3 -15   6   78.09    5.10
  -3  15   6   84.69    6.70
   3  15  -6   78.29    5.40
  -3  15   6   80.89    5.10
   3  15  -6   88.29    6.90
  -2 -15   6    1.50    0.40
   2  15  -6    0.90    0.60
  -2  15   6    0.10    1.00
  -2  15   6    1.30    0.50
   2  15  -6    0.60    1.50
  -2  15   6    0.90    0.30
  -1 -15   6    1.80    0.40
  -1  15   6    1.10    0.40
  -1  15   6    1.20    0.40
   1  15  -6    1.10    1.40
  -1  15   6    1.50    1.00
   1  15  -6    0.60    0.70
   0 -15   6   16.70    1.30
   0  15  -6   13.90    1.60
   0  15   6   18.00    1.30
   0  15  -6   17.00    2.80
   0  15   6   15.60    1.30
   0  15   6   18.80    2.40
   0  15   6   14.10    1.20
   1 -15   6  146.59    8.90
  -1  15  -6  134.19    9.10
   1  15   6  149.79    8.90
   1  15   6  151.58    8.90
   1  15   6  142.59    8.90
   1  15   6  160.48   10.00
   2 -15   6    3.80    0.60
   2  15   6    2.80    0.50
   2  15   6    3.90    0.60
  -2  15  -6    4.00    0.90
   2  15   6    3.40    0.50
   3 -15   6   30.70    1.90
   3  15   6   25.10    1.80
   3  15   6   23.10    1.80
   3  15   6   27.40    1.80
   4 -15   6  210.98   11.90
   4  15   6  198.68   11.80
   4  15   6  177.28   12.00
   4  15   6  203.38   11.80
   5 -15   6   35.10    2.20
   5  15   6   33.80    2.20
   8 -16  -6   90.49    5.60
   8 -16  -6   86.49    5.70
   8  16  -6   95.19    5.60
   7 -16  -6   54.49    3.30
   7 -16  -6   45.40    3.20
   7  16  -6   52.69    3.40
   6 -16  -6    9.90    1.00
  -6  16   6   11.30    0.80
   6  16  -6    9.00    1.20
   5 -16  -6    1.90    0.50
  -5  16   6    0.10    0.30
   5  16  -6    0.10    0.60
   4 -16  -6    8.20    0.90
  -4 -16   6    6.70    0.70
   4  16  -6    5.30    1.00
  -4  16   6    7.20    0.70
  -3 -16   6   17.90    1.30
   3 -16  -6   14.60    1.30
   3  16  -6   17.80    2.80
  -3  16   6   19.00    1.40
  -3  16   6   17.50    2.70
   3  16  -6   16.70    1.70
  -2 -16   6  299.37   18.60
   2  16  -6  313.27   20.40
  -2  16   6  313.97   18.60
  -2  16   6  338.57   20.30
  -2  16   6  329.47   18.70
   2  16  -6  286.17   18.90
  -1 -16   6  215.38   13.60
  -1  16   6  237.68   13.60
   1  16  -6  218.88   15.20
   1  16  -6  229.18   13.80
  -1  16   6  215.08   13.50
  -1  16   6  243.78   15.10
   0 -16   6  430.36   25.90
   0  16   6  456.75   27.20
   0  16  -6  401.06   26.10
   0  16   6  434.26   25.90
   0  16   6  460.25   26.00
   1 -16   6   35.90    2.30
  -1  16  -6   35.70    2.60
   1  16   6   34.00    2.30
   1  16   6   30.60    2.20
   1  16   6   34.30    2.40
   2 -16   6   64.39    3.90
   2  16   6   60.49    4.00
   2  16   6   58.69    3.80
  -2  16  -6   58.89    4.00
   2  16   6   62.39    3.80
   3 -16   6    1.80    0.40
   3  16   6    1.70    0.30
  -3  16  -6    2.50    0.60
   3  16   6    3.10    0.40
   3  16   6    1.90    0.40
   4 -16   6    0.20    0.30
   4  16   6    0.30    0.20
   4  16   6    0.30    0.20
   5 -16   6   20.30    1.50
   5  16   6   23.40    1.40
   7 -17  -6    0.10    0.30
   7 -17  -6    0.10    0.40
   7  17  -6    0.10    0.40
   6  17  -6    2.30    0.60
  -6  17   6    3.80    0.40
   5 -17  -6    1.10    0.40
  -5  17   6    0.60    0.30
   5  17  -6   -0.30    0.50
  -4 -17   6   71.89    4.40
   4  17  -6   70.19    4.70
  -4  17   6   72.09    4.50
   3 -17  -6  120.29    7.50
  -3 -17   6  140.09    7.70
   3 -17  -6  118.99    7.70
  -3  17   6  127.19    7.80
   3  17  -6  121.69    7.90
  -3  17   6  127.49    7.70
   2 -17  -6    8.80    0.70
   2 -17  -6    9.50    1.10
  -2 -17   6    6.80    0.90
  -2  17   6    7.60    0.80
  -2  17   6    7.80    0.80
  -1 -17   6   24.20    1.90
  -1  17   6   25.60    1.80
   1  17  -6   26.10    2.30
  -1  17   6   30.20    1.90
   0 -17   6  259.97   15.60
   0  17   6  276.57   15.60
   0  17   6  258.17   15.50
   0  17  -6  246.98   15.80
   1 -17   6   90.69    5.30
  -1  17  -6   82.99    5.60
   1  17   6   92.39    5.40
   1  17   6   79.19    5.30
   2 -17   6  223.78   12.80
   2  17   6  217.48   12.80
   2  17   6  199.28   12.70
  -2  17  -6  214.08   12.90
   3 -17   6   58.39    3.60
   3  17   6   52.19    3.60
   3  17   6   59.39    3.50
   4 -17   6    0.20    0.20
   4  17   6    0.30    0.20
   6 -18  -6    7.00    0.70
  -6  18   6    7.90    0.60
   6  18  -6    7.80    1.10
  -5  18   6    2.10    0.40
   5  18  -6    1.50    0.60
  -5  18   6    1.80    0.30
   4 -18  -6    0.80    0.40
   4 -18  -6    0.80    0.20
   4  18  -6    1.00    0.60
  -4  18   6    1.40    0.30
  -4  18   6    1.70    0.40
  -3 -18   6  122.59    7.00
   3 -18  -6  110.89    6.90
   3 -18  -6  109.59    7.10
  -3  18   6  111.49    7.00
  -3  18   6  126.69    7.10
   3  18  -6  115.99    7.40
   2 -18  -6  162.18   10.40
  -2 -18   6  180.98   10.40
   2 -18  -6  160.28   10.20
   2  18  -6  190.18   10.70
  -2  18   6  160.88   10.30
  -2  18   6  180.38   10.40
  -1 -18   6   64.79    4.20
   1  18  -6   69.99    4.60
  -1  18   6   63.79    4.20
  -1  18   6   76.59    4.40
   0 -18   6   17.00    1.30
   0  18  -6   17.40    1.80
   0  18   6   18.30    1.30
   1 -18   6   18.60    1.30
   1  18   6   17.50    1.30
  -1  18  -6   19.30    1.80
   2 -18   6   17.40    1.30
   2  18   6   18.20    1.30
  -2  18  -6   19.20    1.60
   3 -18   6   45.20    2.90
   3  18   6   46.10    2.90
   4 -18   6    6.30    0.50
   4  18   6    4.60    0.50
   6 -19  -6    0.30    0.20
   6 -19  -6    0.40    0.30
   6 -19  -6    0.30    0.10
   6  19  -6    0.10    0.40
   5 -19  -6    2.70    0.30
   5 -19  -6    3.00    0.50
   5  19  -6    3.10    0.60
  -5  19   6    2.90    0.40
   4 -19  -6    0.30    0.30
   4 -19  -6    0.40    0.20
   4  19  -6    0.40    0.60
  -4  19   6    0.90    0.30
   3 -19  -6    5.40    0.40
   3 -19  -6    5.40    0.60
  -3  19   6    5.80    0.60
   3  19  -6    4.70    0.90
   2 -19  -6   11.40    1.00
  -2 -19   6   10.70    0.90
   2 -19  -6   11.10    0.80
   2  19  -6   13.20    1.50
  -2  19   6   12.10    1.00
  -1 -19   6   48.30    3.00
   1  19  -6   48.60    3.40
  -1  19   6   45.20    3.00
   0 -19   6   11.10    0.90
   0  19  -6    9.10    1.40
   0  19   6   12.70    1.00
   1 -19   6  149.59    9.40
  -1  19  -6  153.98    9.60
   1  19   6  167.08    9.50
   2 -19   6  240.68   15.20
   2  19   6  259.77   15.20
  -2  19  -6  265.27   15.20
   3 -19   6   66.09    3.90
   3  19   6   60.29    3.90
   5 -20  -6    0.30    0.20
   5 -20  -6    0.20    0.10
   5  20  -6    0.60    0.60
   4 -20  -6   40.60    2.50
   4 -20  -6   40.30    2.60
   4  20  -6   42.80    2.90
   3 -20  -6   -0.10    0.10
   3 -20  -6   -0.20    0.30
  -3  20   6    0.50    0.30
   3  20  -6    0.50    0.60
   2  20  -6   23.40    2.00
  -2  20   6   21.30    1.50
  -1 -20   6    9.30    0.80
   1  20  -6   11.60    1.50
  -1  20   6   10.80    0.90
   0 -20   6   30.20    1.90
   0  20  -6   27.50    2.20
   0  20   6   29.00    1.90
   1 -20   6   73.99    4.60
  -1  20  -6   73.19    4.80
   1  20   6   79.29    4.70
   2 -20   6   96.89    5.70
   2  20   6   91.39    5.70
  -2  20  -6   91.69    5.60
   4 -21  -6   44.70    2.70
   4 -21  -6   37.90    2.40
   4  21  -6   39.10    2.80
   3 -21  -6   27.60    1.90
  -3  21   6   33.90    2.00
   3  21  -6   30.30    2.30
  -2  21   6    0.20    0.20
   2  21  -6    0.90    0.60
   1  21  -6   -0.10    0.60
  -1  21   6    0.40    0.20
   0  21  -6    0.30    0.60
   0  21   6    0.20    0.20
  -1  21  -6   33.20    2.30
   1  21   6   36.60    2.20
  10   0  -7   -0.50    0.40
 -10   0   7    0.10    0.60
  -9   0   7    0.00    0.60
   9   0  -7    0.30    0.40
  -8   0   7    0.00    0.60
   8   0  -7   -0.20    0.40
   7   0  -7    0.00    0.40
  -7   0   7    0.00    0.30
  -7   0   7    1.10    0.70
  -6   0   7    0.10    0.30
   6   0  -7    0.10    0.40
   6   0  -7    0.10    1.10
   5   0  -7    0.10    0.40
  -5   0   7   -0.30    0.30
   5   0  -7    0.60    0.90
  -4   0   7    0.10    0.20
   4   0  -7    2.10    1.00
   4   0  -7    0.40    0.30
   3   0  -7    0.30    0.30
   3   0  -7   -0.20    0.70
  -3   0   7    0.10    0.20
   2   0  -7    2.00    0.30
   2   0  -7   -0.30    0.70
   1   0  -7    0.70    0.80
  -1   0   7    0.60    0.30
  -1   0   7    0.30    0.20
  -1   0   7    0.30    0.30
   0   0   7    0.70    0.30
   0   0   7    0.00    0.30
   0   0  -7    0.40    0.70
   1   0   7    0.30    0.30
   1   0   7    0.10    0.30
  -1   0  -7    0.30    0.80
   2   0   7    0.40    0.30
   2   0   7    0.20    0.30
  -2   0  -7   -0.30    0.90
   3   0   7    0.50    0.40
   3   0   7    0.00    0.30
  -3   0  -7    0.90    1.10
   4   0   7    0.20    0.40
   4   0   7    0.50    0.40
   5   0   7    0.30    0.40
   5   0   7    0.70    0.40
   6   0   7    0.30    0.40
   6   0   7    0.10    0.40
   7   0   7   -0.10    0.30
  10  -1  -7   50.29    3.20
 -10  -1   7   49.40    3.40
 -10   1   7   44.90    3.30
  10   1  -7   48.70    3.20
  -9  -1   7    3.80    0.90
   9  -1  -7    5.00    0.70
   9   1  -7    4.90    0.70
  -9   1   7    3.70    0.80
   8  -1  -7   44.70    3.00
  -8  -1   7   41.90    2.70
  -8  -1   7   38.50    3.10
   8   1  -7   40.30    2.90
  -8   1   7   40.60    3.10
  -8   1   7   44.40    2.70
   7  -1  -7   53.89    3.70
  -7  -1   7   52.99    3.50
  -7  -1   7   57.19    3.90
   7   1  -7   52.49    3.70
  -7   1   7   49.99    3.50
  -7   1   7   59.29    3.90
   6  -1  -7   32.30    2.40
  -6  -1   7   28.70    2.20
   6  -1  -7   27.60    3.20
   6   1  -7   34.20    3.40
  -6   1   7   36.20    2.20
   6   1  -7   32.50    2.40
  -5  -1   7  112.79    6.40
   5  -1  -7   91.29    6.50
   5  -1  -7  108.29    7.50
   5   1  -7  114.89    7.70
  -5   1   7  107.59    6.40
   5   1  -7   94.69    6.50
   4  -1  -7   42.60    3.20
  -4  -1   7   50.79    3.10
   4  -1  -7   57.59    4.40
   4   1  -7   45.40    3.20
  -4   1   7   51.09    3.10
   4   1  -7   49.99    4.20
   3  -1  -7  128.69    8.80
   3  -1  -7  125.29    7.60
  -3  -1   7  124.59    7.60
  -3   1   7  121.09    7.50
   3   1  -7  123.19    8.70
   3   1  -7  124.99    7.60
  -2  -1   7    7.00    0.60
   2  -1  -7    5.50    1.40
   2   1  -7    4.20    0.60
  -2   1   7    5.60    0.70
   2   1  -7    5.90    1.50
  -2   1   7    6.00    0.70
   1  -1  -7   18.50    2.40
  -1  -1   7   17.80    1.50
  -1  -1   7   22.80    1.50
  -1  -1   7   20.70    1.40
  -1   1   7   20.20    1.50
  -1   1   7   18.40    1.40
  -1   1   7   22.70    1.50
   1   1  -7   20.70    2.60
   0  -1   7   10.80    0.90
   0  -1  -7    9.40    1.70
   0  -1   7    8.00    0.80
   0   1   7    9.10    0.90
   0   1  -7   11.10    1.90
   0   1   7    8.90    0.90
   1  -1   7    0.80    0.30
   1  -1   7    1.30    0.40
  -1  -1  -7    0.50    0.80
  -1   1  -7    1.00    0.70
   1   1   7    1.60    0.40
   1   1   7    1.30    0.40
   2  -1   7  323.27   20.50
  -2  -1  -7  342.97   21.70
   2  -1   7  342.27   20.60
   2   1   7  333.87   20.60
   2   1   7  346.07   20.60
  -2   1  -7  385.96   21.90
   3  -1   7    2.00    0.50
   3  -1   7    2.40    0.50
  -3  -1  -7    1.80    1.10
   3   1   7    1.60    0.50
   3   1   7    2.60    0.50
  -3   1  -7    2.70    1.60
   4  -1   7    2.60    0.50
   4  -1   7    3.30    0.60
   4   1   7    2.60    0.60
   4   1   7    2.70    0.50
   5  -1   7    1.90    0.50
   5  -1   7    2.40    0.50
   5   1   7    1.30    0.50
   5   1   7    2.20    0.50
   6  -1   7    1.60    0.50
   6  -1   7    1.90    0.40
   6   1   7    1.80    0.50
   6   1   7    2.20    0.60
   7  -1   7   42.10    2.80
   7   1   7   47.10    2.80
   7   1   7   43.10    2.80
  10  -2  -7   26.60    1.90
 -10  -2   7   24.90    2.10
 -10   2   7   22.00    2.00
  10   2  -7   26.90    1.90
  -9  -2   7   -0.20    0.70
   9  -2  -7    2.40    0.60
   9   2  -7    2.10    0.60
  -9   2   7    0.90    0.60
   8  -2  -7   43.00    3.20
  -8  -2   7   48.50    3.40
  -8  -2   7   48.40    3.00
   8   2  -7   43.20    3.20
  -8   2   7   50.99    3.00
  -8   2   7   42.80    3.30
  -7  -2   7   96.29    6.10
   7  -2  -7   92.99    5.90
  -7  -2   7   89.39    5.70
  -7   2   7   96.99    6.10
  -7   2   7   85.09    5.70
   7   2  -7   91.49    5.90
  -6  -2   7    4.10    0.60
   6  -2  -7    9.10    1.70
   6  -2  -7    4.40    0.70
   6   2  -7    4.10    0.70
   6   2  -7    7.20    1.50
  -6   2   7    5.20    0.70
  -5  -2   7   83.49    5.00
   5  -2  -7   83.49    6.10
   5  -2  -7   72.99    5.10
  -5   2   7   85.39    5.00
   5   2  -7   76.29    5.10
   5   2  -7   85.19    6.30
  -4  -2   7  353.86   19.60
   4  -2  -7  302.17   19.70
   4  -2  -7  334.17   20.80
  -4   2   7  360.56   19.60
   4   2  -7  293.87   19.70
   4   2  -7  332.67   20.90
   3  -2  -7    5.80    0.70
  -3  -2   7    4.60    0.50
   3  -2  -7    5.10    1.20
  -3   2   7    4.20    0.50
   3   2  -7    3.20    1.10
   3   2  -7    5.30    0.70
   2  -2  -7  175.18   12.10
  -2  -2   7  178.38   10.90
   2  -2  -7  169.88   10.90
  -2   2   7  182.38   10.90
  -2   2   7  182.78   11.00
   2   2  -7  201.08   11.00
   2   2  -7  184.28   12.30
  -1  -2   7  832.22   45.40
  -1  -2   7  791.82   45.30
   1  -2  -7  730.43   46.60
   1   2  -7  764.92   46.70
  -1   2   7  743.33   45.40
  -1   2   7  737.83   45.30
   0  -2  -7    4.90    1.30
   0  -2   7    5.10    0.60
   0  -2   7    4.10    0.60
   0   2   7    4.00    0.60
   0   2  -7    3.90    1.20
   0   2   7    5.20    0.60
   1  -2   7   35.40    2.20
  -1  -2  -7   31.00    3.10
   1  -2   7   31.50    2.20
   1   2   7   31.90    2.20
  -1   2  -7   31.20    3.20
   1   2   7   30.30    2.20
   2  -2   7  252.17   14.40
   2  -2   7  230.78   14.40
  -2  -2  -7  217.28   15.50
   2   2   7  238.08   14.40
  -2   2  -7  273.67   15.70
   2   2   7  230.28   14.40
   3  -2   7   17.90    1.30
  -3  -2  -7   18.60    2.50
   3  -2   7   17.80    1.40
   3   2   7   15.50    1.30
   3   2   7   17.60    1.40
  -3   2  -7   14.40    2.10
   4  -2   7  199.08   11.40
   4  -2   7  174.18   11.30
   4   2   7  194.98   11.30
   4   2   7  171.38   11.20
   5  -2   7  143.09    9.20
   5  -2   7  163.88    9.20
   5   2   7  153.68    9.30
   5   2   7  148.89    9.30
   6  -2   7   22.90    1.60
   6  -2   7   25.80    2.10
   6   2   7   23.30    1.70
   6   2   7   24.40    1.90
   7   2   7  304.47   17.10
   7   2   7  270.07   17.10
 -10  -3   7    4.30    0.80
  10  -3  -7    5.90    0.70
 -10   3   7    4.70    0.80
   9  -3  -7   16.90    1.40
  -9  -3   7   14.80    1.70
  -9   3   7   13.50    1.50
   9   3  -7   15.00    1.50
   8  -3  -7   34.20    2.60
  -8  -3   7   36.20    2.40
  -8   3   7   31.00    2.70
   8   3  -7   34.90    2.60
  -8   3   7   40.30    2.40
  -7  -3   7   35.70    2.80
   7  -3  -7   38.10    2.60
  -7   3   7   34.30    2.90
   7   3  -7   38.10    2.60
  -7   3   7   32.80    2.40
  -6  -3   7   20.70    1.50
  -6  -3   7   18.30    2.00
   6  -3  -7   21.60    1.70
   6  -3  -7   26.00    2.70
   6   3  -7   20.90    1.70
   6   3  -7   19.50    3.10
  -6   3   7   21.00    1.50
   5  -3  -7  180.88   11.60
  -5  -3   7  198.08   11.60
   5  -3  -7  207.28   12.80
   5   3  -7  176.18   11.60
  -5   3   7  199.28   11.60
   5   3  -7  195.28   12.90
   4  -3  -7  130.89    8.70
  -4  -3   7  135.09    7.60
   4  -3  -7  115.29    7.60
   4   3  -7  114.09    7.60
  -4   3   7  124.69    7.50
   4   3  -7  128.59    8.90
   3  -3  -7    6.40    1.50
  -3  -3   7    7.70    0.70
   3  -3  -7    9.20    0.90
   3   3  -7    8.70    0.90
  -3   3   7    7.20    0.70
   3   3  -7    6.70    1.50
   2  -3  -7   90.69    5.80
  -2  -3   7  100.49    6.00
  -2  -3   7   96.99    5.90
   2  -3  -7   90.59    7.00
  -2   3   7   94.69    5.80
   2   3  -7   98.69    7.20
  -2   3   7   98.29    5.90
  -1  -3   7 1245.08   73.09
  -1  -3   7 1326.57   73.19
  -1  -3   7 1118.99   73.19
   1  -3  -7 1226.78   74.49
  -1   3   7 1175.08   73.09
  -1   3   7 1264.17   73.19
   1   3  -7 1380.76   73.09
   1   3  -7 1173.48   74.49
   0  -3   7  458.45   25.70
   0  -3   7  476.05   25.70
   0  -3  -7  447.66   27.00
   0  -3   7  399.96   25.70
   0   3  -7  411.56   26.90
   0   3   7  391.66   25.70
   0   3   7  438.66   25.70
   1  -3   7   21.80    1.60
  -1  -3  -7   16.70    2.30
   1  -3   7   19.90    1.50
  -1   3  -7   15.90    2.30
   1   3   7   25.30    1.70
  -2  -3  -7   19.50    2.50
   2  -3   7   21.30    1.50
   2  -3   7   22.10    1.60
  -2   3  -7   15.90    2.40
   2   3   7   20.00    1.50
   2   3   7   18.10    1.50
   3  -3   7   46.50    2.90
  -3  -3  -7   46.20    4.10
   3  -3   7   43.60    2.90
   3   3   7   44.10    3.00
   3   3   7   41.40    2.90
  -3   3  -7   47.80    4.00
   4  -3   7    4.50    0.60
   4  -3   7    5.50    1.10
   5  -3   7    0.30    0.40
   5  -3   7    0.40    0.40
   5   3   7    0.70    0.40
   5   3   7    0.40    0.40
   6  -3   7    6.00    0.60
   6  -3   7    4.40    0.70
   6   3   7    4.40    0.70
   6   3   7    5.50    1.00
   7   3   7    1.70    0.30
   7   3   7    2.30    0.40
  10  -4  -7   26.10    1.90
 -10  -4   7   27.50    2.10
  10   4  -7   25.20    1.90
   9  -4  -7   21.10    1.60
  -9  -4   7   17.30    1.80
   9   4  -7   18.90    1.70
  -9   4   7   18.90    1.80
   8  -4  -7  119.59    7.70
  -8  -4   7  122.69    7.50
  -8  -4   7  115.99    7.90
  -8   4   7  136.89    7.70
   8   4  -7  121.79    7.70
  -8   4   7  124.69    7.90
   7  -4  -7   -0.30    0.40
  -7  -4   7    0.30    0.30
  -7  -4   7   -0.30    0.60
   7   4  -7    0.00    0.50
  -7   4   7    0.00    0.30
   6  -4  -7   38.10    2.50
  -6  -4   7   31.90    2.70
  -6  -4   7   33.40    2.30
   6   4  -7   33.60    2.50
  -6   4   7   36.40    2.40
   6   4  -7   32.30    3.60
   5  -4  -7   87.39    5.90
  -5  -4   7   89.89    5.80
   5  -4  -7   98.69    6.90
   5   4  -7   96.19    6.00
  -5   4   7  100.09    5.90
   5   4  -7   97.79    7.20
   4  -4  -7   -0.40    0.80
  -4  -4   7    1.40    0.40
   4  -4  -7    0.60    0.40
   4   4  -7    0.60    0.40
   4   4  -7    1.50    1.10
  -4   4   7    1.80    0.40
   3  -4  -7    1.30    0.40
  -3  -4   7    1.60    0.40
   3  -4  -7    1.10    0.70
  -3   4   7    1.70    0.40
   3   4  -7    1.30    0.50
  -3   4   7    1.80    0.50
   3   4  -7    0.80    0.80
   2  -4  -7  181.98   10.90
  -2  -4   7  187.68   10.90
   2  -4  -7  168.28   12.10
  -2   4   7  184.28   11.00
   2   4  -7  183.48   12.30
  -2   4   7  180.98   10.90
  -1  -4   7  230.98   13.90
   1  -4  -7  240.18   15.30
  -1  -4   7  222.78   14.00
  -1  -4   7  247.68   14.00
  -1   4   7  237.98   13.90
  -1   4   7  225.98   14.00
   1   4  -7  226.08   15.30
   0  -4   7  242.98   13.70
   0  -4   7  243.48   13.70
   0  -4  -7  235.98   15.10
   0  -4   7  220.38   13.80
   0   4  -7  205.08   14.90
   0   4   7  231.38   13.80
   0   4   7  219.58   13.80
  -1  -4  -7   22.90    2.90
   1  -4   7   28.90    1.90
   1  -4   7   29.80    1.90
  -1   4  -7   22.20    2.80
   1   4   7   28.90    2.00
   1   4   7   28.30    2.00
   2  -4   7   24.50    1.60
   2  -4   7   19.90    1.50
  -2  -4  -7   16.00    2.50
   2   4   7   19.20    1.50
  -2   4  -7   21.60    2.50
   2   4   7   21.10    1.60
  -3  -4  -7  115.99    8.20
   3  -4   7  118.89    6.80
   3  -4   7  113.29    6.80
   3   4   7  104.39    6.90
  -3   4  -7  108.39    7.90
   3   4   7  106.39    6.90
   4  -4   7  177.38    9.70
   4  -4   7  157.98    9.70
   4  -4   7  148.09    9.60
   4   4   7  158.88    9.80
   4   4   7  161.08    9.80
   5  -4   7   22.60    1.60
   5  -4   7   18.20    1.40
   5  -4   7   23.10    1.50
   5   4   7   20.80    1.60
   5   4   7   21.90    1.60
   6  -4   7    7.90    0.70
   6  -4   7    7.40    0.90
   6   4   7    9.50    0.90
   6   4   7    7.70    1.00
   7   4   7   98.79    6.00
   7   4   7   99.19    6.00
 -10  -5   7   20.40    1.80
  10  -5  -7   20.00    1.50
  10   5  -7   16.50    1.50
  -9  -5   7  128.39    8.40
   9  -5  -7  141.49    8.30
  -9   5   7  132.59    8.40
   8  -5  -7    2.30    0.60
  -8  -5   7    2.20    0.40
  -8  -5   7    0.80    0.70
   8   5  -7    1.50    0.60
  -8   5   7    2.30    0.40
  -8   5   7    1.40    0.80
   7  -5  -7   62.79    4.00
  -7  -5   7   60.79    3.80
  -7   5   7   55.19    3.80
   7   5  -7   68.19    6.30
   7   5  -7   61.79    4.10
   6  -5  -7   76.39    4.70
  -6  -5   7   69.19    4.80
   6   5  -7   70.09    4.70
   6   5  -7   68.49    5.70
  -6   5   7   70.39    4.50
   5  -5  -7   25.90    2.80
   5  -5  -7   24.80    1.90
  -5  -5   7   27.50    2.00
   5   5  -7   24.70    2.90
   5   5  -7   25.40    2.00
  -5   5   7   28.00    2.10
   4  -5  -7  482.35   31.50
   4  -5  -7  557.94   32.70
  -4  -5   7  586.94   31.50
  -4   5   7  543.45   31.50
   4   5  -7  537.05   32.90
   4   5  -7  481.25   31.50
   3  -5  -7  933.61   55.89
   3  -5  -7  958.40   54.69
  -3  -5   7  931.21   54.69
  -3   5   7  941.61   54.69
  -3   5   7  924.51   54.69
   3   5  -7  931.31   56.19
   3   5  -7  858.01   54.79
  -2  -5   7  636.24   37.70
   2  -5  -7  645.34   37.60
   2  -5  -7  639.04   38.90
  -2   5   7  627.54   37.70
  -2   5   7  600.74   37.60
   2   5  -7  692.23   37.70
   2   5  -7  607.34   39.10
   1  -5  -7   29.00    3.10
  -1  -5   7   28.80    1.90
  -1  -5   7   27.40    2.00
  -1   5   7   30.10    2.00
   1   5  -7   28.70    3.10
  -1   5   7   29.00    1.90
   0  -5   7   49.90    3.20
   0  -5   7   53.69    3.30
   0  -5  -7   46.70    4.30
   0  -5   7   53.99    3.30
   0   5   7   51.09    3.30
   0   5   7   52.59    3.40
   0   5  -7   44.20    4.40
  -1  -5  -7  142.99   10.90
   1  -5   7  180.48    9.80
   1  -5   7  168.88    9.90
   1  -5   7  164.88    9.70
   1   5   7  166.58    9.90
  -1   5  -7  149.79   10.90
   1   5   7  149.69    9.80
   2  -5   7  168.28   10.10
  -2  -5  -7  144.59   11.30
   2  -5   7  179.68   10.20
   2  -5   7  187.38   10.20
   2   5   7  166.38   10.30
  -2   5  -7  167.28   11.30
   2   5   7  159.58   10.20
   3  -5   7    5.80    0.70
   3  -5   7    5.60    0.60
   3  -5   7    7.20    0.80
   3   5   7    6.80    0.80
   3   5   7    5.00    0.70
   4  -5   7    0.50    0.30
   4  -5   7    0.50    0.40
   4  -5   7    0.30    0.30
   4   5   7    0.70    0.40
   4   5   7    0.60    0.40
   5  -5   7  216.78   11.90
   5  -5   7  178.18   11.80
   5  -5   7  207.88   11.80
   5   5   7  192.68   11.90
   5   5   7  194.78   11.90
   6  -5   7   13.50    1.00
   6  -5   7   15.10    1.20
   6   5   7   16.50    1.20
   6   5   7   14.40    1.40
   7   5   7    1.30    0.40
   7   5   7    0.50    0.30
 -10  -6   7   19.30    1.60
  10   6  -7   18.50    1.50
   9  -6  -7   45.30    2.80
  -9  -6   7   39.00    3.00
   9   6  -7   43.70    2.90
  -9   6   7   34.40    2.90
  -8  -6   7    0.10    0.60
   8  -6  -7   -0.20    0.40
  -8   6   7    0.10    0.60
  -8   6   7    0.40    0.30
   8   6  -7   -0.50    0.50
  -7  -6   7  102.99    5.80
  -7  -6   7   89.69    6.10
   7  -6  -7   93.79    6.00
  -7   6   7   90.79    6.20
   7   6  -7   91.89    7.50
  -7   6   7   93.29    5.80
   7   6  -7   93.49    6.00
  -6  -6   7   17.00    1.70
   6  -6  -7   18.30    1.60
  -6  -6   7   18.30    1.40
   6   6  -7   16.50    1.60
   6   6  -7   16.10    2.50
  -6   6   7   18.40    1.40
   5  -6  -7   11.40    1.90
   5  -6  -7    9.00    1.10
   5   6  -7    9.90    1.90
  -5   6   7    9.90    0.90
  -4  -6   7   47.30    3.00
   4  -6  -7   46.10    4.00
   4  -6  -7   40.20    3.00
   4   6  -7   45.60    3.20
  -4   6   7   46.40    3.00
  -4   6   7   48.20    3.00
   4   6  -7   49.50    4.30
   3  -6  -7   86.59    6.50
   3  -6  -7   89.49    5.40
  -3  -6   7   90.29    5.40
  -3   6   7   85.49    5.40
  -3   6   7   86.09    5.40
   3   6  -7   80.39    5.50
   3   6  -7   92.29    6.80
   2  -6  -7   24.20    1.60
   2  -6  -7   22.60    2.60
[truncated: 111,510 more chars]
