# Supplementary material for: Synthesis, crystal structure and Hirshfeld surface analysis of 2-(2,5-dioxo-4,4-di­phenyl­imidazolidin-1-yl)-N-(4-fluoro­phen­yl)acetamide (phenytoin analog)
Source: Acta Crystallogr E Crystallogr Commun. 2026 Jun 18;82(Pt 7):840–4. doi: 10.1107/S2056989026006201 (PMC13330912; doi:10.1107/S2056989026006201)
Supplement: Supplementary file 2 [file e-82-00840-Isup2.hkl]

data_I                                                                          
_shelx_title ' cu_3625.res in P2(1)/c'                                          
_shelx_refln_list_code          4                                               
_shelx_F_calc_maximum      134.26                                               
_exptl_crystal_F_000       840.00                                               
_reflns_d_resolution_high  0.8284                                               
                                                                                
loop_                                                                           
 _space_group_symop_operation_xyz                                               
 'x, y, z'                                                                      
 '-x, y+1/2, -z+1/2'                                                            
 '-x, -y, -z'                                                                   
 'x, -y-1/2, z-1/2'                                                             
                                                                                
_cell_length_a     9.5831                                                       
_cell_length_b    21.1511                                                       
_cell_length_c     9.8247                                                       
_cell_angle_alpha  90.000                                                       
_cell_angle_beta  104.355                                                       
_cell_angle_gamma  90.000                                                       
                                                                                
_shelx_F_squared_multiplier     1.000                                           
                                                                                
loop_                                                                           
 _refln_index_h                                                                 
 _refln_index_k                                                                 
 _refln_index_l                                                                 
 _refln_F_squared_calc                                                          
 _refln_F_squared_meas                                                          
 _refln_F_squared_sigma                                                         
 _refln_observed_status                                                         
   1   0   0       7072.22       7591.75       451.65 o                         
   2   0   0      16054.60      18433.37      1095.12 o                         
   3   0   0        437.07        413.29        25.07 o                         
   4   0   0       2461.84       2474.82       146.69 o                         
   5   0   0        205.04        203.14        17.30 o                         
   6   0   0        412.63        478.95        16.52 o                         
   7   0   0        525.69        555.04        16.76 o                         
   8   0   0        251.64        229.51         9.57 o                         
   9   0   0        155.54        144.30         9.08 o                         
  10   0   0        226.09        202.21        19.75 o                         
  11   0   0         61.92         64.29         4.02 o                         
   1   1   0         74.57         63.53         2.80 o                         
   2   1   0        753.30        630.65        26.54 o                         
   3   1   0        765.51        680.93        28.81 o                         
   4   1   0       1193.79       1120.61        47.31 o                         
   5   1   0         45.01         46.69         1.73 o                         
   6   1   0        391.07        423.65         9.73 o                         
   7   1   0         13.28         14.54         0.61 o                         
   8   1   0         51.59         51.05         2.14 o                         
   9   1   0          3.42          1.71         0.37 o                         
  10   1   0          0.10          0.47         0.25 o                         
  11   1   0         21.38         20.90         1.05 o                         
   0   2   0        686.30        611.94        28.43 o                         
   1   2   0         50.99         37.09         1.74 o                         
   2   2   0       2250.94       2068.17        86.38 o                         
   3   2   0       3391.27       3128.27       130.68 o                         
   4   2   0         52.02         56.92         5.73 o                         
   5   2   0       4285.62       4868.79       143.21 o                         
   6   2   0        284.72        299.79         6.91 o                         
   7   2   0        286.90        292.02         8.26 o                         
   8   2   0          4.85          4.76         0.40 o                         
   9   2   0          4.28          3.94         0.43 o                         
  10   2   0         61.62         60.16         2.84 o                         
  11   2   0         28.62         30.42         1.47 o                         
   1   3   0      14080.76      15832.20       470.43 o                         
   2   3   0        157.45        152.97         6.81 o                         
   3   3   0        664.28        574.22        24.46 o                         
   4   3   0          7.08          5.28         0.82 o                         
   5   3   0         39.37         34.00         1.95 o                         
   6   3   0        187.49        194.55         4.49 o                         
   7   3   0         54.60         50.75         1.33 o                         
   8   3   0          0.01          0.25         0.30 o                         
   9   3   0        139.30        138.44         4.33 o                         
  10   3   0          3.85          2.41         0.33 o                         
  11   3   0         10.09          7.51         0.53 o                         
   0   4   0      11218.22      12371.89       570.86 o                         
   1   4   0        720.58        603.45        25.45 o                         
   2   4   0       7773.51       7564.74       229.22 o                         
   3   4   0       2671.44       2448.63       102.51 o                         
   4   4   0        220.76        260.32        10.20 o                         
   5   4   0        271.88        312.28         9.80 o                         
   6   4   0       1983.50       2131.39        51.33 o                         
   7   4   0        275.30        264.03         6.82 o                         
   8   4   0         99.46         77.35         2.33 o                         
   9   4   0         14.98         14.62         0.82 o                         
  10   4   0          1.31          0.44         0.24 o                         
  11   4   0         32.47         31.46         1.47 o                         
   1   5   0       8505.18       8340.52       252.37 o                         
   2   5   0       3760.79       3549.22       148.15 o                         
   3   5   0       4481.44       4578.07       191.12 o                         
   4   5   0        457.07        482.80        39.75 o                         
   5   5   0       1241.92       1409.61        55.58 o                         
   6   5   0        188.55        165.08         3.71 o                         
   7   5   0          5.26          3.16         0.35 o                         
   8   5   0        319.04        312.94         8.05 o                         
   9   5   0        205.23        184.66         5.10 o                         
  10   5   0         36.55         31.40         1.63 o                         
   0   6   0      12260.95      13294.65       565.37 o                         
   1   6   0      10295.49      10692.46       322.46 o                         
   2   6   0       1406.18       1383.82        58.17 o                         
   3   6   0         75.02         77.56         4.00 o                         
   4   6   0        172.25        181.33         7.92 o                         
   5   6   0        199.79        246.46         6.25 o                         
   6   6   0          4.83          4.49         0.33 o                         
   7   6   0         43.69         43.46         1.24 o                         
   8   6   0        153.47        155.32         3.88 o                         
   9   6   0         93.41         74.78         2.21 o                         
  10   6   0         20.13         24.05         1.35 o                         
   1   7   0         68.53         72.12         4.54 o                         
   2   7   0        699.40        621.69        26.57 o                         
   3   7   0          0.87          3.33         0.78 o                         
   4   7   0        179.48        189.51         7.01 o                         
   5   7   0        149.50        153.91         3.94 o                         
   6   7   0         12.15         13.52         0.57 o                         
   7   7   0         21.96         20.74         0.74 o                         
   8   7   0        385.79        374.87         8.79 o                         
   9   7   0          3.87          5.59         0.53 o                         
  10   7   0         26.34         34.88         2.31 o                         
   0   8   0        133.46        120.13         7.90 o                         
   1   8   0       2741.71       2532.25        86.40 o                         
   2   8   0        262.48        254.83         9.31 o                         
   3   8   0       1569.63       1631.34        48.42 o                         
   4   8   0        451.51        509.11        13.87 o                         
   5   8   0         39.52         36.36         1.44 o                         
   6   8   0          2.28          2.01         0.29 o                         
   7   8   0          9.70         10.26         0.56 o                         
   8   8   0         26.94         23.40         0.91 o                         
   9   8   0          1.17          1.01         0.31 o                         
  10   8   0         10.52         15.17         0.99 o                         
   1   9   0         65.02         55.99         4.09 o                         
   2   9   0         80.84         75.22         2.32 o                         
   3   9   0       3759.27       4020.02       131.86 o                         
   4   9   0        287.92        261.78         7.35 o                         
   5   9   0         40.44         40.10         1.21 o                         
   6   9   0        338.10        319.68         9.62 o                         
   7   9   0         10.43          5.46         0.61 o                         
   8   9   0         69.74         60.69         1.96 o                         
   9   9   0        101.79         94.58         3.44 o                         
  10   9   0          0.01         -0.29         0.29 o                         
   0  10   0        527.22        574.63        34.03 o                         
   1  10   0        274.13        268.57         7.31 o                         
   2  10   0          0.01          0.20         0.28 o                         
   3  10   0         11.20          7.49         0.40 o                         
   4  10   0        714.82        709.04        17.47 o                         
   5  10   0         28.18         26.29         1.20 o                         
   6  10   0        500.38        490.28        11.08 o                         
   7  10   0         47.78         50.33         1.49 o                         
   8  10   0         22.72         18.86         0.73 o                         
   9  10   0          0.09          0.20         0.28 o                         
  10  10   0          4.39          0.70         0.36 o                         
   1  11   0        463.28        470.62        12.67 o                         
   2  11   0         15.31         11.13         0.51 o                         
   3  11   0         15.68         18.38         0.91 o                         
   4  11   0        100.49        110.44         2.79 o                         
   5  11   0         12.25         12.59         0.71 o                         
   6  11   0         25.36         23.43         1.05 o                         
   7  11   0          8.60          6.06         0.44 o                         
   8  11   0         73.68         65.62         2.41 o                         
   9  11   0         22.83         20.67         1.09 o                         
  10  11   0          5.20          3.12         0.59 o                         
   0  12   0          2.37          2.58         0.42 o                         
   1  12   0        759.54        799.06        27.38 o                         
   2  12   0         26.84         34.70         1.20 o                         
   3  12   0        185.36        199.21         4.45 o                         
   4  12   0        225.72        209.65         5.97 o                         
   5  12   0        726.43        656.08        17.84 o                         
   6  12   0         33.45         37.91         1.33 o                         
   7  12   0         17.81         12.59         0.60 o                         
   8  12   0         30.24         24.59         1.19 o                         
   9  12   0         50.98         48.37         2.37 o                         
   1  13   0        451.27        479.40        11.79 o                         
   2  13   0         38.04         45.88         1.79 o                         
   3  13   0          2.34          4.93         0.27 o                         
   4  13   0        351.36        336.52         8.40 o                         
   5  13   0          0.01          0.45         0.25 o                         
   6  13   0         41.66         38.77         1.51 o                         
   7  13   0        388.97        365.92        11.35 o                         
   8  13   0        123.95        121.98         5.46 o                         
   9  13   0        140.08        130.73         5.79 o                         
   0  14   0       1082.63       1111.50        38.04 o                         
   1  14   0        664.40        698.93        14.77 o                         
   2  14   0        218.12        214.20         5.06 o                         
   3  14   0          0.12          0.28         0.20 o                         
   4  14   0          8.66          7.68         0.53 o                         
   5  14   0         33.69         31.02         1.05 o                         
   6  14   0        128.97        126.59         3.26 o                         
   7  14   0         23.75         22.97         1.35 o                         
   8  14   0          7.60         12.78         0.91 o                         
   9  14   0         36.87         36.89         2.75 o                         
   1  15   0         54.08         53.04         1.33 o                         
   2  15   0          1.13          1.37         0.22 o                         
   3  15   0        166.12        162.02         4.21 o                         
   4  15   0        279.55        270.58         6.81 o                         
   5  15   0         42.03         36.65         1.19 o                         
   6  15   0         31.55         26.15         1.60 o                         
   7  15   0         49.18         44.26         1.95 o                         
   8  15   0         16.19         18.94         1.45 o                         
   9  15   0          0.01          0.24         0.25 o                         
   0  16   0        618.54        640.95        17.16 o                         
   1  16   0        206.18        210.81         4.15 o                         
   2  16   0        358.44        363.16         7.36 o                         
   3  16   0          3.83          4.21         0.47 o                         
   4  16   0          1.54          2.60         0.38 o                         
   5  16   0         87.95         81.12         2.52 o                         
   6  16   0        280.04        270.89         9.53 o                         
   7  16   0         24.39         24.31         1.56 o                         
   8  16   0         71.33         66.67         4.32 o                         
   1  17   0          2.36          1.93         0.19 o                         
   2  17   0        897.53        869.84        16.37 o                         
   3  17   0         69.46         76.55         3.38 o                         
   4  17   0        361.41        392.15        12.13 o                         
   5  17   0          0.47          1.06         0.28 o                         
   6  17   0        106.64        108.53         4.03 o                         
   7  17   0         85.34         82.15         2.59 o                         
   8  17   0         44.19         37.58         1.84 o                         
   0  18   0        493.65        481.12        13.02 o                         
   1  18   0        123.87        108.40         2.48 o                         
   2  18   0          4.68          4.19         0.29 o                         
   3  18   0       1449.31       1387.73        36.74 o                         
   4  18   0         48.16         62.63         3.97 o                         
   5  18   0          0.74          0.78         0.35 o                         
   6  18   0          4.40          4.82         0.39 o                         
   7  18   0         47.97         44.71         1.49 o                         
   1  19   0          7.19         11.20         0.40 o                         
   2  19   0         62.52         68.60         1.70 o                         
   3  19   0         28.02         30.92         1.09 o                         
   4  19   0        121.19        111.15         3.53 o                         
   5  19   0         41.45         44.34         1.51 o                         
   6  19   0         60.43         52.26         1.98 o                         
   7  19   0        134.91        127.97         3.87 o                         
   0  20   0         17.55         24.62         1.16 o                         
   1  20   0          4.04          3.67         0.27 o                         
   2  20   0         68.19         61.87         1.56 o                         
   3  20   0        162.96        159.34         4.53 o                         
   4  20   0         20.90         20.85         0.84 o                         
   5  20   0          0.27          0.24         0.13 o                         
   6  20   0         45.86         43.89         1.45 o                         
   1  21   0         26.20         31.47         0.91 o                         
   2  21   0        398.10        378.04        11.42 o                         
   3  21   0         97.83         99.61         3.17 o                         
   4  21   0          1.18          1.14         0.22 o                         
   5  21   0          0.20          0.20         0.23 o                         
   6  21   0          0.05          0.21         0.15 o                         
   0  22   0          0.10         -0.14         0.14 o                         
   1  22   0          2.83          2.33         0.28 o                         
   2  22   0        112.23        125.68         3.52 o                         
   3  22   0        100.16        104.12         3.28 o                         
   5  22   0          0.70          1.56         0.19 o                         
   1  23   0          0.01         -0.12         0.14 o                         
   2  23   0          2.98          2.75         0.27 o                         
   3  23   0         43.95         45.18         1.54 o                         
   4  23   0         57.32         51.04         2.26 o                         
   0  24   0         20.82         17.25         2.08 o                         
   1  24   0        140.13        135.76         4.81 o                         
   2  24   0         33.16         37.67         1.52 o                         
   3  24   0         65.22         69.66         2.54 o                         
   1  25   0        128.54        129.43         8.19 o                         
   2  25   0         74.18        108.20         7.00 o                         
 -11   1   1          0.72          1.44         0.22 o                         
 -10   1   1          4.36          4.11         0.43 o                         
  -9   1   1          8.63          6.86         0.67 o                         
  -8   1   1         58.95         61.56         1.77 o                         
  -7   1   1        141.88        116.28         2.73 o                         
  -6   1   1        252.90        283.61         9.60 o                         
  -5   1   1        938.64       1044.92        51.03 o                         
  -4   1   1        239.21        251.99        11.24 o                         
  -3   1   1          0.02          0.30         0.22 o                         
  -2   1   1        785.11        681.95        28.62 o                         
  -1   1   1        103.49         87.70         3.16 o                         
   0   1   1       1870.80       1661.75        43.76 o                         
   1   1   1       1238.99       1104.87        43.98 o                         
   2   1   1       6014.29       5615.63       190.61 o                         
   3   1   1       2206.16       2173.57        95.78 o                         
   4   1   1        685.49        695.34        29.60 o                         
   5   1   1         94.64        102.83         4.20 o                         
   6   1   1         11.39         17.60         0.62 o                         
   7   1   1        372.64        388.18         9.32 o                         
   8   1   1        692.01        714.84        15.20 o                         
   9   1   1         23.19         21.67         0.83 o                         
  10   1   1          0.94          2.10         0.52 o                         
 -11   2   1        119.14        120.02         3.65 o                         
 -10   2   1         17.42         21.01         1.11 o                         
  -9   2   1          1.27          2.12         0.47 o                         
  -8   2   1        108.61         91.54         2.70 o                         
  -7   2   1         57.95         66.20         1.83 o                         
  -6   2   1        196.85        237.74         7.98 o                         
  -5   2   1        737.33        854.75        36.18 o                         
  -4   2   1       1361.24       1252.76        53.00 o                         
  -3   2   1        390.07        344.82        14.95 o                         
  -2   2   1        792.96        624.73        21.50 o                         
  -1   2   1       5908.21       5893.87       204.53 o                         
   0   2   1       2386.10       2141.69        72.86 o                         
   1   2   1        194.26        165.49         5.82 o                         
   2   2   1       1371.57       1251.58        36.97 o                         
   3   2   1       3049.45       2726.32       140.72 o                         
   4   2   1       2751.67       2685.48       112.43 o                         
   5   2   1        256.39        265.05         8.17 o                         
   6   2   1        183.02        184.90         3.64 o                         
   7   2   1          9.27         10.50         0.47 o                         
   8   2   1        107.70        119.02         2.63 o                         
   9   2   1         21.71         21.70         0.84 o                         
  10   2   1         34.88         25.44         1.93 o                         
 -11   3   1         13.94         10.46         0.56 o                         
 -10   3   1        103.99         97.91         3.64 o                         
  -9   3   1          2.56          1.81         0.39 o                         
  -8   3   1        138.20        121.85         3.45 o                         
  -7   3   1        387.47        386.28        10.76 o                         
  -6   3   1        724.01        800.25        19.34 o                         
  -5   3   1        297.43        318.60        21.93 o                         
  -4   3   1         47.96         38.65         2.41 o                         
  -3   3   1        701.84        632.73        26.94 o                         
  -2   3   1       4781.28       4535.19       201.49 o                         
  -1   3   1       8644.01       8253.12       247.89 o                         
   0   3   1        987.79        829.74        24.60 o                         
   1   3   1       3992.78       3699.02       154.14 o                         
   2   3   1       1564.98       1431.22        48.85 o                         
   3   3   1         58.99         61.83         5.73 o                         
   4   3   1        101.35         97.70         4.84 o                         
   5   3   1          0.13          0.82         0.23 o                         
   6   3   1        174.27        188.13         3.71 o                         
   7   3   1        166.81        165.49         3.51 o                         
   8   3   1          7.07          9.55         0.61 o                         
   9   3   1          9.47          8.66         0.52 o                         
  10   3   1          9.52          9.52         1.04 o                         
 -11   4   1          2.91          1.58         0.28 o                         
 -10   4   1          4.12          3.66         0.58 o                         
  -9   4   1         87.89        100.51         3.32 o                         
  -8   4   1        242.15        234.08         5.75 o                         
  -7   4   1          4.62          4.84         0.38 o                         
  -6   4   1        973.32       1049.50        30.08 o                         
  -5   4   1        400.03        427.59        21.97 o                         
  -4   4   1         37.99         43.12         4.55 o                         
  -3   4   1        777.56        687.78        29.25 o                         
  -2   4   1      17979.33      19855.14       684.94 o                         
  -1   4   1       2627.19       2416.74        98.77 o                         
   0   4   1       2464.10       2218.66       184.00 o                         
   1   4   1       1617.52       1536.11        64.32 o                         
   2   4   1        126.73        111.57         4.07 o                         
   3   4   1       1717.82       1684.61        71.18 o                         
   4   4   1       1028.43       1051.59        44.57 o                         
   5   4   1        409.81        424.85        14.17 o                         
   6   4   1          8.00          7.98         0.39 o                         
   7   4   1         73.94         70.91         2.04 o                         
   8   4   1          9.90          8.04         0.45 o                         
   9   4   1         48.29         47.78         1.65 o                         
  10   4   1         21.24         19.04         1.49 o                         
 -11   5   1         14.69         11.09         0.56 o                         
 -10   5   1         36.44         39.99         1.97 o                         
  -9   5   1        457.44        435.78        13.79 o                         
  -8   5   1         32.42         26.38         0.98 o                         
  -7   5   1         15.85         15.07         0.69 o                         
  -6   5   1        515.15        495.39        12.18 o                         
  -5   5   1       1016.47       1101.75        49.19 o                         
  -4   5   1          2.46          1.21         0.29 o                         
  -3   5   1        192.42        153.60         7.12 o                         
  -2   5   1       3662.19       3330.84       139.18 o                         
  -1   5   1       3230.00       2972.79       124.15 o                         
   0   5   1       1496.96       1251.73        74.13 o                         
   1   5   1       3583.25       3398.64       115.79 o                         
   2   5   1       1716.09       1684.28        57.51 o                         
   3   5   1       3396.34       3297.63       157.78 o                         
   4   5   1         76.90         83.98         4.36 o                         
   5   5   1         32.51         43.61         1.31 o                         
   6   5   1         38.05         36.65         0.96 o                         
   7   5   1          3.95          3.15         0.31 o                         
   8   5   1         41.87         45.73         1.27 o                         
   9   5   1         28.76         29.99         1.03 o                         
  10   5   1          0.85          0.24         0.30 o                         
 -11   6   1          8.48          9.10         0.68 o                         
 -10   6   1          0.28          0.43         0.30 o                         
  -9   6   1         28.81         33.32         1.50 o                         
  -8   6   1        257.86        286.84         6.83 o                         
  -7   6   1        378.05        384.27         8.95 o                         
  -6   6   1          0.01          0.41         0.19 o                         
  -5   6   1          7.60          7.77         0.65 o                         
  -4   6   1        100.36        101.05         3.76 o                         
  -3   6   1        119.20        103.44         5.11 o                         
  -2   6   1       1947.09       1855.20        77.79 o                         
  -1   6   1       4567.79       4113.10       171.65 o                         
   0   6   1       1282.22       1148.04        68.17 o                         
   1   6   1        407.80        397.35        13.91 o                         
   2   6   1       2188.42       2081.12        83.54 o                         
   3   6   1        398.57        411.32        14.42 o                         
   4   6   1         74.17         72.12         2.96 o                         
   5   6   1         14.99         14.34         0.52 o                         
   6   6   1        290.64        278.70         6.08 o                         
   7   6   1          1.34          0.78         0.27 o                         
   8   6   1        555.89        549.06        12.64 o                         
   9   6   1        374.48        372.63        11.14 o                         
  10   6   1         58.38         56.39         3.72 o                         
 -10   7   1         78.06         72.34         2.72 o                         
  -9   7   1         12.20         14.12         0.92 o                         
  -8   7   1         20.44         17.16         0.71 o                         
  -7   7   1         77.18         70.71         1.96 o                         
  -6   7   1         25.32         22.34         0.93 o                         
  -5   7   1        182.30        194.53         4.67 o                         
  -4   7   1        216.23        213.46        10.97 o                         
  -3   7   1        399.90        335.34        14.87 o                         
  -2   7   1        972.52        896.43        38.00 o                         
  -1   7   1       3279.38       2804.29       117.45 o                         
   0   7   1       3094.19       2907.01       171.84 o                         
   1   7   1       2386.68       2448.03        83.79 o                         
   2   7   1        344.79        292.19        10.48 o                         
   3   7   1        497.69        518.65        19.65 o                         
   4   7   1          8.78         15.07         1.04 o                         
   5   7   1        386.97        394.30         8.99 o                         
   6   7   1        478.48        464.39         9.96 o                         
   7   7   1        201.72        199.51         4.74 o                         
   8   7   1          7.45          9.30         0.55 o                         
   9   7   1         21.23         22.14         1.06 o                         
  10   7   1         92.51         93.32         5.81 o                         
 -10   8   1          7.48          7.23         0.71 o                         
  -9   8   1         45.56         38.86         1.74 o                         
  -8   8   1        587.91        522.95        14.04 o                         
  -7   8   1         24.71         24.62         1.20 o                         
  -6   8   1        358.64        350.54         8.18 o                         
  -5   8   1         30.26         28.24         0.95 o                         
  -4   8   1        201.99        211.80         5.91 o                         
  -3   8   1       3758.67       3998.09       105.11 o                         
  -2   8   1        390.50        441.89        48.50 o                         
  -1   8   1       1141.04       1050.33        62.84 o                         
   0   8   1         11.91          6.25         0.84 o                         
   1   8   1        377.48        357.84        15.66 o                         
   2   8   1        147.95        147.21         4.76 o                         
   3   8   1        214.47        212.47         9.58 o                         
   4   8   1         86.36         87.37         3.01 o                         
   5   8   1        647.68        673.14        15.20 o                         
   6   8   1        186.26        155.03         4.10 o                         
   7   8   1          1.59          1.91         0.29 o                         
   8   8   1         39.10         38.75         2.00 o                         
   9   8   1         95.43        101.04         3.70 o                         
  10   8   1          2.54          2.08         0.45 o                         
 -10   9   1          0.25          0.39         0.27 o                         
  -9   9   1          1.24          0.67         0.28 o                         
  -8   9   1         19.04         18.47         1.09 o                         
  -7   9   1        302.20        302.20         7.72 o                         
  -6   9   1       1009.06        982.40        22.27 o                         
  -5   9   1        446.96        445.61        11.08 o                         
  -4   9   1          0.20          1.74         0.21 o                         
  -3   9   1       4127.25       4299.01       126.73 o                         
  -2   9   1         38.17         49.31         2.96 o                         
  -1   9   1        314.68        350.02        21.67 o                         
   0   9   1         31.79         33.17         2.10 o                         
   1   9   1         19.36         21.52         1.71 o                         
   2   9   1        653.85        643.72        21.60 o                         
   3   9   1        114.79        123.29         3.29 o                         
   4   9   1        157.28        168.19         4.68 o                         
   5   9   1        860.14        881.20        21.59 o                         
   6   9   1        680.74        671.22        16.61 o                         
   7   9   1       1022.60        922.26        19.50 o                         
   8   9   1         51.49         47.78         1.92 o                         
   9   9   1         34.58         42.33         1.98 o                         
  10   9   1          7.03          7.43         0.74 o                         
 -10  10   1         42.56         40.42         1.71 o                         
  -9  10   1         47.71         50.07         2.68 o                         
  -8  10   1        160.89        144.31         4.71 o                         
  -7  10   1          9.91         13.91         0.74 o                         
  -6  10   1        758.92        754.67        17.22 o                         
  -5  10   1        432.11        404.56         9.37 o                         
  -4  10   1        168.84        196.67         6.40 o                         
  -3  10   1       3305.82       3641.66        95.91 o                         
  -2  10   1       1762.39       1785.87        52.67 o                         
  -1  10   1        278.88        344.25        10.48 o                         
   0  10   1       1384.74       1388.69        36.78 o                         
   1  10   1        379.53        404.31        12.20 o                         
   2  10   1        214.75        268.02         7.43 o                         
   3  10   1        217.39        227.19         6.46 o                         
   4  10   1          1.93          1.15         0.34 o                         
   5  10   1          8.27          8.51         0.42 o                         
   6  10   1          3.20          3.50         0.35 o                         
   7  10   1         17.87         11.07         0.56 o                         
   8  10   1          0.63          1.22         0.27 o                         
   9  10   1         10.52          9.03         1.04 o                         
  10  10   1          0.18          0.37         0.21 o                         
 -10  11   1          5.36          5.30         0.49 o                         
  -9  11   1         50.82         38.74         1.60 o                         
  -8  11   1         49.12         46.66         3.21 o                         
  -7  11   1         54.34         45.41         1.39 o                         
  -6  11   1        190.55        194.37         4.74 o                         
  -5  11   1         36.56         35.12         1.37 o                         
  -4  11   1        173.94        201.14         4.24 o                         
  -3  11   1         17.10         22.24         0.95 o                         
  -2  11   1          8.89          6.63         0.54 o                         
  -1  11   1        134.10        156.14         4.38 o                         
   0  11   1        260.53        261.17         8.55 o                         
   1  11   1        335.72        334.36         9.06 o                         
   2  11   1        918.67        947.09        25.33 o                         
   3  11   1        775.14        800.09        19.53 o                         
   4  11   1        733.94        771.65        17.49 o                         
   5  11   1         45.91         40.17         1.17 o                         
   6  11   1        159.88        143.56         3.37 o                         
   7  11   1         25.02         22.83         0.95 o                         
   8  11   1         64.96         46.61         2.45 o                         
   9  11   1         46.98         49.49         2.90 o                         
 -10  12   1         30.89         35.92         2.31 o                         
  -9  12   1         81.72         89.16         4.05 o                         
  -8  12   1         22.50         21.41         1.40 o                         
  -7  12   1          8.02          5.07         0.62 o                         
  -6  12   1        183.01        187.30         4.64 o                         
  -5  12   1        644.41        607.14        15.95 o                         
  -4  12   1         73.71         61.11         1.41 o                         
  -3  12   1        247.51        231.49         4.80 o                         
  -2  12   1        417.22        348.13        12.61 o                         
  -1  12   1        329.57        353.60        10.83 o                         
   0  12   1        305.98        268.19         7.36 o                         
   1  12   1         78.39         85.94         2.93 o                         
   2  12   1        221.22        235.22         6.31 o                         
   3  12   1        188.13        177.32         4.23 o                         
   4  12   1         36.91         34.05         1.35 o                         
   5  12   1        205.95        212.44         5.10 o                         
   6  12   1          1.84          0.54         0.33 o                         
   7  12   1        237.55        235.33         6.36 o                         
   8  12   1         56.73         58.12         2.26 o                         
   9  12   1         18.30         17.10         1.10 o                         
  -9  13   1        113.02        103.27         4.58 o                         
  -8  13   1         13.32         15.95         0.97 o                         
  -7  13   1         87.01         95.57         3.73 o                         
  -6  13   1        504.24        522.90        16.47 o                         
  -5  13   1        506.97        504.70        11.65 o                         
  -4  13   1          5.88          9.54         0.47 o                         
  -3  13   1         22.00         16.80         0.66 o                         
  -2  13   1        527.39        524.43        18.46 o                         
  -1  13   1        993.64       1080.62        26.09 o                         
   0  13   1        577.65        614.34        16.70 o                         
   1  13   1        851.68        835.10        43.92 o                         
   2  13   1         28.97         31.85         1.04 o                         
   3  13   1          8.76          5.44         0.84 o                         
   4  13   1         32.11         35.19         1.17 o                         
   5  13   1          2.09          1.55         0.39 o                         
   6  13   1         66.19         57.54         1.82 o                         
   7  13   1         64.93         56.77         1.95 o                         
   8  13   1          9.54          8.89         0.92 o                         
   9  13   1         76.80         82.64         5.36 o                         
  -9  14   1         10.87         12.31         0.82 o                         
  -8  14   1         15.03         15.79         0.90 o                         
  -7  14   1         13.79         13.35         0.97 o                         
  -6  14   1        678.01        695.65        21.06 o                         
  -5  14   1        586.80        601.35        13.85 o                         
  -4  14   1          8.66          7.92         0.46 o                         
  -3  14   1         19.82         23.22         0.77 o                         
  -2  14   1         49.54         37.52         0.90 o                         
  -1  14   1        188.80        182.68         3.61 o                         
   0  14   1        448.92        471.31         8.94 o                         
   1  14   1        158.63        184.90         4.04 o                         
   2  14   1         45.03         45.29         1.47 o                         
   3  14   1        139.12        152.10         4.06 o                         
   4  14   1        130.12        122.64         3.62 o                         
   5  14   1        133.14        132.59         3.96 o                         
   6  14   1         83.48         83.86         2.61 o                         
   7  14   1         73.23         64.35         2.51 o                         
   8  14   1         23.41         23.36         1.56 o                         
   9  14   1         52.53         50.52         2.31 o                         
  -9  15   1         24.48         28.36         2.75 o                         
  -8  15   1         26.41         26.66         1.29 o                         
  -7  15   1         90.02         83.71         3.28 o                         
  -6  15   1        188.19        181.00         6.19 o                         
  -5  15   1        214.24        208.63         5.97 o                         
  -4  15   1       1151.93       1164.18        26.12 o                         
  -3  15   1        194.58        193.04         6.21 o                         
  -2  15   1         72.63         65.78         1.59 o                         
  -1  15   1         76.83         69.23         1.72 o                         
   0  15   1        390.59        436.65         7.94 o                         
   1  15   1         58.97         61.37         1.37 o                         
   2  15   1         85.62         93.99         2.52 o                         
   3  15   1          0.42         -0.06         0.17 o                         
   4  15   1        121.35        118.20         3.22 o                         
   5  15   1         83.13         88.68         2.46 o                         
   6  15   1        653.32        632.10        23.01 o                         
   7  15   1        153.22        136.03         3.74 o                         
   8  15   1         10.87          4.29         1.04 o                         
  -8  16   1          0.83          0.58         0.38 o                         
  -7  16   1          4.14          4.02         0.43 o                         
  -6  16   1         12.19         12.68         0.84 o                         
  -5  16   1        480.36        471.26        14.20 o                         
  -4  16   1         25.77         29.24         1.22 o                         
  -3  16   1         12.88         12.85         0.94 o                         
  -2  16   1        876.70        803.31        19.52 o                         
  -1  16   1        251.18        225.58         4.88 o                         
   0  16   1        233.90        230.60         4.30 o                         
   1  16   1         78.36         76.13         2.34 o                         
   2  16   1        286.06        284.65         6.57 o                         
   3  16   1         13.14         12.03         0.67 o                         
   4  16   1        337.97        331.00         8.30 o                         
   5  16   1          1.60          1.97         0.31 o                         
   6  16   1         28.38         31.28         1.07 o                         
   7  16   1         57.08         48.78         1.60 o                         
   8  16   1          1.28          0.39         0.25 o                         
  -8  17   1          0.17          0.68         0.20 o                         
  -7  17   1         59.23         44.37         4.24 o                         
  -6  17   1          6.09          4.41         0.55 o                         
  -5  17   1         51.66         57.84         2.53 o                         
  -4  17   1        518.63        498.02        17.26 o                         
  -3  17   1         87.44         86.32         4.46 o                         
  -2  17   1         17.95         13.61         0.51 o                         
  -1  17   1          1.55          1.67         0.30 o                         
   0  17   1          0.15          0.32         0.15 o                         
   1  17   1        363.69        376.46         7.19 o                         
   2  17   1          7.25          5.59         0.46 o                         
   3  17   1        235.79        232.83         6.53 o                         
   4  17   1        645.83        645.83        17.38 o                         
   5  17   1         20.03         17.49         0.67 o                         
   6  17   1        169.96        173.94         5.32 o                         
   7  17   1         28.64         26.68         1.50 o                         
   8  17   1          0.06          0.36         0.30 o                         
  -8  18   1          1.17          1.68         0.19 o                         
  -7  18   1        140.72        141.18         4.35 o                         
  -6  18   1         41.32         37.57         1.64 o                         
  -5  18   1         27.96         29.06         1.87 o                         
  -4  18   1          0.23          1.36         0.92 o                         
  -3  18   1        241.19        238.10         6.11 o                         
  -2  18   1         29.53         24.23         0.69 o                         
  -1  18   1         83.52         87.36         2.15 o                         
   0  18   1          0.03          0.26         0.17 o                         
   1  18   1          9.67          9.66         0.39 o                         
   2  18   1         29.59         26.73         0.77 o                         
   3  18   1        190.47        188.99         4.87 o                         
   4  18   1         78.16         83.84         2.80 o                         
   5  18   1         90.41         96.87         3.08 o                         
   6  18   1         28.76         33.88         1.18 o                         
   7  18   1         92.23         87.16         3.95 o                         
  -7  19   1          0.00          0.02         0.12 o                         
  -6  19   1          0.67          0.58         0.13 o                         
  -5  19   1          7.81          6.80         0.78 o                         
  -4  19   1        191.98        181.98         6.79 o                         
  -3  19   1         69.10         69.51         2.12 o                         
  -2  19   1         88.54         95.36         2.17 o                         
  -1  19   1        143.79        128.75         2.76 o                         
   0  19   1        183.12        172.02         3.62 o                         
   1  19   1        318.81        298.34         6.46 o                         
   2  19   1        264.66        234.78         5.48 o                         
   3  19   1          1.25          1.65         0.22 o                         
   4  19   1          2.48          2.23         0.22 o                         
   5  19   1         16.42         17.65         0.73 o                         
   6  19   1          0.26          1.11         0.28 o                         
   7  19   1         18.65         12.17         0.85 o                         
  -7  20   1         23.97         23.52         1.00 o                         
  -6  20   1         20.53         24.33         0.89 o                         
  -5  20   1         69.03         69.41         2.70 o                         
  -4  20   1          7.24          5.48         0.58 o                         
  -3  20   1        114.78        123.28         3.97 o                         
  -2  20   1        417.38        433.99        11.77 o                         
  -1  20   1        222.88        226.96         4.90 o                         
   0  20   1         60.21         62.55         1.72 o                         
   1  20   1         35.01         39.28         1.06 o                         
   2  20   1        209.92        212.63         5.29 o                         
   3  20   1        664.19        649.73        19.38 o                         
   4  20   1         18.22         19.15         0.81 o                         
   5  20   1         61.34         65.93         2.14 o                         
   6  20   1         23.39         20.49         1.21 o                         
  -6  21   1         43.49         45.26         1.69 o                         
  -5  21   1          0.38          0.16         0.18 o                         
  -4  21   1          4.78          3.05         0.24 o                         
  -3  21   1          1.75          2.37         0.27 o                         
  -2  21   1          8.27         12.51         0.56 o                         
  -1  21   1         45.18         58.53         1.49 o                         
   0  21   1        134.22        151.20         3.57 o                         
   1  21   1        292.77        307.93         7.07 o                         
   2  21   1         52.27         48.06         1.65 o                         
   3  21   1          4.46          3.84         0.33 o                         
   4  21   1         11.04         10.18         0.51 o                         
   5  21   1         20.03         19.83         0.99 o                         
  -5  22   1         40.20         39.58         1.55 o                         
  -4  22   1        133.17        116.81         4.23 o                         
  -3  22   1         19.91         21.37         0.93 o                         
  -2  22   1        269.16        262.29        11.78 o                         
  -1  22   1         23.06         25.85         1.08 o                         
   0  22   1          7.47          9.07         0.37 o                         
   1  22   1          1.82          1.50         0.25 o                         
   2  22   1         12.49         14.52         0.65 o                         
   3  22   1         12.78          8.49         0.42 o                         
   4  22   1         22.11         20.25         0.78 o                         
   5  22   1         58.40         62.78         2.94 o                         
  -4  23   1         21.54         29.74         1.36 o                         
  -3  23   1          2.16          2.94         0.30 o                         
  -2  23   1         71.49         73.83         2.48 o                         
  -1  23   1         82.75         73.92         2.45 o                         
   0  23   1          8.68         13.31         0.67 o                         
   1  23   1         15.81         15.26         0.65 o                         
   2  23   1         53.55         49.48         1.63 o                         
   3  23   1          2.99          3.68         0.36 o                         
   4  23   1          5.71          6.39         0.59 o                         
  -3  24   1         41.12         34.96         1.57 o                         
  -2  24   1         23.42         18.87         0.85 o                         
  -1  24   1         21.34         27.49         1.25 o                         
   0  24   1         63.63         60.96         6.47 o                         
   1  24   1         76.93         75.44         5.36 o                         
   2  24   1         20.62         25.28         2.53 o                         
   3  24   1         23.22         27.52         2.53 o                         
  -2  25   1        223.47        235.63         9.86 o                         
   0  25   1          1.77          1.93         0.89 o                         
   1  25   1          7.30          8.62         1.34 o                         
 -11   0   2         95.70         95.54         6.40 o                         
 -10   0   2         68.89         69.34         4.32 o                         
  -9   0   2          0.01         -0.24         0.45 o                         
  -8   0   2          0.71         -0.08         0.38 o                         
  -7   0   2        303.95        288.34         9.00 o                         
  -6   0   2        195.94        205.60         7.54 o                         
  -5   0   2         53.98         73.42         4.43 o                         
  -4   0   2       2556.47       2509.23       104.99 o                         
  -3   0   2          0.31          0.30         0.32 o                         
  -2   0   2       3748.91       3475.64       248.21 o                         
  -1   0   2       1379.22       1188.24        70.43 o                         
   0   0   2      11664.71      12495.16       599.87 o                         
   2   0   2       6105.19       5629.26       234.47 o                         
   3   0   2        500.84        472.49        20.04 o                         
   4   0   2        637.35        613.12        37.07 o                         
   5   0   2        667.13        668.45        23.11 o                         
   7   0   2        107.95        107.73         3.18 o                         
   8   0   2        683.36        700.84        18.82 o                         
 -11   1   2        143.56        152.92         5.36 o                         
 -10   1   2         14.80         13.28         0.94 o                         
  -9   1   2         73.52         74.46         2.87 o                         
  -8   1   2        283.33        279.15         7.31 o                         
  -7   1   2       2181.10       2241.13        54.21 o                         
  -6   1   2        225.40        231.57         5.48 o                         
  -5   1   2        648.94        730.75        28.44 o                         
  -4   1   2       1632.38       1527.88        45.30 o                         
  -3   1   2       1639.46       1556.38        46.12 o                         
  -2   1   2         82.83         67.84         2.27 o                         
  -1   1   2      11716.79      12648.80       375.91 o                         
   0   1   2      16759.61      19254.46       568.01 o                         
   1   1   2        232.81        182.85         7.94 o                         
   2   1   2       3419.86       3191.67        94.02 o                         
   3   1   2       5454.40       5653.94       166.27 o                         
   4   1   2       2678.10       2827.65       118.41 o                         
   6   1   2        113.50        117.37         2.54 o                         
   7   1   2          1.82          2.73         0.31 o                         
   8   1   2         23.16         25.96         0.73 o                         
   9   1   2         10.66         12.74         0.78 o                         
  10   1   2          8.18          9.69         0.97 o                         
 -11   2   2         36.64         43.96         2.00 o                         
 -10   2   2        158.57        151.33         7.44 o                         
  -9   2   2          1.47          0.70         0.48 o                         
  -8   2   2          8.07          6.45         0.53 o                         
  -7   2   2         55.79         48.74         1.78 o                         
  -6   2   2          4.33          7.79         0.40 o                         
  -5   2   2          2.85          5.56         0.54 o                         
  -4   2   2       2225.44       2117.78        72.41 o                         
  -3   2   2       1917.98       1839.11        62.91 o                         
  -2   2   2        283.51        204.73         7.29 o                         
  -1   2   2        224.94        207.06         7.42 o                         
   0   2   2       2896.74       2443.66        64.31 o                         
   1   2   2       1178.73       1090.10        32.23 o                         
   2   2   2        813.42        674.80        20.09 o                         
   3   2   2        209.88        231.09         8.15 o                         
   4   2   2         42.63         42.94         3.64 o                         
   5   2   2          5.75          4.24         0.36 o                         
   6   2   2        104.21         97.79         2.22 o                         
   7   2   2        577.90        642.85        12.21 o                         
   8   2   2        331.72        330.68         7.73 o                         
   9   2   2         37.95         40.86         1.66 o                         
  10   2   2          4.08          3.61         0.46 o                         
 -11   3   2         20.47         18.80         1.34 o                         
 -10   3   2        466.61        448.96        16.16 o                         
  -9   3   2        645.05        713.99        19.61 o                         
  -8   3   2          9.23         13.48         0.70 o                         
  -7   3   2        258.06        260.84         8.49 o                         
  -6   3   2         45.51         34.58         1.33 o                         
  -5   3   2          7.29          3.39         0.37 o                         
  -4   3   2         40.93         37.76         1.45 o                         
  -3   3   2       2896.54       2549.40        86.90 o                         
  -2   3   2         14.97         19.48         1.11 o                         
  -1   3   2       6495.83       5940.59       256.33 o                         
   0   3   2       1166.46        888.04        30.40 o                         
   1   3   2       2388.60       2256.06        66.44 o                         
   2   3   2        430.27        392.88        11.83 o                         
   3   3   2        505.08        536.47        18.55 o                         
   4   3   2         44.80         54.38         2.99 o                         
   5   3   2        287.19        302.14         6.50 o                         
   6   3   2        871.47        887.69        17.59 o                         
   7   3   2        163.58        161.12         3.47 o                         
   8   3   2        135.84        164.68         4.03 o                         
   9   3   2          0.13         -0.12         0.28 o                         
  10   3   2         14.20         10.11         1.04 o                         
 -11   4   2          2.32          3.19         0.51 o                         
 -10   4   2          0.65         -0.20         0.28 o                         
  -9   4   2         41.50         34.69         2.63 o                         
  -8   4   2       1444.78       1504.65        40.01 o                         
  -7   4   2         27.57         32.41         1.06 o                         
  -6   4   2         36.97         42.21         1.38 o                         
  -5   4   2         26.95         34.42         1.49 o                         
  -4   4   2        324.78        325.96        11.58 o                         
  -3   4   2        247.78        221.96         8.02 o                         
  -2   4   2      18025.05      19171.43       572.90 o                         
  -1   4   2       2529.88       2399.67       169.52 o                         
   0   4   2       2903.69       2623.04       109.57 o                         
   1   4   2         33.02         38.75         1.69 o                         
   2   4   2       2267.18       2206.46        65.18 o                         
   3   4   2         46.26         50.83         2.10 o                         
   4   4   2        389.80        417.53        16.71 o                         
   5   4   2          0.49          2.16         0.26 o                         
   6   4   2         85.84         81.74         1.83 o                         
   7   4   2          2.50          3.96         0.41 o                         
   8   4   2         84.46         91.64         2.22 o                         
   9   4   2          6.98          8.96         0.63 o                         
  10   4   2          0.70          0.33         0.25 o                         
 -11   5   2         56.63         59.50         3.54 o                         
 -10   5   2         43.33         41.88         1.51 o                         
  -9   5   2        215.05        194.82         5.31 o                         
  -8   5   2          1.88          4.55         0.39 o                         
  -7   5   2         49.49         49.07         1.49 o                         
  -6   5   2        190.51        176.59         4.66 o                         
  -5   5   2        148.71        183.50         5.18 o                         
  -4   5   2       2982.51       3313.72        87.23 o                         
  -3   5   2        525.64        537.53        18.77 o                         
  -2   5   2       8772.50       8616.34       401.17 o                         
  -1   5   2       3796.23       3125.65       175.14 o                         
   0   5   2        193.97        185.69         8.18 o                         
   1   5   2        157.28        150.42         6.86 o                         
   2   5   2          9.03         10.34         0.84 o                         
   3   5   2       1025.70        981.20        33.72 o                         
   4   5   2         20.34         16.78         0.99 o                         
   5   5   2         23.74         30.39         1.65 o                         
   6   5   2        215.29        224.55         4.96 o                         
   7   5   2        204.43        223.18         4.95 o                         
   8   5   2          0.78         -0.03         0.32 o                         
   9   5   2        309.55        308.88        10.74 o                         
  10   5   2        142.81        149.41         9.09 o                         
 -11   6   2          0.35          0.31         0.23 o                         
 -10   6   2          0.30          0.77         0.34 o                         
  -9   6   2        197.61        177.63         5.20 o                         
  -8   6   2         66.04         73.74         2.31 o                         
  -7   6   2         93.67         97.72         2.41 o                         
  -6   6   2         12.41         10.42         0.78 o                         
  -5   6   2          0.54          0.68         0.20 o                         
  -4   6   2        737.60        850.61        28.98 o                         
  -3   6   2        361.07        312.15        13.80 o                         
  -2   6   2          7.92         13.77         1.56 o                         
  -1   6   2        184.89        230.04        10.34 o                         
   0   6   2        337.04        316.72        13.71 o                         
   1   6   2         13.96         15.91         1.78 o                         
   2   6   2        726.41        737.31        25.46 o                         
   3   6   2       2876.56       3163.80       110.24 o                         
   4   6   2       1045.51       1163.12        34.53 o                         
   5   6   2         37.21         30.08         0.98 o                         
   6   6   2         62.22         65.18         1.60 o                         
   7   6   2         31.69         37.89         1.07 o                         
   8   6   2        144.67        135.18         3.38 o                         
   9   6   2        106.35        109.33         4.84 o                         
  10   6   2          8.92          3.27         0.59 o                         
 -11   7   2         91.50         54.64         3.42 o                         
 -10   7   2         22.93         18.76         0.87 o                         
  -9   7   2          2.82          1.99         0.32 o                         
  -8   7   2        229.84        224.69         5.98 o                         
  -7   7   2       1030.19       1033.46        28.80 o                         
  -6   7   2        117.17        139.45         3.45 o                         
  -5   7   2          0.87          1.86         0.24 o                         
  -4   7   2        244.03        225.18         7.39 o                         
  -3   7   2        144.73        109.13         3.54 o                         
  -2   7   2       2757.47       2962.52       164.41 o                         
  -1   7   2        904.58        815.34        48.84 o                         
   0   7   2        722.94        755.07        45.21 o                         
   1   7   2        414.45        406.48        17.73 o                         
   2   7   2       1430.89       1512.32        51.88 o                         
   3   7   2        905.99       1017.36        30.27 o                         
   4   7   2        591.59        633.31        17.04 o                         
   5   7   2        314.09        319.47         8.64 o                         
   6   7   2          0.89          0.41         0.22 o                         
   7   7   2          9.66         13.24         0.62 o                         
   8   7   2         50.04         52.75         1.53 o                         
   9   7   2         62.36         55.92         2.95 o                         
  10   7   2         57.90         68.90         4.32 o                         
 -10   8   2          0.06          0.02         0.22 o                         
  -9   8   2          6.10          4.73         0.45 o                         
  -8   8   2        208.37        231.34         6.32 o                         
  -7   8   2        214.19        223.90         6.89 o                         
  -6   8   2        189.63        176.34         4.68 o                         
  -5   8   2        225.43        218.65         6.59 o                         
  -4   8   2       3246.85       3580.08       137.91 o                         
  -3   8   2        178.61        181.34         5.09 o                         
  -2   8   2       5118.34       5249.35       310.14 o                         
  -1   8   2        141.28        170.49        11.03 o                         
   0   8   2          8.06         11.45         2.23 o                         
   1   8   2       1035.37       1043.88        36.05 o                         
   2   8   2       3255.31       3439.23       101.31 o                         
   3   8   2        632.47        684.95        18.33 o                         
   4   8   2        421.31        453.00        11.19 o                         
   5   8   2          8.22         12.30         0.59 o                         
   6   8   2          1.74          1.08         0.31 o                         
   7   8   2          1.35          0.90         0.26 o                         
   8   8   2         43.28         42.96         1.56 o                         
   9   8   2         46.41         55.90         2.63 o                         
 -10   9   2         89.93         86.43         3.24 o                         
  -9   9   2         99.88         99.24         3.24 o                         
  -8   9   2          4.24          2.17         0.46 o                         
  -7   9   2          8.44          5.30         0.43 o                         
  -6   9   2         28.01         23.80         0.94 o                         
  -5   9   2       1130.77       1140.82        42.63 o                         
  -4   9   2        849.98        854.24        28.00 o                         
  -3   9   2       2756.23       2654.76        70.08 o                         
  -2   9   2       3139.75       3640.68        95.96 o                         
  -1   9   2        495.34        543.19        18.71 o                         
   0   9   2         83.08         46.45         3.28 o                         
   1   9   2         27.64         28.63         1.99 o                         
   2   9   2       1159.41       1144.46        39.76 o                         
   3   9   2          1.40          7.42         0.61 o                         
   4   9   2         30.62         34.92         1.00 o                         
   5   9   2         77.29         79.84         1.92 o                         
   6   9   2          7.19         10.01         0.52 o                         
   7   9   2        150.06        128.82         3.54 o                         
   8   9   2         47.26         46.63         1.62 o                         
   9   9   2         26.29         25.64         1.12 o                         
 -10  10   2         28.08         23.81         1.64 o                         
  -9  10   2          8.81          5.73         0.52 o                         
  -8  10   2         11.08         10.54         1.91 o                         
  -7  10   2        173.41        176.59         4.83 o                         
  -6  10   2        790.33        804.84        20.28 o                         
  -5  10   2       1284.19       1236.19        33.79 o                         
  -4  10   2        189.29        207.62         6.69 o                         
  -3  10   2       3724.43       3845.61       160.38 o                         
  -2  10   2        423.32        391.30        13.39 o                         
  -1  10   2        231.93        265.53         8.04 o                         
   0  10   2       2549.09       2807.79        95.74 o                         
   1  10   2        238.02        267.92         8.25 o                         
   2  10   2         76.78         72.59         2.90 o                         
   3  10   2        193.68        203.61         4.52 o                         
   4  10   2        127.57        135.76         3.62 o                         
   5  10   2          0.01          0.60         0.28 o                         
   6  10   2         26.90         28.31         0.87 o                         
   7  10   2         16.60         18.14         0.71 o                         
   8  10   2        193.11        193.77         6.80 o                         
   9  10   2        101.50        125.64         5.58 o                         
 -10  11   2         36.84         42.68         3.50 o                         
  -9  11   2         82.60         77.85         2.56 o                         
  -8  11   2         93.53         96.09         3.53 o                         
  -7  11   2          6.78          7.94         0.73 o                         
  -6  11   2        221.43        210.40         6.31 o                         
  -5  11   2        358.91        374.23        10.44 o                         
  -4  11   2        807.92        787.34        27.37 o                         
  -3  11   2        230.65        321.46        10.02 o                         
  -2  11   2         11.99         11.69         0.58 o                         
  -1  11   2        430.15        540.45        16.13 o                         
   0  11   2       2379.19       2598.34        76.74 o                         
   1  11   2         57.64         77.91         3.58 o                         
   2  11   2        121.34        150.04         4.73 o                         
   3  11   2          1.11          1.95         0.31 o                         
   4  11   2        652.92        664.10        14.09 o                         
   5  11   2        152.51        150.77         4.06 o                         
   6  11   2         91.02         79.88         2.22 o                         
   7  11   2         14.48         16.78         0.68 o                         
   8  11   2        222.21        222.42        10.02 o                         
   9  11   2         25.79         31.08         2.23 o                         
 -10  12   2         30.59         26.74         4.09 o                         
  -9  12   2         23.31         24.83         0.99 o                         
  -8  12   2          0.21         -0.09         0.27 o                         
  -7  12   2          1.20          1.30         0.47 o                         
  -6  12   2         62.83         70.02         3.18 o                         
  -5  12   2         91.37         90.04         2.55 o                         
  -4  12   2        119.85        128.70         3.51 o                         
  -3  12   2         49.59         51.99         4.05 o                         
  -2  12   2          0.43          0.95         0.13 o                         
  -1  12   2          0.40          1.10         0.14 o                         
   0  12   2          0.26          0.93         0.18 o                         
   1  12   2       1494.59       1515.35        33.89 o                         
   2  12   2         55.95         55.95         2.09 o                         
   3  12   2          1.25          2.53         0.26 o                         
   4  12   2          1.49          1.95         0.24 o                         
   5  12   2         46.06         45.37         1.21 o                         
   6  12   2        317.03        290.81         6.88 o                         
   7  12   2          3.22          4.48         0.42 o                         
   8  12   2         15.76         12.96         0.71 o                         
   9  12   2          9.07         11.90         1.04 o                         
  -9  13   2        254.05        255.02        10.14 o                         
  -8  13   2        217.43        214.05         7.57 o                         
  -7  13   2         50.05         57.93         2.68 o                         
  -6  13   2        469.80        485.68        13.85 o                         
  -5  13   2       1356.34       1368.04        33.18 o                         
  -4  13   2         23.31         26.77         0.92 o                         
  -3  13   2          7.37          9.44         0.50 o                         
  -2  13   2          2.98          3.34         0.40 o                         
  -1  13   2         19.77         23.33         0.80 o                         
   0  13   2         11.61         14.74         0.76 o                         
   1  13   2       1264.13       1260.78        33.22 o                         
   2  13   2          1.05          0.74         0.16 o                         
   3  13   2        149.74        141.83         3.69 o                         
   4  13   2          0.93          0.51         0.28 o                         
   5  13   2         73.24         81.59         2.40 o                         
   6  13   2         10.64         11.71         0.46 o                         
   7  13   2         14.06         12.56         0.67 o                         
   8  13   2          0.12          0.11         0.22 o                         
  -9  14   2         38.62         32.14         1.37 o                         
  -8  14   2          5.63          8.09         0.63 o                         
  -7  14   2         37.35         38.90         1.93 o                         
  -6  14   2        395.98        413.17        17.76 o                         
  -5  14   2        566.47        588.43        15.93 o                         
  -4  14   2        767.42        766.73        21.81 o                         
  -3  14   2        100.29        101.28         2.76 o                         
  -2  14   2          4.04          3.07         0.23 o                         
  -1  14   2        134.64        148.42         3.12 o                         
   0  14   2        504.92        538.97        10.22 o                         
   1  14   2        597.81        573.94        12.12 o                         
   2  14   2        130.45        139.44         3.10 o                         
   3  14   2       1140.22       1114.49        24.97 o                         
   4  14   2         54.73         47.04         1.61 o                         
   5  14   2        351.71        346.00         8.64 o                         
   6  14   2         64.62         56.95         1.49 o                         
   7  14   2         31.43         27.44         1.14 o                         
   8  14   2         14.28         12.61         0.89 o                         
  -9  15   2          3.85          1.47         0.36 o                         
  -8  15   2          0.02         -0.04         0.25 o                         
  -7  15   2          2.40          1.69         0.35 o                         
  -6  15   2        587.12        612.47        16.65 o                         
  -5  15   2          0.46          1.85         0.75 o                         
  -4  15   2         19.03         16.40         0.72 o                         
  -3  15   2        168.82        164.76         4.75 o                         
  -2  15   2        185.13        188.57         3.76 o                         
  -1  15   2          0.57          1.47         0.17 o                         
   0  15   2         95.08         90.07         2.14 o                         
   1  15   2         14.29         17.33         0.59 o                         
   2  15   2        839.07        820.17        18.46 o                         
   3  15   2         33.27         40.62         1.26 o                         
   4  15   2         10.53          9.85         0.44 o                         
   5  15   2        187.29        182.63         5.59 o                         
   6  15   2        142.08        130.99         3.60 o                         
   7  15   2         25.46         20.10         2.14 o                         
   8  15   2         45.85         56.57         2.52 o                         
  -8  16   2          9.86         13.27         1.38 o                         
  -7  16   2          0.43          1.03         0.47 o                         
  -6  16   2         30.28         28.08         1.35 o                         
  -5  16   2       1480.90       1496.27        39.84 o                         
  -4  16   2        220.86        197.17         6.44 o                         
  -3  16   2       1173.43       1147.73        33.98 o                         
  -2  16   2        337.03        317.59         7.92 o                         
  -1  16   2          1.72          1.78         0.23 o                         
   0  16   2        142.69        142.95         3.17 o                         
   1  16   2         17.20         16.99         0.53 o                         
   2  16   2         49.68         53.14         1.32 o                         
   3  16   2        119.22        114.97         2.81 o                         
   4  16   2         20.77         17.60         0.62 o                         
   5  16   2        130.35        134.36         3.23 o                         
   6  16   2         54.19         48.32         2.67 o                         
   7  16   2          0.15          0.38         0.23 o                         
   8  16   2         13.87         18.14         1.34 o                         
  -8  17   2          3.47          1.63         0.32 o                         
  -7  17   2        235.22        252.61        10.75 o                         
  -6  17   2        159.30        154.69         5.78 o                         
  -5  17   2          4.84          3.71         0.69 o                         
  -4  17   2         64.28         65.21         3.03 o                         
  -3  17   2        573.06        576.55        14.68 o                         
  -2  17   2         58.71         71.54         2.54 o                         
  -1  17   2        500.25        478.19        10.18 o                         
   0  17   2        766.38        740.03        15.60 o                         
   1  17   2        605.84        592.94        13.44 o                         
   2  17   2         12.50         11.07         0.59 o                         
   3  17   2        390.62        376.50         9.35 o                         
   4  17   2        193.87        181.42         4.53 o                         
   5  17   2          6.56          6.45         0.31 o                         
   6  17   2          3.53          3.36         0.53 o                         
   7  17   2          1.84          0.64         0.27 o                         
  -8  18   2          1.77          3.27         0.25 o                         
  -7  18   2         54.96         49.91         2.56 o                         
  -6  18   2         36.66         31.83         1.70 o                         
  -5  18   2          0.71          0.72         0.39 o                         
  -4  18   2          3.80          4.73         0.50 o                         
  -3  18   2         16.19         21.53         0.88 o                         
  -2  18   2        583.20        580.10        13.20 o                         
  -1  18   2         19.21         18.04         0.63 o                         
   0  18   2          2.09          4.28         0.34 o                         
   1  18   2          4.28          7.96         0.44 o                         
   2  18   2        348.34        326.80         7.02 o                         
   3  18   2          9.41          8.34         0.44 o                         
   4  18   2        130.54        136.81         3.80 o                         
   5  18   2        148.43        166.68         4.54 o                         
   6  18   2         67.20         73.36         3.47 o                         
   7  18   2         19.23         19.93         1.49 o                         
  -7  19   2          7.50          4.67         0.36 o                         
  -6  19   2         12.76         10.44         1.29 o                         
  -5  19   2          1.17          1.66         0.67 o                         
  -4  19   2         11.72         14.74         1.15 o                         
  -3  19   2        278.86        288.38         8.97 o                         
  -2  19   2          5.67          3.69         0.35 o                         
  -1  19   2         76.50         73.43         1.89 o                         
   0  19   2        131.88        136.55         3.31 o                         
   1  19   2          2.74          5.37         0.34 o                         
   2  19   2         27.73         25.28         0.72 o                         
   3  19   2        409.81        425.33        11.42 o                         
   4  19   2         43.65         45.75         1.40 o                         
   5  19   2          6.87          6.98         0.32 o                         
   6  19   2         29.86         37.56         2.23 o                         
  -7  20   2          8.54         11.12         0.53 o                         
  -6  20   2         93.39         88.07         3.23 o                         
  -5  20   2        219.81        198.75         6.11 o                         
  -4  20   2         38.96         38.08         1.28 o                         
  -3  20   2        719.33        743.57        22.85 o                         
  -2  20   2          7.79          6.66         0.42 o                         
  -1  20   2         25.06         22.60         1.44 o                         
   0  20   2          0.05         -0.03         0.11 o                         
   1  20   2         94.67        106.23         2.62 o                         
   2  20   2         30.87         30.66         1.02 o                         
   3  20   2          5.44          5.81         0.42 o                         
   4  20   2         80.27         96.39         3.06 o                         
   5  20   2          0.31          1.64         1.04 o                         
   6  20   2          9.53          8.05         1.41 o                         
  -6  21   2         30.58         25.31         1.06 o                         
  -5  21   2         55.28         55.70         2.16 o                         
  -4  21   2          3.86          4.86         0.71 o                         
  -3  21   2        107.02        110.56         3.95 o                         
  -2  21   2         25.79         27.34         0.99 o                         
  -1  21   2          4.24          4.05         0.44 o                         
   0  21   2         68.59         77.07         2.03 o                         
   1  21   2          4.57          6.03         0.46 o                         
   2  21   2          8.85          8.90         0.48 o                         
   3  21   2          6.76          4.37         0.43 o                         
   4  21   2         60.86         65.17         4.17 o                         
   5  21   2         71.37         67.70         5.95 o                         
  -5  22   2          3.38          5.11         0.40 o                         
  -4  22   2         60.85         68.62         2.59 o                         
  -3  22   2         86.48         99.61         3.20 o                         
  -2  22   2         48.24         48.84         1.55 o                         
  -1  22   2         37.37         41.12         1.34 o                         
   0  22   2         91.99        108.60         3.43 o                         
   1  22   2          6.12          4.59         0.35 o                         
   2  22   2        357.65        350.28        10.49 o                         
   3  22   2        120.55        129.27        11.02 o                         
   4  22   2         16.28         15.81         1.01 o                         
  -4  23   2         21.22         22.06         1.24 o                         
  -3  23   2         10.33          9.15         0.55 o                         
  -2  23   2          5.66          8.36         0.49 o                         
  -1  23   2         17.11         13.53         0.59 o                         
   0  23   2         61.54         61.93         2.35 o                         
   2  23   2         59.51         62.81         4.69 o                         
   3  23   2          5.23          5.64         0.54 o                         
  -3  24   2         24.33         23.70         0.89 o                         
  -2  24   2         55.21         54.05         2.02 o                         
  -1  24   2          0.75          0.59         0.14 o                         
   0  24   2         10.10         14.57         1.93 o                         
   1  24   2          5.96          7.73         0.66 o                         
   2  24   2          7.35         10.44         0.93 o                         
  -1  25   2         11.63          5.95         1.04 o                         
   0  25   2         61.88         72.62         4.91 o                         
 -11   1   3         14.03         17.08         1.86 o                         
 -10   1   3          0.22          0.22         0.26 o                         
  -9   1   3         39.22         42.89         2.51 o                         
  -8   1   3          2.71          2.80         0.47 o                         
  -7   1   3          0.56          0.63         0.24 o                         
  -6   1   3        379.41        418.06         9.02 o                         
  -5   1   3         62.53         53.02         1.75 o                         
  -4   1   3         52.75         62.86         1.98 o                         
  -3   1   3        785.55        771.27        24.02 o                         
  -2   1   3       1449.90       1422.85        48.66 o                         
  -1   1   3       1646.72       1502.73        51.34 o                         
   0   1   3       1176.92       1110.37        38.04 o                         
   2   1   3       4366.59       4254.55       144.90 o                         
   3   1   3       2226.99       2217.26        65.47 o                         
   4   1   3       1631.11       1687.56        57.87 o                         
   5   1   3         12.96         13.00         0.60 o                         
   6   1   3       1253.29       1354.33        28.42 o                         
   7   1   3        193.43        212.76         4.71 o                         
   8   1   3         51.46         53.96         1.41 o                         
   9   1   3         59.11         50.14         3.42 o                         
  10   1   3          0.00          0.30         0.21 o                         
 -11   2   3          1.98          1.19         0.53 o                         
 -10   2   3          5.74          6.34         0.55 o                         
  -9   2   3         61.53         65.21         1.97 o                         
  -8   2   3        215.92        229.97         7.88 o                         
  -7   2   3        170.48        173.59         4.83 o                         
  -6   2   3         13.88         15.98         0.65 o                         
  -5   2   3        362.87        405.95        10.01 o                         
  -4   2   3        366.12        369.01         9.17 o                         
  -3   2   3       1269.38       1225.83        47.66 o                         
  -2   2   3       1690.55       1542.71        52.80 o                         
  -1   2   3       1867.87       1709.87        58.43 o                         
   0   2   3       4193.54       3726.53       109.82 o                         
   1   2   3       6093.18       5950.40       175.24 o                         
   2   2   3        657.08        636.36        22.02 o                         
   3   2   3       3038.43       3124.47       106.54 o                         
   4   2   3       1384.75       1396.79        47.95 o                         
   5   2   3        433.68        456.79         9.70 o                         
   6   2   3       1194.78       1220.23        24.10 o                         
   7   2   3       1823.96       1946.17        40.73 o                         
   8   2   3        119.85        126.12         3.24 o                         
   9   2   3         90.85         84.98         5.06 o                         
  10   2   3          7.90          9.45         0.63 o                         
 -11   3   3         21.87         22.39         2.45 o                         
 -10   3   3         20.22         20.53         0.80 o                         
  -9   3   3         33.24         32.37         1.22 o                         
  -8   3   3          2.54          0.81         0.29 o                         
  -7   3   3          3.93          3.01         0.29 o                         
  -6   3   3         55.91         61.52         1.60 o                         
  -5   3   3         19.33         17.40         0.59 o                         
  -4   3   3        609.64        655.56        19.69 o                         
  -3   3   3        362.23        363.66        12.90 o                         
  -2   3   3       1088.11       1078.13        37.07 o                         
  -1   3   3       2768.01       2675.56       163.30 o                         
   0   3   3        700.86        592.54        24.50 o                         
   1   3   3        218.30        225.26         6.98 o                         
   2   3   3        686.35        664.76        23.01 o                         
   3   3   3        779.40        788.24        23.53 o                         
   4   3   3          1.54          1.60         0.33 o                         
   5   3   3        317.23        301.79         6.48 o                         
   6   3   3        239.43        245.71         5.03 o                         
   7   3   3         34.77         38.30         1.08 o                         
   8   3   3          1.71          3.42         0.40 o                         
   9   3   3         22.39         21.06         0.94 o                         
  10   3   3         10.63         11.55         0.74 o                         
 -11   4   3        173.65        181.47         7.90 o                         
 -10   4   3        175.19        178.10         4.93 o                         
  -9   4   3         37.98         39.69         1.24 o                         
  -8   4   3        315.90        329.24         9.95 o                         
  -7   4   3         96.79         99.55         3.17 o                         
  -6   4   3        469.40        534.21        11.45 o                         
  -5   4   3         17.13         15.17         0.63 o                         
  -4   4   3         15.33         20.54         0.71 o                         
  -3   4   3        853.25        878.52        30.34 o                         
  -2   4   3        176.09        158.93         7.17 o                         
  -1   4   3        388.73        383.73        23.38 o                         
   0   4   3        414.97        379.92        13.36 o                         
   1   4   3         42.34         26.52         1.73 o                         
   2   4   3        533.20        549.69        17.47 o                         
   3   4   3        445.26        429.82        13.82 o                         
   4   4   3        294.81        295.73         8.08 o                         
   5   4   3         78.95         83.20         1.83 o                         
   6   4   3        331.47        329.72         6.68 o                         
   7   4   3         35.13         40.62         1.04 o                         
   8   4   3          1.77          1.04         0.34 o                         
   9   4   3          8.32          6.75         0.52 o                         
 -11   5   3         42.85         45.73         2.26 o                         
 -10   5   3         44.41         49.83         1.96 o                         
  -9   5   3         87.79         91.42         2.41 o                         
  -8   5   3        164.47        139.53         4.01 o                         
  -7   5   3        165.63        167.94         5.12 o                         
  -6   5   3        149.32        165.44         3.80 o                         
  -5   5   3          9.55          5.07         0.32 o                         
  -4   5   3        559.78        549.54        13.49 o                         
  -3   5   3       1018.97       1022.20        27.19 o                         
  -2   5   3       1417.01       1424.45        87.73 o                         
  -1   5   3         15.71         17.99         1.34 o                         
   0   5   3       2872.44       2593.49        88.58 o                         
   1   5   3       1327.18       1279.90        46.43 o                         
   2   5   3         13.02          8.96         0.75 o                         
   3   5   3          9.49          6.71         0.70 o                         
   4   5   3        504.86        525.20        14.13 o                         
   5   5   3        103.53        106.04         2.78 o                         
   6   5   3        173.93        169.22         3.80 o                         
   7   5   3        582.90        612.23        13.03 o                         
   8   5   3          0.06          0.47         0.27 o                         
   9   5   3        174.63        151.47         5.36 o                         
 -11   6   3          2.23          1.54         1.12 o                         
 -10   6   3         11.21          9.61         0.59 o                         
  -9   6   3         47.86         45.16         1.51 o                         
  -8   6   3        106.09        116.13         4.51 o                         
  -7   6   3        168.38        172.21         4.77 o                         
  -6   6   3         69.66         89.27         2.64 o                         
  -5   6   3        300.78        335.82        10.40 o                         
  -4   6   3        839.74        934.21        22.75 o                         
  -3   6   3       1384.88       1489.96        44.23 o                         
  -2   6   3          0.01          0.82         0.53 o                         
  -1   6   3       1026.71       1093.42        46.08 o                         
   0   6   3          7.05          8.92         1.49 o                         
   1   6   3        202.17        174.34         6.11 o                         
   2   6   3         51.58         55.84         2.42 o                         
   3   6   3        128.36        115.18         4.46 o                         
   4   6   3         86.02        106.18         2.85 o                         
   5   6   3         22.87         29.42         1.00 o                         
   6   6   3          3.91          5.56         0.37 o                         
   7   6   3         14.22         17.99         0.81 o                         
   8   6   3          7.56         11.16         0.63 o                         
   9   6   3         42.88         46.22         2.55 o                         
 -11   7   3          0.99          0.63         0.38 o                         
 -10   7   3         27.82         33.58         1.33 o                         
  -9   7   3         75.95         67.08         1.89 o                         
  -8   7   3         17.65         17.34         0.86 o                         
  -7   7   3        108.70        111.99         3.03 o                         
  -6   7   3       1004.74       1046.33        25.59 o                         
  -5   7   3       1271.91       1216.49        42.30 o                         
  -4   7   3         20.63         18.28         0.74 o                         
  -3   7   3         25.09         34.26         1.39 o                         
  -2   7   3       3591.29       3796.28       129.44 o                         
  -1   7   3       1059.40       1124.26        47.44 o                         
   0   7   3        108.57        111.99         7.75 o                         
   1   7   3          5.08          3.89         0.60 o                         
   2   7   3       2297.84       2530.55        74.82 o                         
   3   7   3        762.36        706.74        21.17 o                         
   4   7   3       2435.24       2544.20        56.78 o                         
   5   7   3         47.66         49.83         1.62 o                         
   6   7   3         15.20         15.92         0.75 o                         
   7   7   3        177.24        176.15         4.66 o                         
   8   7   3          1.18          3.52         0.36 o                         
   9   7   3         30.22         30.48         1.86 o                         
 -10   8   3         68.44         73.70         2.42 o                         
  -9   8   3         13.94         11.32         0.56 o                         
  -8   8   3        288.20        289.11         8.36 o                         
  -7   8   3          0.26          0.07         0.28 o                         
  -6   8   3        600.56        603.67        14.09 o                         
  -5   8   3         17.46         13.97         0.57 o                         
  -4   8   3       1517.44       1419.40        48.14 o                         
  -3   8   3       2243.33       2261.20        59.64 o                         
  -2   8   3       2112.30       2312.40        68.30 o                         
  -1   8   3        677.94        765.02        26.45 o                         
   0   8   3        256.23        307.46        18.36 o                         
   1   8   3        394.85        363.16        31.55 o                         
   2   8   3       1534.61       1607.17        47.71 o                         
   3   8   3        151.23        153.76         3.68 o                         
   4   8   3         45.13         52.62         1.44 o                         
   5   8   3         20.70         20.02         0.69 o                         
   6   8   3          1.37          1.53         0.29 o                         
   7   8   3         53.27         49.87         1.52 o                         
   8   8   3          6.37          6.08         0.73 o                         
   9   8   3         72.09         69.37         3.26 o                         
 -10   9   3        134.07        143.09         4.43 o                         
  -9   9   3        139.79        144.60         4.09 o                         
  -8   9   3         26.64         22.79         1.07 o                         
  -7   9   3        395.17        399.56        14.99 o                         
  -6   9   3        592.85        630.36        18.81 o                         
  -5   9   3         81.93         72.68         2.35 o                         
  -4   9   3         47.81         42.88         1.46 o                         
  -3   9   3       2010.49       1982.65        52.37 o                         
  -2   9   3        686.87        746.70        25.68 o                         
  -1   9   3         48.47         62.34         3.65 o                         
   0   9   3       1063.72       1116.46        42.10 o                         
   1   9   3        166.34        165.61         5.93 o                         
   2   9   3         54.06         57.46         1.88 o                         
   3   9   3         32.32         39.59         1.16 o                         
   4   9   3         77.58         71.20         2.04 o                         
   5   9   3         50.73         54.36         1.68 o                         
   6   9   3         78.81         84.13         2.20 o                         
   7   9   3        102.98         98.21         2.52 o                         
   8   9   3        152.59        150.98         4.69 o                         
   9   9   3          5.11          7.90         0.52 o                         
 -10  10   3         68.32         65.11         2.13 o                         
  -9  10   3        183.02        167.74         5.25 o                         
  -8  10   3         75.45         78.96         2.61 o                         
  -7  10   3        180.48        187.86         7.85 o                         
  -6  10   3         88.66         97.98         5.26 o                         
  -5  10   3          5.96          6.14         0.53 o                         
  -4  10   3         58.73         52.73         1.49 o                         
  -3  10   3       1956.88       2083.07       107.08 o                         
  -2  10   3        139.76        164.22         5.06 o                         
  -1  10   3         14.28         11.02         0.89 o                         
   0  10   3         48.24         36.48         1.62 o                         
   1  10   3        246.22        263.91         9.27 o                         
   2  10   3         13.82         18.18         0.88 o                         
   3  10   3         75.58         90.47         1.88 o                         
   4  10   3          2.37          2.66         0.24 o                         
   5  10   3         58.74         49.47         1.55 o                         
   6  10   3        142.44        127.12         3.18 o                         
   7  10   3        136.94        136.12         4.46 o                         
   8  10   3          0.12          0.11         0.31 o                         
   9  10   3         31.04         30.21         1.47 o                         
 -10  11   3          0.65          0.35         0.34 o                         
  -9  11   3         40.10         48.86         1.54 o                         
  -8  11   3        133.46        141.88         5.18 o                         
  -7  11   3          2.09          2.55         0.62 o                         
  -6  11   3        148.46        142.52         5.46 o                         
  -5  11   3        117.84        116.70         4.85 o                         
  -4  11   3         44.47         45.26         1.42 o                         
  -3  11   3          1.60          0.74         0.21 o                         
  -2  11   3          0.11          4.19         0.32 o                         
  -1  11   3         34.37         30.73         1.37 o                         
   0  11   3        576.55        615.02        21.07 o                         
   1  11   3       1305.31       1423.25        37.91 o                         
   2  11   3        187.75        175.49         3.84 o                         
   3  11   3          0.12          1.16         0.22 o                         
   4  11   3        331.13        351.91         7.58 o                         
   5  11   3        269.03        250.26         5.50 o                         
   6  11   3         26.60         17.19         0.80 o                         
   7  11   3          0.17          0.25         0.25 o                         
   8  11   3          3.09          4.51         0.49 o                         
 -10  12   3         65.04         54.04         3.12 o                         
  -9  12   3         10.15         13.04         0.90 o                         
  -8  12   3          8.24         10.28         0.99 o                         
  -7  12   3        182.72        196.03         6.33 o                         
  -6  12   3          4.91          5.81         0.58 o                         
  -5  12   3        539.97        526.19        18.16 o                         
  -4  12   3       1303.75       1378.10        40.26 o                         
  -3  12   3        277.51        285.24         8.05 o                         
  -2  12   3         23.81         21.37         0.76 o                         
  -1  12   3       1077.24       1228.41        38.06 o                         
   0  12   3        558.02        642.90        15.61 o                         
   1  12   3          0.89          0.28         0.21 o                         
   2  12   3         12.23          8.37         0.35 o                         
   3  12   3         57.64         58.36         1.40 o                         
   4  12   3         69.04         63.33         1.71 o                         
   5  12   3         75.78         75.15         1.70 o                         
   6  12   3          3.34          4.09         0.37 o                         
   7  12   3          7.58          6.66         0.46 o                         
  -9  13   3          0.69          0.28         0.28 o                         
  -8  13   3          2.62          2.53         0.66 o                         
  -7  13   3        119.53        126.90         4.09 o                         
  -6  13   3          4.01          4.45         0.37 o                         
  -5  13   3          7.78         11.97         0.92 o                         
  -4  13   3        253.69        260.37         7.10 o                         
  -3  13   3         70.53         69.99         1.96 o                         
  -2  13   3        172.77        177.32         4.52 o                         
  -1  13   3         36.57         48.95         1.66 o                         
   0  13   3         14.53         16.52         1.03 o                         
   1  13   3          0.52          0.13         0.11 o                         
   2  13   3        586.43        638.88        12.71 o                         
   3  13   3        353.28        351.26         8.21 o                         
   4  13   3         18.60         14.88         0.52 o                         
   5  13   3          3.21          2.50         0.26 o                         
   6  13   3          0.33         -0.17         0.23 o                         
   7  13   3         11.91         10.96         0.57 o                         
   8  13   3          2.10          2.60         0.32 o                         
  -9  14   3         19.78         16.32         0.88 o                         
  -8  14   3         80.90         86.99         3.74 o                         
  -7  14   3        263.19        270.23         9.55 o                         
  -6  14   3        810.56        818.92        31.54 o                         
  -5  14   3       2795.62       2866.11        80.74 o                         
  -4  14   3        214.92        227.57         5.49 o                         
  -3  14   3         15.53         16.42         0.78 o                         
  -2  14   3          8.11          6.91         0.42 o                         
  -1  14   3         26.40         24.97         0.75 o                         
   0  14   3         67.94         62.48         1.49 o                         
   1  14   3          2.15          1.98         0.17 o                         
   2  14   3        390.51        400.42         8.56 o                         
   3  14   3          3.59          3.31         0.23 o                         
   5  14   3        554.97        527.77        15.40 o                         
   6  14   3          0.46          0.42         0.29 o                         
   7  14   3          0.00         -0.17         0.17 o                         
   8  14   3          0.36          0.52         0.37 o                         
  -9  15   3         25.34         20.70         0.96 o                         
  -8  15   3          1.33          1.27         0.32 o                         
  -7  15   3         12.85         12.13         0.94 o                         
  -6  15   3         44.80         47.50         1.79 o                         
  -5  15   3          4.87          7.23         0.49 o                         
  -4  15   3         90.22         78.88         2.83 o                         
  -3  15   3        506.37        502.27        14.08 o                         
  -2  15   3        368.48        374.14        15.29 o                         
  -1  15   3        294.45        300.84         6.93 o                         
   0  15   3          6.48          6.62         0.30 o                         
   1  15   3          0.09          1.58         0.89 o                         
   2  15   3        302.56        296.85         5.75 o                         
   3  15   3         40.31         43.65         1.22 o                         
   4  15   3         37.00         41.80         1.15 o                         
   5  15   3         82.90         86.88         2.87 o                         
   6  15   3         25.07         29.07         1.11 o                         
   7  15   3          0.03         -0.11         0.16 o                         
  -8  16   3          1.64          1.34         0.59 o                         
  -7  16   3         65.60         61.61         2.12 o                         
  -6  16   3         52.27         52.36         1.92 o                         
  -5  16   3        796.17        798.91        23.81 o                         
  -4  16   3         80.69         80.91         2.76 o                         
  -3  16   3          0.19          0.15         0.54 o                         
  -2  16   3          0.60          1.65         0.38 o                         
  -1  16   3        110.20         99.50         2.67 o                         
   0  16   3        901.44        892.37        18.74 o                         
   1  16   3          1.41          1.15         0.16 o                         
   2  16   3        178.83        163.77         3.45 o                         
   3  16   3         23.71         30.16         0.96 o                         
   4  16   3          8.94         12.98         0.49 o                         
   5  16   3         55.33         48.24         1.87 o                         
   6  16   3          3.51          4.14         0.37 o                         
   7  16   3         10.91         12.79         0.74 o                         
  -8  17   3          6.70          3.12         0.59 o                         
  -7  17   3          2.23          2.29         0.50 o                         
  -6  17   3         63.88         62.81         2.90 o                         
  -5  17   3         13.66          9.85         1.37 o                         
  -4  17   3        388.88        403.05        11.03 o                         
  -3  17   3          4.02          2.98         0.47 o                         
  -2  17   3        195.36        189.21         5.42 o                         
  -1  17   3          1.16          0.59         0.21 o                         
   0  17   3         63.66         57.74         1.41 o                         
   1  17   3         90.11         96.53         2.39 o                         
   2  17   3         58.65         60.47         1.47 o                         
   3  17   3        149.63        169.10         4.78 o                         
   4  17   3        198.81        206.91         5.12 o                         
   5  17   3          1.01          2.03         0.33 o                         
   6  17   3          1.30          1.38         0.41 o                         
   7  17   3         38.09         38.98         2.53 o                         
  -8  18   3          4.84          6.91         0.74 o                         
  -7  18   3         33.73         25.28         1.25 o                         
  -6  18   3        173.78        145.35         7.75 o                         
  -5  18   3        307.68        247.71        10.92 o                         
  -4  18   3        426.79        466.76        24.57 o                         
  -3  18   3        406.02        456.42        13.88 o                         
  -2  18   3         31.73         36.27         1.29 o                         
  -1  18   3         79.62         88.25         2.41 o                         
   0  18   3        116.65        119.76         2.71 o                         
   1  18   3         86.29         82.60         1.88 o                         
   2  18   3          0.05          0.46         0.15 o                         
   3  18   3        118.46        126.36         3.67 o                         
   4  18   3         33.04         31.53         2.03 o                         
   5  18   3         52.65         53.91         3.52 o                         
   6  18   3         21.12         19.39         1.14 o                         
  -7  19   3        121.96         99.35         4.53 o                         
  -6  19   3        134.22        128.00         4.73 o                         
  -5  19   3          0.80          0.38         0.45 o                         
  -4  19   3         99.62         94.47         4.21 o                         
  -3  19   3        809.18        773.19        20.59 o                         
  -2  19   3          5.24          4.58         0.69 o                         
  -1  19   3         17.42         18.28         0.73 o                         
   0  19   3         53.46         48.38         1.24 o                         
   1  19   3        192.04        190.75         4.49 o                         
   2  19   3        255.02        265.52         7.17 o                         
   3  19   3         89.15         83.50         2.40 o                         
   4  19   3        310.45        313.89        16.93 o                         
   5  19   3        111.54        117.48         5.73 o                         
   6  19   3          5.56          7.88         0.60 o                         
  -7  20   3          1.82          1.94         0.23 o                         
  -6  20   3         54.82         47.97         1.64 o                         
  -5  20   3         77.51         74.74         2.98 o                         
  -4  20   3          0.07          0.14         0.24 o                         
  -3  20   3          3.57          5.78         0.40 o                         
  -2  20   3         15.07         24.36         1.00 o                         
  -1  20   3         14.57         14.76         0.68 o                         
   0  20   3         18.80         14.64         0.73 o                         
   1  20   3         21.85         21.38         0.86 o                         
   2  20   3          4.78          5.16         0.57 o                         
   3  20   3         44.62         46.20         1.92 o                         
   4  20   3        109.95        123.88         5.52 o                         
   5  20   3         17.51         16.23         1.64 o                         
  -6  21   3        143.54        141.49         4.96 o                         
  -5  21   3         13.08         16.35         1.20 o                         
  -4  21   3         40.28         33.70         1.29 o                         
  -3  21   3         14.97         21.79         0.88 o                         
  -2  21   3         78.99         92.05         2.94 o                         
  -1  21   3        166.68        156.02         4.84 o                         
   0  21   3         45.62         39.77         1.44 o                         
   1  21   3          0.88          1.17         0.23 o                         
   2  21   3         86.43        103.68         4.78 o                         
   3  21   3         47.66         50.63         2.54 o                         
   4  21   3         14.92         18.32         1.86 o                         
  -5  22   3         95.18         88.54         2.81 o                         
  -4  22   3         75.33         68.54         2.24 o                         
  -3  22   3         95.57         92.81         3.00 o                         
  -2  22   3          2.17          1.60         0.42 o                         
  -1  22   3         78.30         70.13         2.67 o                         
   0  22   3          1.94          1.17         0.28 o                         
   1  22   3         27.77         27.95         2.83 o                         
   2  22   3         12.11         13.34         2.30 o                         
   3  22   3          1.40          2.91         0.67 o                         
   4  22   3          0.51          0.07         0.28 o                         
  -4  23   3         77.40         87.82         3.17 o                         
  -3  23   3          8.25         11.09         0.57 o                         
  -2  23   3          2.61          1.74         0.26 o                         
  -1  23   3        209.03        205.96         7.23 o                         
   0  23   3         27.04         22.94         0.88 o                         
   1  23   3          0.17         -0.22         0.28 o                         
   2  23   3          4.05          5.36         1.04 o                         
   3  23   3          7.67          9.13         0.63 o                         
  -3  24   3          0.11         -0.01         0.31 o                         
  -2  24   3          2.83          3.78         0.26 o                         
  -1  24   3          2.01          2.69         0.66 o                         
   0  24   3         32.15         34.03         1.82 o                         
   1  24   3         29.92         39.16         2.16 o                         
 -11   0   4          5.46         10.05         1.78 o                         
 -10   0   4        323.26        312.99        14.18 o                         
  -9   0   4        255.26        263.12        16.40 o                         
  -8   0   4        258.29        251.84         8.05 o                         
  -7   0   4        108.67        113.50         3.39 o                         
  -6   0   4        887.75        995.07        26.62 o                         
  -5   0   4       2266.44       2301.49        86.69 o                         
  -4   0   4       3791.96       3991.10       142.80 o                         
  -3   0   4        112.52        118.55         5.69 o                         
  -2   0   4       1565.66       1645.06        98.20 o                         
  -1   0   4         11.48          4.02         1.04 o                         
   0   0   4       1345.92       1222.53        83.39 o                         
   1   0   4        608.17        571.45        34.84 o                         
   2   0   4       1625.82       1478.82        88.13 o                         
   3   0   4       1862.39       1923.77       127.36 o                         
   4   0   4        897.43        939.42        30.03 o                         
   5   0   4        840.95        818.76        24.41 o                         
   6   0   4        164.49        162.76         5.79 o                         
   7   0   4          0.08          0.06         0.39 o                         
   8   0   4        212.23        221.69         9.33 o                         
   9   0   4          1.77          2.68         0.45 o                         
 -11   1   4          0.15          0.67         0.36 o                         
 -10   1   4         65.88         65.32         2.30 o                         
  -9   1   4         19.23         23.05         0.99 o                         
  -8   1   4          2.44          2.77         0.34 o                         
  -7   1   4          7.08          9.31         0.44 o                         
  -6   1   4         21.48         27.81         0.69 o                         
  -5   1   4        868.45        888.78        19.96 o                         
  -4   1   4          0.98          2.13         0.28 o                         
  -3   1   4        779.44        892.86        30.74 o                         
  -2   1   4         72.49         90.27         4.58 o                         
  -1   1   4        786.83        745.86        31.82 o                         
   0   1   4       1558.11       1528.80        54.11 o                         
   1   1   4       1629.16       1624.75        50.61 o                         
   2   1   4        771.87        737.40        22.08 o                         
   3   1   4         42.33         31.65         1.36 o                         
   4   1   4       1240.40       1351.73        28.32 o                         
   5   1   4       2617.01       2590.57        75.91 o                         
   6   1   4        134.39        126.15         3.09 o                         
   7   1   4        691.86        716.82        17.59 o                         
   8   1   4          1.06          0.79         0.23 o                         
   9   1   4          3.97          3.37         0.31 o                         
 -11   2   4         69.72         72.92         3.30 o                         
 -10   2   4         38.70         40.75         1.63 o                         
  -9   2   4         13.58         11.36         0.57 o                         
  -8   2   4          1.85          2.70         0.72 o                         
  -7   2   4        602.06        629.15        12.56 o                         
  -6   2   4        480.99        509.97        10.30 o                         
  -5   2   4        158.71        167.26         4.75 o                         
  -4   2   4        593.56        650.62        16.03 o                         
  -3   2   4       3758.20       4079.36       107.58 o                         
  -2   2   4       1941.63       1978.00        86.01 o                         
  -1   2   4       2334.21       2188.47        74.92 o                         
   0   2   4        270.31        273.73         8.44 o                         
   1   2   4         70.60         71.06         2.52 o                         
   2   2   4          8.58          7.65         0.97 o                         
   3   2   4        141.70        154.62         5.88 o                         
   4   2   4         56.66         50.87         1.48 o                         
   5   2   4        102.16        104.81         3.40 o                         
   6   2   4        438.27        444.49        10.20 o                         
   7   2   4         13.69         11.72         0.63 o                         
   8   2   4         17.46         21.49         0.94 o                         
   9   2   4          1.77          1.20         0.42 o                         
 -11   3   4         33.42         37.50         1.80 o                         
 -10   3   4          1.33          1.06         0.56 o                         
  -9   3   4        505.66        522.47        12.80 o                         
  -8   3   4        102.74         99.25         2.85 o                         
  -7   3   4         39.44         34.12         0.92 o                         
  -6   3   4          0.15          0.25         0.17 o                         
  -5   3   4       2373.93       2492.57        63.34 o                         
  -4   3   4        744.18        859.78        23.02 o                         
  -3   3   4         84.66         76.08         2.22 o                         
  -2   3   4       2752.25       2785.04       116.61 o                         
  -1   3   4       1827.44       1758.31        60.31 o                         
   0   3   4        433.51        421.89        12.84 o                         
   1   3   4         11.40         18.67         1.89 o                         
   2   3   4        612.29        662.52        28.79 o                         
   3   3   4        738.75        708.23        17.32 o                         
   4   3   4         20.87         18.05         0.65 o                         
   5   3   4        451.50        472.68        11.65 o                         
   6   3   4       1125.99       1194.19        25.14 o                         
   7   3   4        122.30        113.70         4.11 o                         
   8   3   4        170.21        181.62         5.37 o                         
   9   3   4          0.86          2.34         0.69 o                         
 -11   4   4         77.19         77.04         2.87 o                         
 -10   4   4          0.01          0.07         0.49 o                         
  -9   4   4        203.83        204.83         5.70 o                         
  -8   4   4         39.25         42.94         2.05 o                         
  -7   4   4        245.29        242.30         5.42 o                         
  -6   4   4         11.52         12.02         0.58 o                         
  -5   4   4         38.89         40.04         1.52 o                         
  -4   4   4        194.92        210.46         5.45 o                         
  -3   4   4        630.13        648.47        17.40 o                         
  -2   4   4        697.82        820.47        34.93 o                         
  -1   4   4       1087.46       1058.12        44.85 o                         
   0   4   4         47.66         59.03         2.59 o                         
   1   4   4        119.96        147.60         4.77 o                         
   2   4   4         74.33         84.97         3.55 o                         
   3   4   4        437.23        473.59        12.31 o                         
   4   4   4       1024.71       1057.26        23.95 o                         
   5   4   4         14.56         13.64         0.91 o                         
   6   4   4        291.51        300.79         7.27 o                         
   7   4   4         42.90         54.29         1.51 o                         
   8   4   4         59.98         59.48         1.97 o                         
   9   4   4          7.88          8.33         0.57 o                         
 -11   5   4         67.93         67.33         3.16 o                         
 -10   5   4        146.32        150.62         4.77 o                         
  -9   5   4         78.26         84.01         2.55 o                         
  -8   5   4        269.70        292.90         7.16 o                         
  -7   5   4        148.89        161.96         4.00 o                         
  -6   5   4         86.81         92.11         2.32 o                         
  -5   5   4        252.30        277.88         7.16 o                         
  -4   5   4       1056.30       1210.66        29.45 o                         
  -3   5   4        106.34         94.07         2.83 o                         
  -2   5   4        317.00        321.09        11.41 o                         
  -1   5   4         35.61         42.49         2.63 o                         
   0   5   4        925.19        828.80        28.74 o                         
   1   5   4         77.66         74.10         4.55 o                         
   2   5   4        325.04        322.15        10.74 o                         
   3   5   4        884.27        968.74        21.97 o                         
   4   5   4        328.43        314.65         7.23 o                         
   5   5   4         14.31         14.89         0.71 o                         
   6   5   4        277.73        288.37         7.21 o                         
   7   5   4         61.67         72.86         1.94 o                         
   8   5   4          0.03          0.33         0.21 o                         
   9   5   4         23.43         18.51         1.07 o                         
 -11   6   4          1.68          1.36         0.45 o                         
 -10   6   4         56.38         60.25         2.79 o                         
  -9   6   4         50.70         47.12         1.57 o                         
  -8   6   4       2590.57       2708.22        71.43 o                         
  -7   6   4         28.45         30.45         1.10 o                         
  -6   6   4         92.93         99.69         2.98 o                         
  -5   6   4        219.89        251.11         6.02 o                         
  -4   6   4          8.09          4.30         0.31 o                         
  -3   6   4        569.46        613.03        18.48 o                         
  -2   6   4        903.22        937.21        24.99 o                         
  -1   6   4         23.55         23.05         1.22 o                         
   0   6   4        627.90        574.43        24.83 o                         
   1   6   4         29.28         22.44         1.46 o                         
   2   6   4        226.73        255.74         7.11 o                         
   3   6   4         25.48         28.81         1.05 o                         
   4   6   4         48.49         44.63         1.25 o                         
   5   6   4         30.40         34.25         0.96 o                         
   6   6   4        273.34        276.98         6.47 o                         
   7   6   4         60.75         57.60         2.15 o                         
   8   6   4         47.11         42.49         1.60 o                         
   9   6   4         48.81         46.06         2.45 o                         
 -11   7   4         28.60         24.50         1.14 o                         
 -10   7   4         18.37         13.79         1.01 o                         
  -9   7   4        122.49        121.78         3.50 o                         
  -8   7   4        510.86        535.64        14.37 o                         
  -7   7   4         18.70         16.93         0.79 o                         
  -6   7   4        145.76        133.72         3.66 o                         
  -5   7   4        124.53        128.97         3.21 o                         
  -4   7   4         22.61         33.02         1.03 o                         
  -3   7   4         64.43         65.21         2.75 o                         
  -2   7   4       2429.04       2575.84       107.94 o                         
  -1   7   4        821.91        867.66        37.08 o                         
   0   7   4          6.68          4.18         0.49 o                         
   1   7   4         72.04         71.39         2.98 o                         
   2   7   4        548.51        658.96        16.19 o                         
   3   7   4         77.09         78.27         2.02 o                         
   4   7   4        111.68        117.46         2.86 o                         
   5   7   4         19.27         20.80         0.73 o                         
   6   7   4          1.64          4.49         0.38 o                         
   7   7   4          2.44          1.27         0.32 o                         
   8   7   4         22.30         18.54         0.88 o                         
   9   7   4          5.49          5.13         0.42 o                         
 -10   8   4          7.50          5.67         0.51 o                         
  -9   8   4          1.52          1.64         0.31 o                         
  -8   8   4         19.78         20.45         0.93 o                         
  -7   8   4        257.34        273.20         7.80 o                         
  -6   8   4        202.58        193.13         4.41 o                         
  -5   8   4        239.66        227.23         6.33 o                         
  -4   8   4        953.09       1040.87        30.97 o                         
  -3   8   4       1227.81       1335.91        39.65 o                         
  -2   8   4        596.00        674.31        23.38 o                         
  -1   8   4        783.31        821.64        28.26 o                         
   0   8   4         57.54         60.48         2.58 o                         
   1   8   4         15.72         16.48         1.55 o                         
   2   8   4        578.31        628.09        14.26 o                         
   3   8   4         84.12         82.47         2.14 o                         
   4   8   4        342.21        355.66         8.19 o                         
   5   8   4          1.39          1.75         0.28 o                         
   6   8   4         83.79         92.28         2.37 o                         
   7   8   4         11.43         12.94         0.68 o                         
   8   8   4          0.38          2.20         0.34 o                         
 -10   9   4         84.78         81.60         2.70 o                         
  -9   9   4          9.49         12.44         0.80 o                         
  -8   9   4        283.20        310.85         8.51 o                         
  -7   9   4       1077.03       1142.61        34.07 o                         
  -6   9   4         32.28         32.06         1.04 o                         
  -5   9   4        241.70        249.72         5.87 o                         
  -4   9   4       1090.44       1137.51        27.52 o                         
  -3   9   4        113.07        118.94         3.85 o                         
  -2   9   4          8.25          8.60         0.82 o                         
  -1   9   4        105.72        110.87         4.09 o                         
   0   9   4         31.58         25.28         1.44 o                         
   1   9   4        441.24        441.62        13.32 o                         
   2   9   4        174.42        187.35         4.84 o                         
   3   9   4        288.66        279.63         6.09 o                         
   4   9   4        381.96        370.99         9.28 o                         
   5   9   4        431.67        427.78        10.66 o                         
   6   9   4        168.94        182.13         4.41 o                         
   7   9   4        105.54        108.26         3.61 o                         
   8   9   4         15.76         16.38         0.70 o                         
 -10  10   4         35.83         37.25         1.37 o                         
  -9  10   4          0.41          0.49         0.34 o                         
  -8  10   4        183.73        197.49         5.49 o                         
  -7  10   4         88.06         86.72         2.45 o                         
  -6  10   4        154.66        160.32         5.26 o                         
  -5  10   4         46.85         50.64         1.72 o                         
  -4  10   4          0.01          0.78         0.27 o                         
  -3  10   4        599.34        604.98        23.65 o                         
  -2  10   4          0.00          1.05         0.49 o                         
  -1  10   4        253.86        275.73         9.56 o                         
   0  10   4        100.86        115.79         4.79 o                         
   1  10   4       1240.53       1264.02        28.32 o                         
   2  10   4        156.45        164.12         3.39 o                         
   3  10   4        143.72        152.88         3.95 o                         
   4  10   4         16.63         18.52         0.72 o                         
   5  10   4          5.10          4.57         0.50 o                         
   6  10   4         17.41         17.35         0.68 o                         
   7  10   4         25.76         27.66         1.04 o                         
   8  10   4         47.17         42.60         2.31 o                         
 -10  11   4         13.61         15.94         0.88 o                         
  -9  11   4          5.10          5.52         0.53 o                         
  -8  11   4        256.29        253.60         8.48 o                         
  -7  11   4        221.99        223.56         5.74 o                         
  -6  11   4       1776.48       1824.33        44.14 o                         
  -5  11   4         23.67         20.48         0.80 o                         
  -4  11   4        120.74        105.23         3.04 o                         
  -3  11   4          0.54          0.97         0.27 o                         
  -2  11   4          1.61          1.54         0.34 o                         
  -1  11   4         99.74        111.50         4.04 o                         
   0  11   4         41.73         48.58         1.36 o                         
   1  11   4        416.60        435.63         9.27 o                         
   2  11   4         62.50         65.58         1.76 o                         
   3  11   4        433.82        426.73        10.47 o                         
   4  11   4        170.42        172.72         4.76 o                         
   5  11   4         72.34         78.16         2.68 o                         
   6  11   4         21.88         22.35         0.82 o                         
   7  11   4          4.72          3.75         0.41 o                         
   8  11   4          3.73          4.63         0.46 o                         
 -10  12   4          3.21          2.32         0.44 o                         
  -9  12   4         52.06         57.44         2.01 o                         
  -8  12   4          0.04         -0.14         0.45 o                         
  -7  12   4        642.41        632.46        17.07 o                         
  -6  12   4        357.18        354.84        12.07 o                         
  -5  12   4       1312.22       1386.94        36.65 o                         
  -4  12   4         72.21         69.79         1.93 o                         
  -3  12   4        120.50        121.31         4.38 o                         
  -2  12   4          0.29          0.61         0.33 o                         
  -1  12   4          0.54          0.05         0.23 o                         
   0  12   4        331.15        373.33         8.02 o                         
   1  12   4          0.53          0.41         0.22 o                         
   2  12   4        102.61        107.50         2.36 o                         
   3  12   4          3.71          4.88         0.37 o                         
   4  12   4         16.77         18.31         0.76 o                         
   5  12   4         45.83         47.30         1.44 o                         
   6  12   4          0.13          0.34         0.23 o                         
   7  12   4         31.68         35.79         1.24 o                         
   8  12   4         46.93         39.78         2.31 o                         
  -9  13   4          0.16         -0.08         0.31 o                         
  -8  13   4          1.89          4.01         0.68 o                         
  -7  13   4          0.61          1.21         0.35 o                         
  -6  13   4          0.01          0.46         0.26 o                         
  -5  13   4         35.43         32.94         1.29 o                         
  -4  13   4         49.13         52.69         2.41 o                         
  -3  13   4          2.28          1.89         0.30 o                         
  -2  13   4        109.25        121.61         3.83 o                         
  -1  13   4        466.65        535.56        15.98 o                         
   0  13   4         24.46         21.77         0.65 o                         
   1  13   4        117.69        121.97         3.07 o                         
   2  13   4         60.93         57.37         1.33 o                         
   3  13   4        361.95        393.22         9.74 o                         
   4  13   4         16.57         21.12         0.83 o                         
   5  13   4          9.31          7.75         0.46 o                         
   6  13   4          7.13          3.59         0.35 o                         
   7  13   4         45.51         48.07         2.49 o                         
  -9  14   4         23.75         22.29         0.93 o                         
  -8  14   4          2.27          2.78         0.48 o                         
  -7  14   4         21.60         21.32         1.57 o                         
  -6  14   4         37.44         49.89         3.03 o                         
  -5  14   4        180.14        170.73         5.38 o                         
  -4  14   4         75.86         74.33         2.94 o                         
  -3  14   4         81.07         88.10         2.86 o                         
  -2  14   4         27.03         25.71         1.06 o                         
  -1  14   4        128.67        127.92         3.70 o                         
   0  14   4        269.90        261.29         5.08 o                         
   1  14   4         48.58         51.91         1.38 o                         
   2  14   4         61.73         59.27         1.66 o                         
   3  14   4         59.88         58.41         1.69 o                         
   4  14   4        109.97        104.13         3.35 o                         
   5  14   4         15.79         11.11         0.53 o                         
   6  14   4          2.83          3.49         0.35 o                         
   7  14   4         92.72         84.83         3.74 o                         
  -9  15   4          7.53          7.04         0.49 o                         
  -8  15   4         51.00         47.62         2.74 o                         
  -7  15   4         14.51         13.54         1.01 o                         
  -6  15   4          6.64          5.31         0.58 o                         
  -5  15   4         46.09         57.29         1.97 o                         
  -4  15   4         81.63         68.40         2.56 o                         
  -3  15   4          5.92          5.62         0.60 o                         
  -2  15   4          5.91          5.37         0.55 o                         
  -1  15   4         20.50         18.18         0.76 o                         
   0  15   4       1047.71       1035.75        23.41 o                         
   1  15   4         63.93         73.63         1.81 o                         
   2  15   4        329.56        343.86         7.34 o                         
   3  15   4         28.98         22.82         1.01 o                         
   4  15   4        110.74        102.55         3.10 o                         
   5  15   4         40.22         38.50         1.40 o                         
   6  15   4        104.88         93.33         3.35 o                         
   7  15   4         10.11          9.93         0.67 o                         
  -8  16   4          0.08         -0.15         0.30 o                         
  -7  16   4         44.11         35.37         2.10 o                         
  -6  16   4        265.09        243.54         8.72 o                         
  -5  16   4          0.32          0.65         0.53 o                         
  -4  16   4        478.29        467.29        13.39 o                         
  -3  16   4        547.38        529.63        14.51 o                         
  -2  16   4        593.20        558.21        15.09 o                         
  -1  16   4        204.41        196.13         4.62 o                         
   0  16   4          2.14          1.43         0.22 o                         
   1  16   4          0.00          0.43         0.31 o                         
   2  16   4        276.97        266.36         7.37 o                         
   3  16   4        535.32        556.34        16.58 o                         
   4  16   4          6.03          5.76         0.49 o                         
   5  16   4         49.90         41.89         1.48 o                         
   6  16   4         54.29         50.23         1.89 o                         
  -8  17   4          0.54          1.00         0.30 o                         
  -7  17   4        236.93        212.47        13.12 o                         
  -6  17   4          7.01          7.53         1.06 o                         
  -5  17   4         54.73         55.24         1.97 o                         
  -4  17   4          5.77          2.63         1.03 o                         
  -3  17   4        120.01        133.96         3.92 o                         
  -2  17   4         39.27         30.04         1.16 o                         
  -1  17   4         75.21         76.57         2.02 o                         
   0  17   4          0.33         -0.04         0.31 o                         
   1  17   4         18.17         18.11         0.67 o                         
   2  17   4        252.11        256.05         8.03 o                         
   3  17   4          1.64          1.37         0.50 o                         
   4  17   4         48.89         52.07         1.78 o                         
   5  17   4        349.79        337.92        10.12 o                         
   6  17   4         26.18         23.95         1.16 o                         
  -7  18   4         11.94          9.73         0.71 o                         
  -6  18   4          2.08          1.38         0.51 o                         
  -5  18   4          7.28          4.53         0.44 o                         
  -4  18   4          0.62          1.38         0.56 o                         
  -3  18   4         32.54         31.13         1.38 o                         
  -2  18   4          1.57          0.69         0.22 o                         
  -1  18   4        303.78        316.13         7.45 o                         
   0  18   4         50.30         46.97         1.37 o                         
   1  18   4         54.34         57.84         3.43 o                         
   2  18   4          0.11          0.40         0.30 o                         
   3  18   4        122.24        115.97         4.26 o                         
   4  18   4         64.40         60.55         2.34 o                         
   5  18   4        249.34        249.18         8.67 o                         
  -7  19   4        176.60        152.36         5.42 o                         
  -6  19   4          1.56         -0.09         0.38 o                         
  -5  19   4          4.34          3.54         0.56 o                         
  -4  19   4          1.61          2.36         0.42 o                         
  -3  19   4          3.62          5.22         0.47 o                         
  -2  19   4        121.55        108.87         3.47 o                         
  -1  19   4          1.36          2.11         0.23 o                         
   0  19   4          9.22         13.38         0.56 o                         
   1  19   4         36.13         39.42         1.28 o                         
   2  19   4         80.44         84.68         3.25 o                         
   3  19   4         22.99         21.74         1.09 o                         
   4  19   4         35.36         33.59         1.96 o                         
   5  19   4         26.30         28.23         1.42 o                         
  -6  20   4          2.94          1.17         0.22 o                         
  -5  20   4         42.24         38.14         1.39 o                         
  -4  20   4         42.42         45.25         1.96 o                         
  -3  20   4         38.63         33.51         1.23 o                         
  -2  20   4         23.20         27.53         1.05 o                         
  -1  20   4        116.82        117.90         3.71 o                         
   0  20   4        118.53        130.44         3.62 o                         
   1  20   4         12.75         10.76         0.48 o                         
   2  20   4          0.29          0.11         0.30 o                         
   3  20   4         27.49         25.58         1.25 o                         
   4  20   4         30.17         35.36         2.75 o                         
  -6  21   4         57.62         60.98         2.36 o                         
  -5  21   4         15.31         12.58         0.61 o                         
  -4  21   4         18.17         12.90         0.82 o                         
  -3  21   4         28.33         28.23         1.03 o                         
  -2  21   4          4.45          3.03         0.32 o                         
  -1  21   4         62.58         70.42         2.34 o                         
   0  21   4         36.24         46.41         1.59 o                         
   1  21   4          9.24         11.24         1.06 o                         
   2  21   4         34.60         36.12         1.69 o                         
   3  21   4          0.26          0.16         0.25 o                         
  -5  22   4         13.59         19.29         0.84 o                         
  -4  22   4         75.88         80.96         2.97 o                         
  -3  22   4         67.71         70.17         2.22 o                         
  -2  22   4        126.05        146.42         5.59 o                         
  -1  22   4         72.89         76.17         2.44 o                         
   0  22   4         22.82         25.93         0.98 o                         
   1  22   4          7.17          6.96         1.12 o                         
   2  22   4         10.79         12.94         1.04 o                         
   3  22   4         13.57         10.45         0.77 o                         
  -3  23   4         95.14         92.14         3.31 o                         
  -2  23   4          6.39          5.88         0.45 o                         
  -1  23   4         86.44         77.20         2.85 o                         
   0  23   4         30.50         25.63         1.46 o                         
   1  23   4        117.45        128.58         5.68 o                         
 -11   1   5          9.61         12.87         1.64 o                         
 -10   1   5         74.09         70.84         2.47 o                         
  -9   1   5         98.30        104.93         3.53 o                         
  -8   1   5        181.40        186.33         5.92 o                         
  -7   1   5          8.24          5.85         0.60 o                         
  -6   1   5        115.63        117.26         2.91 o                         
  -5   1   5         56.81         59.99         2.01 o                         
  -4   1   5         84.08        103.04         3.43 o                         
  -3   1   5        197.66        198.29         6.22 o                         
  -2   1   5        133.48        142.97         6.95 o                         
  -1   1   5         91.58         87.26         3.89 o                         
   0   1   5       1185.31       1180.46        35.24 o                         
   1   1   5          0.01          0.17         0.37 o                         
   2   1   5         67.42         59.19         1.90 o                         
   3   1   5        434.34        497.69        11.33 o                         
   4   1   5        163.11        149.92         3.85 o                         
   5   1   5          8.78          6.53         0.61 o                         
   6   1   5        668.59        702.05        14.86 o                         
   7   1   5        546.63        611.25        14.80 o                         
   8   1   5          3.03          3.25         0.36 o                         
 -11   2   5         18.84         17.82         1.22 o                         
 -10   2   5        554.92        558.50        16.72 o                         
  -9   2   5        405.98        420.82        12.77 o                         
  -8   2   5        545.32        587.67        17.69 o                         
  -7   2   5        160.66        171.74         4.82 o                         
  -6   2   5          6.97          5.44         0.37 o                         
  -5   2   5          7.22          7.90         0.55 o                         
  -4   2   5         71.24         73.50         2.54 o                         
  -3   2   5          0.89          0.92         0.20 o                         
  -2   2   5          5.79          5.65         0.95 o                         
  -1   2   5       1424.64       1330.11        56.05 o                         
   0   2   5       1771.95       1749.95        64.10 o                         
   1   2   5        395.24        414.59        14.81 o                         
   2   2   5         53.00         50.65         1.68 o                         
   3   2   5        496.12        556.60        14.94 o                         
   4   2   5        335.68        353.23         9.35 o                         
   5   2   5          0.00          0.54         0.24 o                         
   6   2   5        850.07        858.64        18.05 o                         
   7   2   5         42.60         46.66         1.30 o                         
   8   2   5          1.65          1.42         0.27 o                         
 -11   3   5        113.70        101.20         3.73 o                         
 -10   3   5         96.52         92.39         3.12 o                         
  -9   3   5        249.06        260.79         8.07 o                         
  -8   3   5         65.09         69.94         2.53 o                         
  -7   3   5         36.18         36.81         1.16 o                         
  -6   3   5        159.92        180.93         4.28 o                         
  -5   3   5        386.25        397.60         9.86 o                         
  -4   3   5        278.96        325.98         8.92 o                         
  -3   3   5        776.42        829.85        24.79 o                         
  -2   3   5         16.35         19.62         1.54 o                         
  -1   3   5       4936.11       4951.75       169.26 o                         
   0   3   5        580.02        547.10        19.30 o                         
   1   3   5       1342.10       1415.03        59.98 o                         
   2   3   5         70.75         82.47         2.54 o                         
   3   3   5         13.57          9.51         0.50 o                         
   4   3   5         25.41         28.54         0.91 o                         
   5   3   5        367.53        352.37         9.79 o                         
   6   3   5         16.96         20.15         0.69 o                         
   7   3   5         54.01         55.72         1.69 o                         
   8   3   5         42.70         45.92         1.54 o                         
 -11   4   5        207.40        208.09         6.34 o                         
 -10   4   5        222.06        225.68         6.97 o                         
  -9   4   5        249.12        248.33         7.70 o                         
  -8   4   5        545.66        578.32        15.49 o                         
  -7   4   5        125.44        123.30         3.02 o                         
  -6   4   5        224.77        213.20         6.39 o                         
  -5   4   5        231.96        264.36         7.35 o                         
  -4   4   5        975.85       1023.24        27.28 o                         
  -3   4   5         48.72         53.96         1.93 o                         
  -2   4   5          0.59          0.65         0.82 o                         
  -1   4   5        413.29        385.33        13.71 o                         
   0   4   5        117.65        117.07         4.69 o                         
   1   4   5          1.96          1.10         0.51 o                         
   2   4   5        197.96        203.03         6.55 o                         
   3   4   5        424.86        457.65        11.35 o                         
   4   4   5        162.34        158.53         4.46 o                         
   5   4   5        419.22        397.51        10.74 o                         
   6   4   5         72.00         78.88         2.25 o                         
   7   4   5         30.87         30.45         1.02 o                         
   8   4   5          9.10          8.32         0.58 o                         
 -11   5   5         18.06         17.37         0.92 o                         
 -10   5   5         37.65         32.47         1.89 o                         
  -9   5   5        257.95        266.55         8.26 o                         
  -8   5   5        396.05        379.63        11.55 o                         
  -7   5   5        285.80        292.49         6.81 o                         
  -6   5   5        175.88        169.18         4.79 o                         
  -5   5   5         11.60          9.79         0.53 o                         
  -4   5   5          0.01          0.73         0.36 o                         
  -3   5   5        229.02        223.29         6.99 o                         
  -2   5   5         33.30         34.80         1.52 o                         
  -1   5   5        936.67        866.22        37.17 o                         
   0   5   5        427.51        396.79        14.50 o                         
   1   5   5        132.46        116.17         3.11 o                         
   2   5   5         11.92          9.99         0.49 o                         
   3   5   5        122.71        137.55         3.12 o                         
   4   5   5        354.82        365.19         8.36 o                         
   5   5   5        365.83        376.49         8.66 o                         
   6   5   5         13.85         13.69         0.68 o                         
   7   5   5         23.54         21.73         0.80 o                         
   8   5   5          5.25          4.23         0.34 o                         
 -11   6   5         16.81         19.99         1.18 o                         
 -10   6   5         86.62         90.57         3.01 o                         
  -9   6   5        195.96        179.36         5.66 o                         
  -8   6   5         45.25         43.78         1.79 o                         
  -7   6   5          1.20          1.83         0.27 o                         
  -6   6   5         59.35         58.05         1.74 o                         
  -5   6   5        147.16        168.66         4.87 o                         
  -4   6   5        647.80        647.13        17.38 o                         
  -3   6   5          4.79         10.93         0.60 o                         
  -2   6   5       1045.22       1039.73        31.01 o                         
  -1   6   5        511.77        517.80        18.25 o                         
   0   6   5        521.21        480.46        20.24 o                         
   1   6   5         18.48         15.69         0.68 o                         
   2   6   5        519.79        557.13        14.94 o                         
   3   6   5        139.58        133.64         3.01 o                         
   4   6   5         43.35         46.27         1.39 o                         
   5   6   5       1035.97       1059.17        25.79 o                         
   6   6   5         30.75         33.80         1.14 o                         
   7   6   5          5.54          6.86         0.43 o                         
   8   6   5         20.47         17.57         1.31 o                         
 -10   7   5         59.56         79.25         3.06 o                         
  -9   7   5         36.31         39.23         1.62 o                         
  -8   7   5          4.46          4.39         0.58 o                         
  -7   7   5         66.06         55.54         1.75 o                         
  -6   7   5        239.16        255.02         6.47 o                         
  -5   7   5         28.60         34.69         1.27 o                         
  -4   7   5        465.35        474.89        20.31 o                         
  -3   7   5       1172.89       1262.08        33.60 o                         
  -2   7   5        183.13        173.27         4.93 o                         
  -1   7   5        441.46        432.85        19.24 o                         
   0   7   5       2312.59       2108.63        72.25 o                         
   1   7   5        369.16        367.44        11.35 o                         
   2   7   5         17.63         16.19         0.75 o                         
   3   7   5        122.80        124.55         2.85 o                         
   4   7   5        103.71        117.68         3.43 o                         
   5   7   5        452.70        468.06        11.56 o                         
   6   7   5        265.60        261.51         6.56 o                         
   7   7   5         54.43         51.19         1.73 o                         
   8   7   5          2.57          3.70         0.30 o                         
 -10   8   5        106.68        109.96         3.54 o                         
  -9   8   5        385.77        388.41        11.76 o                         
  -8   8   5         91.96         93.03         3.18 o                         
  -7   8   5         42.59         42.95         1.57 o                         
  -6   8   5        388.06        390.13         9.88 o                         
  -5   8   5         28.32         27.88         1.02 o                         
  -4   8   5         24.25         31.55         1.10 o                         
  -3   8   5          1.44          0.41         0.22 o                         
  -2   8   5        101.72        107.71         3.40 o                         
  -1   8   5       2138.65       2216.67        58.66 o                         
   0   8   5       1616.60       1663.15        44.05 o                         
   1   8   5         20.20         28.55         0.97 o                         
   2   8   5        267.98        268.47         6.71 o                         
   3   8   5         28.93         29.58         1.05 o                         
   4   8   5        597.51        598.27        13.67 o                         
   5   8   5         75.99         74.61         2.13 o                         
   6   8   5         87.84         80.11         3.54 o                         
   7   8   5          0.10          0.36         0.25 o                         
   8   8   5          0.67          0.74         0.25 o                         
 -10   9   5         17.71         15.67         0.83 o                         
  -9   9   5         40.76         41.22         1.61 o                         
  -8   9   5        224.88        224.51         7.02 o                         
  -7   9   5        137.13        133.76         5.86 o                         
  -6   9   5         24.41         21.09         0.86 o                         
  -5   9   5          1.25          2.74         0.37 o                         
  -4   9   5        347.04        361.89         9.86 o                         
  -3   9   5          0.33          0.57         0.26 o                         
  -2   9   5        670.58        704.75        21.28 o                         
  -1   9   5       1723.74       1690.49        40.87 o                         
   0   9   5         62.79         73.45         2.05 o                         
   1   9   5          9.66          9.54         0.46 o                         
   2   9   5        253.46        242.71         6.11 o                         
   3   9   5        314.19        314.51         7.87 o                         
   4   9   5        622.09        620.83        16.57 o                         
   5   9   5        156.72        166.90         4.68 o                         
   6   9   5        136.14        137.08         4.24 o                         
   7   9   5          0.48          0.01         0.22 o                         
 -10  10   5          6.41          6.98         0.80 o                         
  -9  10   5          6.52          8.41         0.71 o                         
  -8  10   5        235.02        209.05         7.08 o                         
  -7  10   5        328.09        341.19         9.43 o                         
  -6  10   5        869.97        892.74        26.66 o                         
  -5  10   5        290.76        264.61         6.75 o                         
  -4  10   5         30.88         33.19         1.23 o                         
  -3  10   5         17.02         16.45         1.15 o                         
  -2  10   5        104.92        119.10         3.53 o                         
  -1  10   5         55.24         57.72         1.68 o                         
   0  10   5         22.27         22.36         0.82 o                         
   1  10   5        149.71        138.08         3.63 o                         
   2  10   5        189.46        182.14         4.31 o                         
   3  10   5        163.66        162.55         4.14 o                         
   4  10   5         21.87         17.79         0.71 o                         
   5  10   5          0.29          1.01         0.66 o                         
   6  10   5          0.22          0.13         0.21 o                         
   7  10   5        115.26        112.03         4.92 o                         
 -10  11   5          5.95          7.28         0.52 o                         
  -9  11   5         26.01         22.43         1.04 o                         
  -8  11   5         16.95         15.80         0.91 o                         
  -7  11   5          6.32          9.46         0.67 o                         
  -6  11   5          0.87          0.59         0.27 o                         
  -5  11   5         29.05         29.02         1.19 o                         
  -4  11   5        171.34        172.36         5.54 o                         
  -3  11   5         33.01         32.00         1.70 o                         
  -2  11   5          3.04          1.88         0.41 o                         
  -1  11   5          2.41          1.81         0.44 o                         
   0  11   5          3.01          3.10         0.28 o                         
   1  11   5        203.22        206.62         4.88 o                         
   2  11   5        360.24        382.42         8.77 o                         
   3  11   5         80.45         84.24         2.32 o                         
   4  11   5         59.64         61.67         1.74 o                         
   5  11   5        101.50         88.93         2.86 o                         
   6  11   5          0.38          0.25         0.21 o                         
   7  11   5          7.55          3.63         0.31 o                         
  -9  12   5         39.61         45.76         1.92 o                         
  -8  12   5        115.40        108.03         4.24 o                         
  -7  12   5          6.58          7.50         0.62 o                         
  -6  12   5         32.62         33.65         1.39 o                         
  -5  12   5        200.38        174.74         5.04 o                         
  -4  12   5         34.37         40.14         1.61 o                         
  -3  12   5         11.70          7.46         0.67 o                         
  -2  12   5         87.41         86.32         2.62 o                         
  -1  12   5          7.28          6.44         0.50 o                         
   0  12   5        464.51        485.43        11.09 o                         
   1  12   5        155.89        153.59         4.03 o                         
   2  12   5        225.38        216.61         5.12 o                         
   3  12   5         72.74         67.93         1.91 o                         
   4  12   5        382.94        398.44        10.81 o                         
   5  12   5        421.68        386.14        11.59 o                         
   6  12   5          3.95          2.33         0.28 o                         
   7  12   5        117.52        112.88         4.84 o                         
  -9  13   5          0.52          1.24         0.33 o                         
  -8  13   5          4.01          5.24         0.60 o                         
  -7  13   5         14.37         16.96         1.17 o                         
  -6  13   5          1.86          3.32         0.41 o                         
  -5  13   5         37.03         34.19         1.84 o                         
  -4  13   5          2.47          4.41         0.43 o                         
  -3  13   5         48.07         51.36         1.92 o                         
  -2  13   5          0.08         -0.07         0.33 o                         
  -1  13   5          0.61          1.73         0.33 o                         
   0  13   5         15.59         19.97         0.83 o                         
   1  13   5        249.96        255.90         6.01 o                         
   2  13   5        503.98        494.91        11.30 o                         
   3  13   5          3.06          3.25         0.33 o                         
   4  13   5        127.71        135.54         3.51 o                         
   5  13   5         62.98         62.63         1.82 o                         
   6  13   5          3.13          1.45         0.30 o                         
   7  13   5         11.05          8.33         0.89 o                         
  -9  14   5          0.14          0.10         0.25 o                         
  -8  14   5          3.75          1.57         0.41 o                         
  -7  14   5        108.67        107.94         5.27 o                         
  -6  14   5         12.59         13.13         0.94 o                         
  -5  14   5       1146.75       1121.73        31.09 o                         
  -4  14   5        104.67         97.00         3.34 o                         
  -3  14   5         56.61         56.41         1.83 o                         
  -2  14   5         24.11         24.85         1.34 o                         
  -1  14   5        135.41        123.56         3.38 o                         
   0  14   5          0.77          0.81         0.24 o                         
   1  14   5          8.73         12.84         0.58 o                         
   2  14   5        290.98        296.33         7.40 o                         
   3  14   5         34.10         38.44         1.29 o                         
   4  14   5         30.92         29.02         1.01 o                         
   5  14   5          6.95          6.76         0.42 o                         
   6  14   5        168.00        161.31         4.88 o                         
  -8  15   5          1.28          1.78         0.37 o                         
  -7  15   5         54.46         44.19         1.95 o                         
  -6  15   5        128.47        125.89         5.11 o                         
  -5  15   5         21.24         28.48         1.77 o                         
  -4  15   5          3.54          4.75         1.07 o                         
  -3  15   5        634.94        554.23        13.77 o                         
  -2  15   5        498.26        456.96        12.01 o                         
  -1  15   5       1165.23       1166.89        24.57 o                         
   0  15   5        101.89        114.04         3.16 o                         
   1  15   5        112.76        118.36         2.97 o                         
   2  15   5         25.15         28.37         1.15 o                         
   3  15   5          0.09          2.03         0.96 o                         
   4  15   5         43.62         41.99         1.74 o                         
   5  15   5         96.09         95.44         3.71 o                         
   6  15   5         13.76         12.95         0.77 o                         
  -8  16   5          8.01          6.78         0.54 o                         
  -7  16   5         65.51         65.94         3.26 o                         
  -6  16   5         77.98         62.13         3.05 o                         
  -5  16   5          8.26          6.14         0.85 o                         
  -4  16   5          6.01          9.03         0.63 o                         
  -3  16   5         10.77         14.80         0.89 o                         
  -2  16   5        138.12        129.42         3.54 o                         
  -1  16   5          0.24         -0.01         0.12 o                         
   0  16   5        166.72        177.69         4.69 o                         
   1  16   5        259.40        260.89         6.70 o                         
   2  16   5        222.01        231.66         5.82 o                         
   3  16   5        411.78        406.57        10.90 o                         
   4  16   5        137.56        130.73         4.49 o                         
   5  16   5         16.14         15.29         0.71 o                         
   6  16   5          6.57          5.79         0.89 o                         
  -8  17   5          1.77          1.03         0.31 o                         
  -7  17   5          8.34          6.97         0.87 o                         
  -6  17   5         22.58         22.83         0.97 o                         
  -5  17   5          0.33          0.21         0.35 o                         
  -4  17   5         42.58         35.39         1.56 o                         
  -3  17   5         16.23         14.38         0.71 o                         
  -2  17   5         44.95         47.08         1.25 o                         
  -1  17   5         31.76         31.78         0.97 o                         
   0  17   5        229.23        235.92         6.58 o                         
   1  17   5         36.74         37.48         1.34 o                         
   2  17   5         13.14         13.22         1.40 o                         
   3  17   5         32.21         29.54         1.71 o                         
   4  17   5        116.11        128.12         3.93 o                         
   5  17   5          7.27          8.84         0.75 o                         
  -7  18   5          1.94          0.42         0.37 o                         
  -6  18   5         55.78         51.87         2.11 o                         
  -5  18   5          0.95          2.12         0.39 o                         
  -4  18   5          6.17          7.68         1.18 o                         
  -3  18   5        116.92        105.44         2.72 o                         
  -2  18   5          1.61          3.94         0.42 o                         
  -1  18   5        193.94        197.57         5.15 o                         
   0  18   5        240.37        257.08        10.85 o                         
   1  18   5         28.02         32.14         1.44 o                         
   2  18   5        260.43        285.81         9.96 o                         
   3  18   5          8.98          8.26         0.83 o                         
   4  18   5        174.16        154.34         5.42 o                         
   5  18   5         15.62         14.38         0.78 o                         
  -6  19   5         59.43         39.13         2.68 o                         
  -5  19   5          0.08          0.32         0.24 o                         
  -4  19   5          5.97          3.48         0.32 o                         
  -3  19   5         32.39         21.82         1.03 o                         
  -2  19   5         34.01         29.85         0.99 o                         
  -1  19   5          0.10          0.66         0.40 o                         
   0  19   5          6.08          4.86         0.49 o                         
   1  19   5         19.90         20.66         1.05 o                         
   2  19   5          7.74         10.77         0.76 o                         
   3  19   5          0.02          0.45         0.24 o                         
   4  19   5        266.99        243.34        29.69 o                         
  -6  20   5         24.43         25.82         1.06 o                         
  -5  20   5          4.40          4.56         0.36 o                         
  -4  20   5          2.21          2.33         0.24 o                         
  -3  20   5        114.51        109.10         5.26 o                         
  -2  20   5          2.37          1.96         0.32 o                         
  -1  20   5         66.39         59.96         1.77 o                         
   0  20   5         17.72         12.85         0.76 o                         
   1  20   5          8.19         11.37         0.72 o                         
   2  20   5        127.05        146.08         5.21 o                         
   3  20   5          4.27          4.27         0.39 o                         
  -5  21   5          8.68         10.14         0.66 o                         
  -4  21   5         25.09         28.87         1.03 o                         
  -3  21   5         66.87         67.50         2.23 o                         
  -2  21   5        361.27        376.49        11.27 o                         
  -1  21   5        150.89        183.21         5.62 o                         
   0  21   5        102.88        117.34         5.26 o                         
   1  21   5          2.64          1.83         0.40 o                         
   2  21   5          0.09          0.22         0.28 o                         
  -4  22   5        152.20        143.57         5.02 o                         
  -3  22   5         19.13         19.35         0.79 o                         
  -2  22   5         48.83         42.55         2.17 o                         
  -1  22   5         64.16         70.95         2.77 o                         
   0  22   5         55.13         52.18         2.56 o                         
   1  22   5          1.49          0.45         0.30 o                         
  -1  23   5         14.01         16.90         2.16 o                         
 -11   0   6         68.35         72.39         3.31 o                         
 -10   0   6        365.41        344.11        14.73 o                         
  -9   0   6        323.18        321.86        13.87 o                         
  -8   0   6          1.35          0.64         0.60 o                         
  -7   0   6         72.62         70.87         2.85 o                         
  -6   0   6       1747.80       1849.52        54.71 o                         
  -5   0   6        675.31        765.07        26.71 o                         
  -4   0   6         50.63         71.93         2.89 o                         
  -3   0   6         26.82         20.45         1.06 o                         
  -2   0   6          1.09          1.99         0.42 o                         
  -1   0   6        235.39        210.42         9.51 o                         
   0   0   6       1240.09       1487.29        57.70 o                         
   1   0   6         87.65        103.46         5.73 o                         
   2   0   6       1228.11       1121.65        38.60 o                         
   3   0   6        167.32        146.31         6.98 o                         
   4   0   6         53.61         48.31         2.12 o                         
   5   0   6        945.31        882.28        37.07 o                         
   6   0   6        291.60        309.80        13.87 o                         
   7   0   6        174.69        208.13         8.90 o                         
   8   0   6         58.00         62.50         3.87 o                         
 -11   1   6         61.85         66.13         2.55 o                         
 -10   1   6        186.25        178.32         5.55 o                         
  -9   1   6          0.26          1.05         0.43 o                         
  -8   1   6         62.46         60.55         1.93 o                         
  -7   1   6         49.63         49.01         1.52 o                         
  -6   1   6        386.77        418.45         9.01 o                         
  -5   1   6          6.62          6.03         0.45 o                         
  -4   1   6        962.36       1050.79        25.58 o                         
  -3   1   6        257.05        256.99         6.48 o                         
  -2   1   6          7.52          8.91         0.48 o                         
  -1   1   6        543.21        554.60        16.83 o                         
   0   1   6         97.42         96.53         2.92 o                         
   1   1   6         56.59         58.91         1.70 o                         
   2   1   6        103.31         93.39         2.84 o                         
   3   1   6          0.84          0.69         0.24 o                         
   4   1   6        668.49        622.52        15.23 o                         
   5   1   6        218.55        205.82         7.23 o                         
   6   1   6         86.12         89.49         2.55 o                         
   7   1   6         95.74         91.55         2.34 o                         
   8   1   6         19.34         19.04         1.34 o                         
 -11   2   6         31.72         35.76         1.32 o                         
 -10   2   6        139.43        137.91         4.37 o                         
  -9   2   6          0.01         -0.07         0.36 o                         
  -8   2   6         84.49         86.77         2.55 o                         
  -7   2   6         59.91         56.67         1.67 o                         
  -6   2   6        489.87        517.74        11.04 o                         
  -5   2   6        554.49        573.22        14.16 o                         
  -4   2   6        164.18        152.31         4.38 o                         
  -3   2   6          4.53          1.38         0.22 o                         
  -2   2   6         48.46         46.49         1.73 o                         
  -1   2   6       1201.19       1177.70        35.17 o                         
   0   2   6         58.19         69.04         2.17 o                         
   1   2   6         57.24         54.77         1.74 o                         
   2   2   6        100.75         90.26         2.47 o                         
   3   2   6        467.77        502.59        15.42 o                         
   4   2   6         44.16         43.47         1.54 o                         
   5   2   6        650.63        656.49        17.52 o                         
   6   2   6          0.17          1.02         0.28 o                         
   7   2   6         25.19         23.53         0.92 o                         
   8   2   6         31.58         39.57         2.53 o                         
 -11   3   6          0.73          0.67         0.34 o                         
 -10   3   6         38.38         37.28         1.47 o                         
  -9   3   6         12.17          9.67         0.75 o                         
  -8   3   6        102.79        106.87         2.83 o                         
  -7   3   6        364.93        364.61         9.91 o                         
  -6   3   6        123.47        117.64         2.76 o                         
  -5   3   6        111.50        115.15         3.15 o                         
  -4   3   6        865.95        911.75        22.20 o                         
  -3   3   6         38.00         37.98         1.17 o                         
  -2   3   6        304.98        260.53         8.14 o                         
  -1   3   6       2351.59       2447.99        72.45 o                         
   0   3   6          4.96          7.07         0.52 o                         
   1   3   6         63.93         61.66         2.10 o                         
   2   3   6        103.32        104.72         2.82 o                         
   3   3   6         27.53         25.39         0.92 o                         
   4   3   6        464.06        447.99        17.77 o                         
   5   3   6        195.44        200.92         6.27 o                         
   6   3   6         54.37         63.01         2.10 o                         
   7   3   6        338.42        349.40        10.43 o                         
   8   3   6          1.25          4.19         0.52 o                         
 -10   4   6         27.48         26.76         1.42 o                         
  -9   4   6        158.73        154.63         4.95 o                         
  -8   4   6         94.10         90.09         2.69 o                         
  -7   4   6         89.39         93.13         2.52 o                         
  -6   4   6        184.61        187.91         4.51 o                         
  -5   4   6         10.18         11.63         0.59 o                         
  -4   4   6        432.25        434.64        11.87 o                         
  -3   4   6        631.72        692.54        16.96 o                         
  -2   4   6          4.06          0.94         0.22 o                         
  -1   4   6         75.57         84.33         2.58 o                         
   0   4   6        589.24        556.27        13.69 o                         
   1   4   6        152.46        145.24         3.91 o                         
   2   4   6        218.45        216.79         5.87 o                         
   3   4   6        510.77        519.30        12.83 o                         
   4   4   6          0.11          2.12         0.43 o                         
   5   4   6          0.68          0.72         0.33 o                         
   6   4   6          3.55          3.47         0.34 o                         
   7   4   6          0.00          0.58         0.23 o                         
   8   4   6         34.62         40.95         1.89 o                         
 -10   5   6        117.67        115.54         4.19 o                         
  -9   5   6          0.62          0.37         0.43 o                         
  -8   5   6         11.09         12.33         0.67 o                         
  -7   5   6          5.74          8.54         0.50 o                         
  -6   5   6         97.92         96.03         2.77 o                         
  -5   5   6        230.50        232.35         5.50 o                         
  -4   5   6        125.42        135.00         3.98 o                         
  -3   5   6         43.79         48.96         1.65 o                         
  -2   5   6         26.86         35.32         1.12 o                         
  -1   5   6        112.03        127.76         3.73 o                         
   0   5   6          1.02          1.55         0.33 o                         
   1   5   6         42.79         39.64         1.23 o                         
   2   5   6        168.94        182.70         4.73 o                         
   3   5   6          5.62          4.19         0.40 o                         
   4   5   6        437.88        454.81        12.11 o                         
   5   5   6          0.60          0.27         0.27 o                         
   6   5   6         31.12         37.51         1.37 o                         
   7   5   6          0.00         -0.09         0.23 o                         
 -10   6   6          0.28          0.37         0.47 o                         
  -9   6   6          0.03          0.66         0.43 o                         
  -8   6   6        154.27        147.04         4.18 o                         
  -7   6   6       1891.71       1940.90        43.48 o                         
  -6   6   6        431.95        415.94         9.58 o                         
  -5   6   6         22.98         25.09         1.12 o                         
  -4   6   6         92.21         83.99         2.93 o                         
  -3   6   6         10.31         13.28         0.60 o                         
  -2   6   6        679.39        685.15        16.85 o                         
  -1   6   6         88.61        114.67         3.38 o                         
   0   6   6        250.57        245.73         5.76 o                         
   1   6   6          0.35          2.10         0.35 o                         
   2   6   6        368.28        387.15         8.89 o                         
   3   6   6        911.68        997.29        26.50 o                         
   4   6   6          2.87          1.40         0.27 o                         
   5   6   6         11.84         11.31         0.66 o                         
   6   6   6         32.65         37.30         1.34 o                         
   7   6   6          0.09         -0.23         0.23 o                         
 -10   7   6          8.28          7.58         0.94 o                         
  -9   7   6         58.10         60.11         2.19 o                         
  -8   7   6        107.27        116.99         3.79 o                         
  -7   7   6        251.18        257.51         6.06 o                         
  -6   7   6         88.39         83.27         2.20 o                         
  -5   7   6          0.76          1.50         0.43 o                         
  -4   7   6          0.02          1.25         0.36 o                         
  -3   7   6        322.29        326.10         8.18 o                         
  -2   7   6         28.78         27.61         0.98 o                         
  -1   7   6        183.13        189.21         6.11 o                         
   0   7   6        130.11        125.96         3.09 o                         
   1   7   6         77.99         78.59         2.03 o                         
   2   7   6         92.24         94.53         2.24 o                         
   3   7   6        783.18        815.75        21.74 o                         
   4   7   6          1.88          2.66         0.41 o                         
   5   7   6          4.27          3.75         0.48 o                         
   6   7   6         90.83         85.86         3.26 o                         
   7   7   6         89.77        101.13         4.42 o                         
 -10   8   6          3.11          1.31         0.33 o                         
  -9   8   6        221.95        225.59         8.69 o                         
  -8   8   6        146.02        149.54         4.30 o                         
  -7   8   6        298.97        319.20         7.43 o                         
  -6   8   6          4.24          3.47         0.42 o                         
  -5   8   6        107.73        104.07         2.92 o                         
  -4   8   6         35.73         40.16         1.31 o                         
  -3   8   6         40.89         40.06         1.28 o                         
  -2   8   6         77.36         73.05         2.06 o                         
  -1   8   6          0.01          0.51         0.32 o                         
   0   8   6         80.36         88.81         2.09 o                         
   1   8   6         19.55         22.03         0.78 o                         
   2   8   6         38.63         34.36         1.22 o                         
   3   8   6        159.93        168.95         6.37 o                         
   4   8   6        245.02        273.82         8.25 o                         
   5   8   6         70.58         80.54         3.73 o                         
   6   8   6         53.45         58.27         2.20 o                         
   7   8   6          1.73          1.96         0.31 o                         
 -10   9   6        107.25        100.62         3.20 o                         
  -9   9   6         14.04         17.43         1.08 o                         
  -8   9   6        211.84        215.11         5.94 o                         
  -7   9   6         12.11         12.81         1.21 o                         
  -6   9   6        357.65        374.10        10.11 o                         
  -5   9   6        216.87        210.69         5.42 o                         
  -4   9   6        102.56         96.99         2.49 o                         
  -3   9   6          1.67          0.09         0.35 o                         
  -2   9   6         74.53         76.15         2.17 o                         
  -1   9   6         51.48         44.93         1.26 o                         
   0   9   6         27.55         28.89         0.86 o                         
   1   9   6        883.45        924.15        22.51 o                         
   2   9   6        476.00        486.22        11.97 o                         
   3   9   6          5.93          5.82         0.45 o                         
   4   9   6        163.37        169.84         7.42 o                         
   5   9   6          5.13          5.58         0.75 o                         
   6   9   6        231.41        235.18         8.21 o                         
   7   9   6          9.82         13.76         0.84 o                         
 -10  10   6          4.79          3.53         0.53 o                         
  -9  10   6         17.06         16.18         0.97 o                         
  -8  10   6          0.56          1.39         0.42 o                         
  -7  10   6          1.31          1.90         0.38 o                         
  -6  10   6        602.50        608.24        16.44 o                         
  -5  10   6        153.15        148.07         4.31 o                         
  -4  10   6         20.77         16.82         0.74 o                         
  -3  10   6          9.98         11.28         0.56 o                         
  -2  10   6         15.13         15.63         0.67 o                         
  -1  10   6        215.84        222.26         5.69 o                         
   0  10   6         89.03         90.34         2.68 o                         
   1  10   6        121.49        120.57         2.96 o                         
   2  10   6          5.69          6.96         0.61 o                         
   3  10   6        434.04        432.16        11.59 o                         
   4  10   6         10.93         11.87         0.70 o                         
   5  10   6         17.62         17.63         1.14 o                         
   6  10   6          2.25          2.60         0.42 o                         
   7  10   6         17.48         15.15         0.94 o                         
  -9  11   6         60.21         65.65         2.65 o                         
  -8  11   6         13.73         14.58         0.97 o                         
  -7  11   6         82.77         73.14         2.30 o                         
  -6  11   6        165.55        140.07         5.01 o                         
  -5  11   6        190.27        201.67         5.73 o                         
  -4  11   6         66.05         67.54         2.49 o                         
  -3  11   6        137.54        137.26         5.23 o                         
  -2  11   6          0.99          1.28         0.49 o                         
  -1  11   6        210.44        194.96         5.48 o                         
   0  11   6          1.92          2.06         0.26 o                         
   1  11   6        833.69        854.93        19.29 o                         
   2  11   6        468.59        486.91        11.12 o                         
   3  11   6          0.94          0.98         0.25 o                         
   4  11   6          0.19          0.58         0.52 o                         
   5  11   6         58.84         56.27         2.32 o                         
   6  11   6         44.92         43.73         1.86 o                         
  -9  12   6         35.75         33.41         1.74 o                         
  -8  12   6          4.88          1.94         0.45 o                         
  -7  12   6         97.84         87.80         2.61 o                         
  -6  12   6          0.41          0.99         0.32 o                         
  -5  12   6         12.50          9.91         0.78 o                         
  -4  12   6        846.42        832.47        22.25 o                         
  -3  12   6        358.87        351.23        10.97 o                         
  -2  12   6        318.47        317.04        12.43 o                         
  -1  12   6         24.85         25.28         0.96 o                         
   0  12   6         46.00         44.69         1.39 o                         
   1  12   6        166.52        158.16         3.82 o                         
   2  12   6         59.26         62.19         1.77 o                         
   3  12   6         93.40         91.82         2.43 o                         
   4  12   6          1.67          2.14         0.28 o                         
   5  12   6          2.47          1.78         0.29 o                         
   6  12   6          4.96          5.24         0.43 o                         
  -9  13   6         60.73         62.18         2.06 o                         
  -8  13   6          0.01         -0.07         0.34 o                         
  -7  13   6        183.69        189.90         6.39 o                         
  -6  13   6         13.63         13.05         1.41 o                         
  -5  13   6        194.35        199.62         6.06 o                         
  -4  13   6        121.91        107.89         3.22 o                         
  -3  13   6        225.92        205.47         7.13 o                         
  -2  13   6         48.21         44.92         1.75 o                         
  -1  13   6         37.98         34.25         1.11 o                         
   0  13   6         39.28         36.87         1.13 o                         
   1  13   6        951.01        940.60        21.20 o                         
   2  13   6        489.65        524.74        15.78 o                         
   3  13   6        426.42        452.18        12.05 o                         
   4  13   6         24.04         25.89         0.98 o                         
   5  13   6         25.78         23.13         0.85 o                         
   6  13   6         42.57         47.26         1.77 o                         
  -8  14   6         24.49         24.08         1.02 o                         
  -7  14   6         26.27         21.17         0.90 o                         
  -6  14   6          2.05          1.08         0.53 o                         
  -5  14   6          5.25         15.64         0.86 o                         
  -4  14   6         85.86         86.64         3.02 o                         
  -3  14   6        304.77        302.93         8.37 o                         
  -2  14   6        243.87        228.36         7.21 o                         
  -1  14   6         53.56         53.49         1.71 o                         
   0  14   6         12.38         15.35         0.67 o                         
   1  14   6        432.26        442.81        11.07 o                         
   2  14   6         20.66         21.53         0.82 o                         
   3  14   6         39.02         36.13         1.43 o                         
   4  14   6          0.23          0.31         0.21 o                         
   5  14   6          0.32          0.20         0.19 o                         
   6  14   6          3.03          4.31         0.59 o                         
  -8  15   6         75.90         71.34         2.40 o                         
  -7  15   6          7.17          6.20         0.62 o                         
  -6  15   6          2.95          3.05         0.43 o                         
  -5  15   6          9.60          9.16         0.60 o                         
  -4  15   6        315.52        325.89         9.29 o                         
  -3  15   6        107.96        122.34         3.40 o                         
  -2  15   6          2.02          1.55         0.29 o                         
  -1  15   6          2.68          1.96         0.31 o                         
   0  15   6         25.18         23.97         0.94 o                         
   1  15   6        221.68        219.96         5.53 o                         
   2  15   6          4.49          5.23         0.39 o                         
   3  15   6         39.16         39.80         2.13 o                         
   4  15   6        317.06        296.23         8.86 o                         
   5  15   6         54.79         51.28         2.31 o                         
  -8  16   6        138.76        135.46         4.85 o                         
  -7  16   6         74.17         75.94         3.77 o                         
  -6  16   6         17.07         15.56         1.00 o                         
  -5  16   6          1.16          1.05         0.84 o                         
  -4  16   6          9.07         10.48         0.73 o                         
  -3  16   6         31.47         25.64         0.98 o                         
  -2  16   6        448.48        468.92        11.71 o                         
  -1  16   6        348.29        338.57         8.58 o                         
   0  16   6        665.08        654.86        17.55 o                         
   1  16   6         50.79         50.68         1.56 o                         
   2  16   6         90.78         90.88         2.59 o                         
   3  16   6          2.65          3.31         0.36 o                         
   4  16   6          0.05          0.41         0.19 o                         
   5  16   6         33.64         32.82         2.31 o                         
  -7  17   6          0.79          0.15         0.31 o                         
  -6  17   6          6.16          5.18         1.12 o                         
  -5  17   6          2.40          0.79         0.52 o                         
  -4  17   6        129.87        106.38         3.89 o                         
  -3  17   6        198.78        188.26         4.69 o                         
  -2  17   6         11.37         12.12         0.63 o                         
  -1  17   6         41.51         39.76         1.67 o                         
   0  17   6        388.84        389.63        11.67 o                         
   1  17   6        135.90        129.09         4.49 o                         
   2  17   6        343.97        319.43         9.55 o                         
   3  17   6         79.14         84.66         3.06 o                         
   4  17   6          1.76          0.37         0.21 o                         
  -6  18   6          7.89         11.28         0.63 o                         
  -5  18   6          4.12          2.77         0.33 o                         
  -4  18   6          2.53          1.69         0.24 o                         
  -3  18   6        171.72        173.58         4.30 o                         
  -2  18   6        282.11        258.04         7.58 o                         
  -1  18   6         97.59        102.60         3.87 o                         
   0  18   6         23.23         26.20         1.22 o                         
   1  18   6         27.32         27.27         1.22 o                         
   2  18   6         32.57         27.03         1.19 o                         
   3  18   6         67.53         67.94         3.05 o                         
   4  18   6          6.31          8.30         1.26 o                         
  -6  19   6          0.77          0.43         0.12 o                         
  -5  19   6          6.32          4.25         0.30 o                         
  -4  19   6          2.59          0.74         0.21 o                         
  -3  19   6         13.30          8.08         0.41 o                         
  -2  19   6         14.22         17.07         0.65 o                         
  -1  19   6         69.02         70.41         2.68 o                         
   0  19   6         17.53         17.04         1.39 o                         
   1  19   6        237.23        234.42         8.18 o                         
   2  19   6        369.67        381.99        13.11 o                         
   3  19   6         99.32         94.29         4.32 o                         
  -5  20   6          0.44          0.40         0.15 o                         
  -4  20   6         60.33         61.21         2.28 o                         
  -3  20   6          0.01          0.07         0.28 o                         
  -2  20   6         28.77         32.87         1.78 o                         
  -1  20   6         15.87         15.26         0.99 o                         
   0  20   6         42.50         43.24         1.71 o                         
   1  20   6        108.90        112.56         4.04 o                         
   2  20   6        127.21        139.08         4.87 o                         
  -4  21   6         55.68         60.41         2.91 o                         
  -3  21   6         40.04         45.75         2.37 o                         
  -2  21   6          0.84          0.56         0.52 o                         
  -1  21   6          0.65          0.41         0.37 o                         
   0  21   6          0.00          0.33         0.28 o                         
   1  21   6         52.13         52.17         2.53 o                         
 -10   1   7         81.21         72.08         2.43 o                         
  -9   1   7          6.65          6.75         0.57 o                         
  -8   1   7         53.34         62.45         1.76 o                         
  -7   1   7         82.51         80.71         2.24 o                         
  -6   1   7         47.13         48.14         1.59 o                         
  -5   1   7        160.59        156.51         5.27 o                         
  -4   1   7         77.91         73.30         2.55 o                         
  -3   1   7        187.10        185.57         4.81 o                         
  -2   1   7          9.18          8.73         0.46 o                         
  -1   1   7         29.36         30.44         0.84 o                         
   0   1   7         10.48         13.91         0.61 o                         
   1   1   7          3.92          1.72         0.26 o                         
   2   1   7        565.21        517.65        12.80 o                         
   3   1   7          4.43          3.29         0.36 o                         
   4   1   7          2.85          4.16         0.40 o                         
   5   1   7          2.78          3.00         0.37 o                         
   6   1   7          3.54          2.79         0.36 o                         
   7   1   7         62.41         65.78         2.41 o                         
 -10   2   7         35.54         37.70         1.47 o                         
  -9   2   7          1.62          2.18         0.82 o                         
  -8   2   7         60.52         69.23         2.09 o                         
  -7   2   7        132.73        136.99         3.58 o                         
  -6   2   7          8.71          7.40         0.99 o                         
  -5   2   7        115.18        120.73         3.26 o                         
  -4   2   7        529.86        495.70        13.65 o                         
  -3   2   7          8.83          7.14         0.47 o                         
  -2   2   7        283.76        272.29         6.35 o                         
  -1   2   7       1142.52       1158.25        28.15 o                         
   0   2   7          2.38          6.90         0.42 o                         
   1   2   7         44.77         47.81         1.47 o                         
   2   2   7        419.45        360.38        10.24 o                         
   3   2   7         33.46         25.44         0.92 o                         
   4   2   7        330.17        276.93        10.45 o                         
   5   2   7        208.92        227.69         6.89 o                         
   6   2   7         32.10         35.58         1.34 o                         
   7   2   7        407.81        431.16        25.72 o                         
 -10   3   7          6.49          7.66         0.72 o                         
  -9   3   7         25.48         22.67         1.13 o                         
  -8   3   7         54.47         53.30         1.82 o                         
  -7   3   7         55.31         53.39         1.76 o                         
  -6   3   7         33.38         31.35         1.03 o                         
  -5   3   7        310.13        287.80         7.29 o                         
  -4   3   7        190.25        186.00         4.82 o                         
  -3   3   7          9.19         11.80         0.64 o                         
  -2   3   7        145.59        142.88         3.47 o                         
  -1   3   7       1844.41       1889.76        39.45 o                         
   0   3   7        669.02        650.33        16.04 o                         
   1   3   7         31.33         31.50         2.35 o                         
   2   3   7         31.94         29.83         1.11 o                         
   3   3   7         57.29         66.41         1.94 o                         
   4   3   7          4.53          7.09         0.78 o                         
   5   3   7          0.29          0.67         0.30 o                         
   6   3   7          6.68          7.75         0.58 o                         
   7   3   7          2.61          2.91         0.45 o                         
 -10   4   7         35.32         39.00         1.68 o                         
  -9   4   7         29.55         28.66         1.28 o                         
  -8   4   7        181.53        184.73         4.70 o                         
  -7   4   7          0.01         -0.03         0.25 o                         
  -6   4   7         45.84         51.57         1.57 o                         
  -5   4   7        164.60        141.30         3.78 o                         
  -4   4   7          2.02          1.58         0.43 o                         
  -3   4   7          0.85          2.17         0.27 o                         
  -2   4   7        265.60        270.89         6.88 o                         
  -1   4   7        377.11        348.54         8.07 o                         
   0   4   7        345.91        342.58         7.94 o                         
   1   4   7         41.90         41.67         1.64 o                         
   2   4   7         33.63         31.18         1.34 o                         
   3   4   7        138.04        165.88         4.37 o                         
   4   4   7        248.52        240.32         6.48 o                         
   5   4   7         29.16         31.75         1.08 o                         
   6   4   7         11.35         12.17         0.63 o                         
   7   4   7        135.24        147.48         6.32 o                         
 -10   5   7         30.84         28.22         1.73 o                         
  -9   5   7        211.46        200.39         7.20 o                         
  -8   5   7          3.53          2.95         0.34 o                         
  -7   5   7         97.38         90.72         2.78 o                         
  -6   5   7        111.67        105.97         3.22 o                         
  -5   5   7         36.31         38.98         1.33 o                         
  -4   5   7        841.79        801.35        21.69 o                         
  -3   5   7       1430.64       1399.75        31.46 o                         
  -2   5   7        950.29        957.35        21.60 o                         
  -1   5   7         41.30         42.93         1.32 o                         
   0   5   7         71.25         76.09         1.98 o                         
   1   5   7        246.30        241.79         6.62 o                         
   2   5   7        273.56        252.29         5.96 o                         
   3   5   7          8.70          9.00         0.54 o                         
   4   5   7          0.04          0.75         0.23 o                         
   5   5   7        300.19        296.76         8.64 o                         
   6   5   7         17.84         22.08         0.87 o                         
   7   5   7          0.54          1.28         0.59 o                         
 -10   6   7         23.69         28.08         1.63 o                         
  -9   6   7         58.04         61.25         3.35 o                         
  -8   6   7          0.06          0.02         0.29 o                         
  -7   6   7        139.61        140.16         3.46 o                         
  -6   6   7         33.72         26.34         0.98 o                         
  -5   6   7         14.62         14.61         0.92 o                         
  -4   6   7         71.83         68.58         1.83 o                         
  -3   6   7        132.50        129.77         3.21 o                         
  -2   6   7         29.04         33.57         1.01 o                         
  -1   6   7          0.27          0.64         0.19 o                         
   0   6   7        197.63        202.25         5.53 o                         
   1   6   7        101.79        115.01         2.86 o                         
   2   6   7          6.94          7.80         0.42 o                         
   3   6   7         61.24         65.44         1.90 o                         
   4   6   7         67.63         62.01         2.06 o                         
   5   6   7          7.91          7.65         0.50 o                         
   6   6   7          1.36          2.42         0.34 o                         
 -10   7   7          0.37          0.19         0.25 o                         
  -9   7   7          0.00          0.74         0.37 o                         
  -8   7   7          1.70          2.21         0.29 o                         
  -7   7   7        438.90        448.70        12.26 o                         
  -6   7   7        409.17        384.93         9.60 o                         
  -5   7   7         29.41         21.93         0.81 o                         
  -4   7   7         17.43         16.64         0.75 o                         
  -3   7   7       1156.41       1121.71        30.01 o                         
  -2   7   7          9.75         11.17         0.64 o                         
  -1   7   7        754.51        800.51        21.38 o                         
   0   7   7         45.33         52.15         1.45 o                         
   1   7   7       1109.31       1049.18        25.55 o                         
   2   7   7       1538.39       1522.14        40.33 o                         
   3   7   7        108.15         95.42         2.74 o                         
   4   7   7         32.04         37.16         1.32 o                         
   5   7   7         58.65         58.58         2.20 o                         
   6   7   7         41.28         35.47         2.01 o                         
 -10   8   7          0.95          0.11         0.22 o                         
  -9   8   7         30.82         35.08         1.46 o                         
  -8   8   7        127.35        138.09         3.92 o                         
  -7   8   7          6.97          7.45         0.43 o                         
  -6   8   7         20.78         21.69         0.77 o                         
  -5   8   7        132.54        106.07         2.71 o                         
  -4   8   7         87.50         74.16         1.97 o                         
  -3   8   7        356.73        364.22         8.46 o                         
  -2   8   7        255.92        256.97         6.05 o                         
  -1   8   7       2601.34       2623.35        69.28 o                         
   0   8   7         80.99         81.09         2.07 o                         
   1   8   7         64.78         54.57         1.65 o                         
   2   8   7         33.55         38.58         1.52 o                         
   3   8   7        212.51        193.80         8.48 o                         
   4   8   7         69.48         70.71         2.63 o                         
   5   8   7         21.53         18.77         1.67 o                         
   6   8   7          0.01          0.13         0.22 o                         
  -9   9   7         99.24         98.38         3.14 o                         
  -8   9   7          0.07          0.38         0.23 o                         
  -7   9   7          0.72          2.05         0.32 o                         
  -6   9   7        152.20        160.09         3.87 o                         
  -5   9   7        291.10        268.31         6.28 o                         
  -4   9   7        481.84        435.42        10.09 o                         
  -3   9   7        720.09        681.73        15.50 o                         
  -2   9   7          3.54          3.85         0.33 o                         
  -1   9   7       1443.06       1470.88        33.03 o                         
   0   9   7        377.10        401.12        11.16 o                         
   1   9   7        663.88        680.78        16.65 o                         
   2   9   7        339.78        345.20        10.57 o                         
   3   9   7          7.10          8.49         0.88 o                         
   4   9   7         35.80         32.69         1.37 o                         
   5   9   7         54.96         47.85         2.08 o                         
   6   9   7          2.58          2.42         0.42 o                         
  -9  10   7          1.33         -0.31         0.31 o                         
  -8  10   7         43.10         58.06         1.79 o                         
  -7  10   7        237.92        209.85         5.91 o                         
  -6  10   7         23.13         23.35         0.87 o                         
  -5  10   7        163.73        160.23         4.57 o                         
  -4  10   7        165.17        183.38         5.20 o                         
  -3  10   7        371.84        388.82        10.78 o                         
  -2  10   7        161.35        166.06         3.76 o                         
  -1  10   7          0.59          0.95         0.20 o                         
   0  10   7          2.18          4.71         0.36 o                         
   1  10   7         83.00         79.67         2.06 o                         
   2  10   7       1022.00       1036.19        30.70 o                         
   3  10   7          0.22          0.64         0.31 o                         
   4  10   7          5.09          5.42         0.45 o                         
   5  10   7          5.24          7.19         0.92 o                         
   6  10   7        154.55        170.65         6.68 o                         
  -9  11   7         10.59         14.25         0.86 o                         
  -8  11   7         30.60         30.15         2.41 o                         
  -7  11   7         25.29         20.45         1.07 o                         
  -6  11   7         24.50         28.25         1.56 o                         
  -5  11   7         17.35         23.60         0.98 o                         
  -4  11   7        447.49        485.52        13.14 o                         
  -3  11   7         37.62         41.40         1.42 o                         
  -2  11   7         61.00         62.65         1.85 o                         
  -1  11   7        446.65        435.28        10.77 o                         
   0  11   7        179.68        174.60         4.21 o                         
   1  11   7        231.07        243.91         5.73 o                         
   2  11   7         80.30         79.76         2.36 o                         
   3  11   7        204.15        201.45         7.05 o                         
   4  11   7         48.45         50.07         1.95 o                         
   5  11   7         29.56         32.65         1.31 o                         
  -9  12   7         43.10         36.87         1.84 o                         
  -8  12   7          0.72          0.69         0.39 o                         
  -7  12   7        151.09        153.03         5.35 o                         
  -6  12   7         56.44         53.26         1.63 o                         
  -5  12   7        150.16        149.44         4.33 o                         
  -4  12   7        158.65        164.02         5.34 o                         
  -3  12   7          0.71          0.25         0.23 o                         
  -2  12   7          6.55          9.51         0.50 o                         
  -1  12   7         13.70         15.27         0.64 o                         
   0  12   7          7.07          6.51         0.47 o                         
   1  12   7         24.72         28.53         1.20 o                         
   2  12   7        247.09        235.00         7.12 o                         
   3  12   7         35.22         37.88         1.30 o                         
   4  12   7         12.05         11.79         0.78 o                         
   5  12   7         23.94         25.76         1.09 o                         
  -8  13   7         17.91         21.62         1.06 o                         
  -7  13   7          2.10          1.26         0.32 o                         
  -6  13   7        286.24        246.03         6.66 o                         
  -5  13   7         14.12         19.23         0.92 o                         
  -4  13   7          7.25         14.04         0.81 o                         
  -3  13   7         41.75         35.78         1.27 o                         
  -2  13   7         60.88         49.27         1.64 o                         
  -1  13   7        228.73        237.43         6.11 o                         
   0  13   7          1.61          3.78         0.56 o                         
   1  13   7        668.45        662.78        16.20 o                         
   2  13   7         23.91         22.18         0.87 o                         
   3  13   7          1.52          0.90         0.21 o                         
   4  13   7         42.66         41.28         1.61 o                         
   5  13   7         44.49         44.66         1.63 o                         
  -8  14   7          0.38         -0.23         0.44 o                         
  -7  14   7          0.25          1.78         0.30 o                         
  -6  14   7          0.44          0.74         0.31 o                         
  -5  14   7        167.10        165.30         5.42 o                         
  -4  14   7          1.04          0.61         0.30 o                         
  -3  14   7          3.07          3.27         0.43 o                         
  -2  14   7          3.80          5.07         0.41 o                         
  -1  14   7         33.21         32.78         1.17 o                         
   0  14   7        651.76        657.56        16.05 o                         
   1  14   7        152.05        137.94         4.28 o                         
   2  14   7         31.14         25.84         1.31 o                         
   3  14   7         11.53          8.89         0.48 o                         
   4  14   7         42.15         42.85         1.63 o                         
  -7  15   7         25.31         24.83         1.47 o                         
  -6  15   7         48.03         48.20         1.65 o                         
  -5  15   7         74.28         65.94         1.94 o                         
  -4  15   7        103.84         92.01         3.41 o                         
  -3  15   7          3.71          2.73         0.37 o                         
  -2  15   7        242.22        240.10         7.29 o                         
  -1  15   7        535.43        527.02        15.72 o                         
   0  15   7        798.02        814.34        21.55 o                         
   1  15   7         59.06         62.35         2.03 o                         
   2  15   7        115.18        114.64         3.54 o                         
   3  15   7         89.33         84.76         3.01 o                         
   4  15   7         46.19         48.48         1.77 o                         
  -7  16   7         15.13          8.60         0.88 o                         
  -6  16   7          9.76          7.73         0.59 o                         
  -5  16   7         11.12          4.68         0.61 o                         
  -4  16   7        167.63        157.19         5.59 o                         
  -3  16   7         69.76         81.07         2.60 o                         
  -2  16   7         69.67         77.16         3.03 o                         
  -1  16   7         27.35         24.77         1.22 o                         
   0  16   7        226.45        238.26         7.21 o                         
   1  16   7         52.62         51.22         1.67 o                         
   2  16   7          0.70          0.76         0.25 o                         
   3  16   7         17.91         14.58         1.19 o                         
  -6  17   7         22.86         24.17         1.01 o                         
  -5  17   7         13.22         10.50         0.76 o                         
  -4  17   7          2.61          4.21         0.33 o                         
  -3  17   7          5.47          4.90         0.40 o                         
  -2  17   7          4.59          5.66         0.40 o                         
  -1  17   7          5.13          6.59         0.45 o                         
   0  17   7        350.49        364.98        10.90 o                         
   1  17   7        286.23        291.31         8.71 o                         
   2  17   7         22.07         23.09         0.97 o                         
   3  17   7          1.84          3.21         0.59 o                         
  -6  18   7         48.38         42.09         1.43 o                         
  -5  18   7         12.78         11.10         0.40 o                         
  -4  18   7         26.56         19.31         0.67 o                         
  -3  18   7          2.67          5.44         0.35 o                         
  -2  18   7         13.45         12.70         0.71 o                         
  -1  18   7          7.59         10.03         0.53 o                         
   0  18   7         43.20         41.13         1.40 o                         
   1  18   7          0.14          0.21         0.26 o                         
   2  18   7         12.26         10.20         0.63 o                         
  -5  19   7          2.55          2.23         0.74 o                         
  -4  19   7          0.72          0.42         0.30 o                         
  -3  19   7         82.87         75.49         3.47 o                         
  -2  19   7         61.58         68.01         4.24 o                         
  -1  19   7         46.85         58.70         2.23 o                         
   0  19   7         54.65         51.27         2.22 o                         
   1  19   7         62.52         65.34         2.95 o                         
  -3  20   7         56.92         63.10         2.94 o                         
  -2  20   7         50.10         48.91         3.42 o                         
  -1  20   7          0.01          0.11         0.28 o                         
   0  20   7          0.80          0.45         0.45 o                         
 -10   0   8         16.33         17.55         1.93 o                         
  -9   0   8          0.69          1.93         1.04 o                         
  -8   0   8         24.51         26.14         1.71 o                         
  -7   0   8        208.14        214.69        13.03 o                         
  -6   0   8         15.22         17.50         1.14 o                         
  -5   0   8         46.00         49.94         3.04 o                         
  -4   0   8         66.65         79.64         3.26 o                         
  -3   0   8         23.37         23.13         2.53 o                         
  -2   0   8        180.07        162.05         5.18 o                         
  -1   0   8         23.25         20.28         0.92 o                         
   0   0   8        125.26         93.93         3.75 o                         
   1   0   8          2.49          3.17         0.96 o                         
   2   0   8         15.76         25.20         1.56 o                         
   3   0   8         36.29         41.38         1.93 o                         
   4   0   8         72.11         61.33         2.84 o                         
   5   0   8         81.47         76.18         4.91 o                         
   6   0   8          0.70          2.38         0.36 o                         
 -10   1   8          9.96          8.15         1.11 o                         
  -9   1   8         79.22         76.59         2.60 o                         
  -8   1   8         47.24         49.31         1.87 o                         
  -7   1   8        190.11        189.34         5.81 o                         
  -6   1   8        905.45        884.12        21.65 o                         
  -5   1   8          6.63          6.51         0.44 o                         
  -4   1   8        880.27        942.80        25.35 o                         
  -3   1   8          5.15          6.89         0.44 o                         
  -2   1   8          8.98         13.05         0.51 o                         
  -1   1   8        359.49        331.38         8.86 o                         
   0   1   8         96.20         76.94         2.45 o                         
   1   1   8          6.77          4.85         0.40 o                         
   2   1   8          7.10         15.61         0.68 o                         
   3   1   8        173.55        173.28         4.89 o                         
   4   1   8          1.18          1.63         0.31 o                         
   5   1   8          0.06          0.38         0.31 o                         
   6   1   8        215.19        257.63         8.87 o                         
 -10   2   8         42.92         38.97         1.26 o                         
  -9   2   8          2.18          1.63         0.43 o                         
  -8   2   8          4.61          4.43         0.37 o                         
  -7   2   8         22.14         19.46         1.24 o                         
  -6   2   8        185.49        173.55         4.58 o                         
  -5   2   8       1216.98       1228.39        29.93 o                         
  -4   2   8        131.82        126.72         3.45 o                         
  -3   2   8         21.15         19.33         0.70 o                         
  -2   2   8          0.62          0.41         0.18 o                         
  -1   2   8         92.39         98.14         2.32 o                         
   0   2   8         13.12         17.23         0.64 o                         
   1   2   8         63.28         56.80         2.12 o                         
   2   2   8         66.27         65.99         2.87 o                         
   3   2   8        150.32        126.51         3.69 o                         
   4   2   8         47.21         44.94         1.80 o                         
   5   2   8          7.75          5.29         0.51 o                         
   6   2   8         11.52          8.22         0.68 o                         
 -10   3   8         51.45         47.30         3.01 o                         
  -9   3   8         28.06         28.21         1.50 o                         
  -8   3   8          4.21          3.64         0.42 o                         
  -7   3   8         12.09         11.83         0.79 o                         
  -6   3   8         10.21          9.37         0.64 o                         
  -5   3   8         18.66         21.14         0.88 o                         
  -4   3   8        174.95        176.21         5.31 o                         
  -3   3   8         15.15         11.14         0.48 o                         
  -2   3   8        466.35        447.68        10.31 o                         
  -1   3   8        468.13        429.65         9.22 o                         
   0   3   8         92.50         87.36         2.53 o                         
   1   3   8        187.97        152.22         4.36 o                         
   2   3   8         65.56         56.70         2.25 o                         
   3   3   8        335.08        355.68        14.95 o                         
   4   3   8         30.91         29.24         1.12 o                         
   5   3   8         39.93         40.54         1.60 o                         
   6   3   8         10.80          8.83         1.26 o                         
 -10   4   8          9.24         10.26         0.65 o                         
  -9   4   8         57.45         71.38         2.35 o                         
  -8   4   8          0.61          0.25         0.27 o                         
  -7   4   8         33.02         34.77         1.25 o                         
  -6   4   8        301.92        286.51         7.89 o                         
  -5   4   8        219.30        217.73         6.23 o                         
  -4   4   8        132.80        127.36         3.45 o                         
  -3   4   8        419.18        429.26         9.26 o                         
  -2   4   8          9.64         14.11         0.55 o                         
  -1   4   8        501.01        488.32        13.17 o                         
   0   4   8        112.65        113.18         2.96 o                         
   1   4   8         22.96         22.84         0.77 o                         
   2   4   8        187.92        197.08         4.72 o                         
   3   4   8        311.97        305.61        10.59 o                         
   4   4   8          0.77          2.25         0.31 o                         
   5   4   8         99.02        125.28         4.44 o                         
   6   4   8         34.46         33.47         1.58 o                         
  -9   5   8          0.24          0.91         0.45 o                         
  -8   5   8         31.00         38.71         1.28 o                         
  -7   5   8        647.68        630.67        18.81 o                         
  -6   5   8         83.85         80.79         2.66 o                         
  -5   5   8          1.20          1.77         0.46 o                         
  -4   5   8        224.66        220.74         5.27 o                         
  -3   5   8        529.48        555.27        12.74 o                         
  -2   5   8         32.58         27.16         0.89 o                         
  -1   5   8        308.66        305.43         7.05 o                         
   0   5   8         86.20         86.36         2.24 o                         
   1   5   8          0.71          1.39         0.23 o                         
   2   5   8          3.32          3.22         0.38 o                         
   3   5   8          7.98          7.11         0.41 o                         
   4   5   8         13.02         13.51         0.71 o                         
   5   5   8         51.61         53.58         3.41 o                         
   6   5   8         10.22         10.11         0.89 o                         
  -9   6   8         44.07         47.65         1.95 o                         
  -8   6   8        282.54        289.29         7.10 o                         
  -7   6   8        101.63         88.66         2.37 o                         
  -6   6   8        595.29        561.94        13.79 o                         
  -5   6   8        170.81        145.40         3.91 o                         
  -4   6   8         24.81         19.34         0.72 o                         
  -3   6   8         13.66         12.01         0.85 o                         
  -2   6   8          2.68          3.07         0.29 o                         
  -1   6   8        587.12        564.03        15.22 o                         
   0   6   8          1.67          1.96         0.48 o                         
   1   6   8         22.59         24.07         0.81 o                         
   2   6   8          2.50          5.72         0.44 o                         
   3   6   8          0.68          0.58         0.23 o                         
   4   6   8          6.95          8.83         0.62 o                         
   5   6   8          5.75          6.19         0.59 o                         
  -9   7   8          7.07         10.20         0.97 o                         
  -8   7   8         20.37         21.18         0.80 o                         
  -7   7   8        144.19        142.13         3.62 o                         
  -6   7   8        120.88        135.09         4.26 o                         
  -5   7   8        258.64        244.19         5.80 o                         
  -4   7   8        577.58        562.31        12.88 o                         
  -3   7   8        208.41        199.32         4.79 o                         
  -2   7   8         53.26         55.56         1.52 o                         
  -1   7   8        131.95        123.85         3.08 o                         
   0   7   8         41.79         42.20         1.22 o                         
   1   7   8          5.38          5.65         0.39 o                         
   2   7   8         27.65         23.19         0.93 o                         
   3   7   8        123.32        132.18         4.70 o                         
   4   7   8         80.02         73.96         3.37 o                         
   5   7   8         26.01         29.93         1.99 o                         
  -9   8   8          8.12          8.84         0.78 o                         
  -8   8   8         23.15         20.04         0.98 o                         
  -7   8   8         11.75         11.23         0.53 o                         
  -6   8   8         88.41         87.61         2.51 o                         
  -5   8   8         30.94         30.72         1.31 o                         
  -4   8   8         11.79         12.21         0.57 o                         
  -3   8   8         81.38         82.33         2.14 o                         
  -2   8   8          4.37          4.26         0.32 o                         
  -1   8   8        100.36        104.23         2.46 o                         
   0   8   8         25.52         24.49         0.81 o                         
   1   8   8         78.08         81.86         2.85 o                         
   2   8   8          0.83          1.12         0.42 o                         
   3   8   8        186.98        194.22         6.85 o                         
   4   8   8          6.21          7.56         0.50 o                         
   5   8   8         16.29          9.72         1.78 o                         
  -9   9   8         32.87         33.14         1.73 o                         
  -8   9   8         22.64         31.10         1.37 o                         
  -7   9   8         18.37         14.54         0.67 o                         
  -6   9   8         97.49         87.44         2.54 o                         
  -5   9   8         11.44          6.01         0.39 o                         
  -4   9   8         58.36         56.19         1.58 o                         
  -3   9   8         43.65         45.20         1.32 o                         
  -2   9   8        287.61        288.83         6.33 o                         
  -1   9   8         48.20         53.77         1.39 o                         
   0   9   8          0.32          0.78         0.22 o                         
   1   9   8        128.88        139.66         4.56 o                         
   2   9   8         11.43         11.35         0.96 o                         
   3   9   8         12.55         12.94         0.70 o                         
   4   9   8          0.13          0.54         0.30 o                         
   5   9   8          3.54          3.32         0.31 o                         
  -8  10   8          0.16         -0.28         0.32 o                         
  -7  10   8          2.34          1.40         0.33 o                         
  -6  10   8        210.80        182.42         5.59 o                         
  -5  10   8         99.66         90.46         2.90 o                         
  -4  10   8          3.01          3.17         0.31 o                         
  -3  10   8         22.82         22.86         1.06 o                         
  -2  10   8        322.74        319.25         8.00 o                         
  -1  10   8          0.05          0.61         0.51 o                         
   0  10   8        105.46        108.62         2.96 o                         
   1  10   8         22.64         21.80         0.87 o                         
   2  10   8          8.60         10.30         0.65 o                         
   3  10   8          0.00          0.37         0.24 o                         
   4  10   8         18.38         21.43         0.97 o                         
   5  10   8         35.16         45.47         4.09 o                         
  -8  11   8         49.11         51.50         2.68 o                         
  -7  11   8          8.22          5.10         0.47 o                         
  -6  11   8         21.24         15.65         1.18 o                         
  -5  11   8          0.74          1.10         0.31 o                         
  -4  11   8        531.86        495.63        14.75 o                         
  -3  11   8        122.66        127.45         3.61 o                         
  -2  11   8         11.80         12.18         0.52 o                         
  -1  11   8          0.68          0.50         0.20 o                         
   0  11   8        144.34        136.71         4.26 o                         
   1  11   8         33.32         30.53         1.10 o                         
   2  11   8         13.11         13.72         0.74 o                         
   3  11   8         93.86         92.14         3.64 o                         
   4  11   8          0.01          0.23         0.23 o                         
  -8  12   8         39.28         43.23         2.10 o                         
  -7  12   8          7.92          4.52         0.50 o                         
  -6  12   8          6.64          6.16         0.68 o                         
  -5  12   8          7.16          5.26         0.49 o                         
  -4  12   8         57.32         58.24         1.76 o                         
  -3  12   8        360.45        351.59         9.41 o                         
  -2  12   8        504.99        500.73        13.58 o                         
  -1  12   8         93.35         96.05         3.08 o                         
   0  12   8         57.75         56.75         2.93 o                         
   1  12   8        335.13        324.98         9.76 o                         
   2  12   8         33.44         36.19         1.24 o                         
   3  12   8         37.59         33.16         1.32 o                         
   4  12   8          1.57          1.98         0.32 o                         
  -7  13   8         66.13         69.00         3.72 o                         
  -6  13   8          4.76          1.69         0.71 o                         
  -5  13   8          4.87          3.53         0.33 o                         
  -4  13   8        128.28        129.96         5.57 o                         
  -3  13   8         65.91         64.42         2.14 o                         
  -2  13   8         17.91         16.12         0.67 o                         
  -1  13   8         16.13         17.56         0.71 o                         
   0  13   8        379.36        381.00        11.39 o                         
   1  13   8          0.10          0.51         0.20 o                         
   2  13   8        110.38         97.47         3.03 o                         
   3  13   8         14.27         14.21         0.69 o                         
   4  13   8          4.29          3.87         0.59 o                         
  -7  14   8          4.33          3.17         0.52 o                         
  -6  14   8         22.99         26.42         1.28 o                         
  -5  14   8          0.05         -0.21         0.21 o                         
  -4  14   8        107.41        113.71         3.55 o                         
  -3  14   8          9.50         10.92         0.57 o                         
  -2  14   8         40.14         47.39         1.63 o                         
  -1  14   8         12.00         11.95         0.55 o                         
   0  14   8         43.82         47.08         1.56 o                         
   1  14   8          4.06          4.46         0.39 o                         
   2  14   8        153.94        151.60         5.42 o                         
  -6  15   8         56.90         62.12         6.84 o                         
  -5  15   8          0.14         -0.15         0.15 o                         
  -4  15   8          0.47          0.08         0.20 o                         
  -3  15   8         28.16         25.43         1.14 o                         
  -2  15   8         51.02         59.04         1.97 o                         
  -1  15   8         73.51         71.81         2.69 o                         
   0  15   8        194.57        195.57         5.89 o                         
   1  15   8         30.38         28.20         1.00 o                         
   2  15   8        104.98        104.87         4.53 o                         
   3  15   8         73.66         75.60         4.61 o                         
  -6  16   8          8.74          8.38         1.03 o                         
  -5  16   8          9.79         14.99         0.75 o                         
  -4  16   8         11.10          9.89         0.77 o                         
  -3  16   8          2.20          2.38         0.29 o                         
  -2  16   8         65.10         56.91         3.07 o                         
  -1  16   8        163.60        159.72         5.59 o                         
   0  16   8          2.42          2.15         0.26 o                         
   1  16   8        105.25        102.18         4.40 o                         
   2  16   8          0.72          0.07         0.67 o                         
  -5  17   8          9.20         12.42         1.03 o                         
  -4  17   8          0.98          1.51         0.38 o                         
  -3  17   8         57.66         66.66         2.14 o                         
  -2  17   8          0.62          0.20         0.20 o                         
  -1  17   8         20.42         17.82         0.70 o                         
   0  17   8         38.54         36.27         1.37 o                         
   1  17   8         69.94         70.34         4.83 o                         
  -4  18   8          0.91          1.68         0.38 o                         
  -3  18   8          1.10          2.27         0.38 o                         
  -2  18   8          8.27          8.11         0.59 o                         
  -1  18   8         58.44         61.70         2.74 o                         
   0  18   8         14.73         14.58         0.97 o                         
  -9   1   9         12.02         13.74         1.64 o                         
  -8   1   9         55.27         63.03         3.48 o                         
  -7   1   9         21.12         18.26         0.92 o                         
  -6   1   9          1.26          1.85         0.33 o                         
  -5   1   9        796.13        876.49        21.52 o                         
  -4   1   9        294.73        307.53         6.73 o                         
  -3   1   9       2296.95       2367.61        49.53 o                         
  -2   1   9        634.24        633.95        13.51 o                         
  -1   1   9        213.44        209.02         5.00 o                         
   0   1   9          4.64          3.88         0.79 o                         
   1   1   9         66.10         52.96         1.64 o                         
   2   1   9          0.52          0.17         0.25 o                         
   3   1   9        149.17        128.07         3.95 o                         
   4   1   9          2.70          4.14         0.38 o                         
   5   1   9          0.00          0.69         0.26 o                         
  -9   2   9         12.30         12.82         0.70 o                         
  -8   2   9          0.51         -0.05         0.28 o                         
  -7   2   9         61.33         59.99         2.79 o                         
  -6   2   9        337.72        332.21        10.00 o                         
  -5   2   9         13.29         10.65         0.54 o                         
  -4   2   9        295.14        327.19         7.80 o                         
  -3   2   9         62.06         60.79         1.72 o                         
  -2   2   9         48.33         47.89         1.27 o                         
  -1   2   9         21.34         18.98         0.86 o                         
   0   2   9          3.63          5.18         0.53 o                         
   1   2   9         30.31         26.59         1.11 o                         
   2   2   9        435.55        406.73        12.10 o                         
   3   2   9          4.75          7.88         0.49 o                         
   4   2   9         14.61         14.30         0.71 o                         
   5   2   9          8.37          5.41         0.43 o                         
  -9   3   9         13.23         10.56         0.84 o                         
  -8   3   9          8.59         11.66         0.82 o                         
  -7   3   9        146.00        138.61         3.82 o                         
  -6   3   9        187.91        194.59         5.34 o                         
  -5   3   9          7.74          9.20         0.45 o                         
  -4   3   9        160.35        169.99         3.87 o                         
  -3   3   9         92.62         94.21         2.25 o                         
  -2   3   9        227.24        235.10         5.21 o                         
  -1   3   9          1.32          0.97         0.46 o                         
   0   3   9        110.37        106.51         2.98 o                         
   1   3   9          0.94          0.38         0.22 o                         
   2   3   9          9.96         11.69         0.59 o                         
   3   3   9          0.01          0.34         0.24 o                         
   4   3   9          0.01          0.11         0.22 o                         
   5   3   9         34.88         39.57         2.53 o                         
  -9   4   9         29.60         31.46         1.26 o                         
  -8   4   9         33.20         36.48         1.10 o                         
  -7   4   9         50.03         51.71         1.57 o                         
  -6   4   9         51.00         52.99         1.84 o                         
  -5   4   9          8.48          7.84         0.47 o                         
  -4   4   9        186.81        189.49         5.05 o                         
  -3   4   9         79.72         90.47         2.19 o                         
  -2   4   9        269.40        260.42         5.76 o                         
  -1   4   9        105.91         94.49         2.48 o                         
   0   4   9         42.55         39.46         1.36 o                         
   1   4   9         74.65         73.71         2.12 o                         
   2   4   9        213.15        204.25         6.19 o                         
   3   4   9         18.26         18.56         0.78 o                         
   4   4   9          0.13          0.79         0.26 o                         
  -9   5   9          0.77          1.25         0.36 o                         
  -8   5   9         15.43         14.88         0.57 o                         
  -7   5   9          1.98          1.47         0.25 o                         
  -6   5   9        371.72        395.39        10.58 o                         
  -5   5   9        475.07        464.70        13.88 o                         
  -4   5   9        611.18        682.69        18.56 o                         
  -3   5   9        745.88        808.86        24.59 o                         
  -2   5   9        697.80        679.20        16.77 o                         
  -1   5   9         32.69         40.59         1.34 o                         
   0   5   9         11.88         15.22         0.60 o                         
   1   5   9         63.46         75.61         2.17 o                         
   2   5   9          2.00          1.81         0.23 o                         
   3   5   9         53.78         47.60         1.64 o                         
   4   5   9          0.03          1.25         0.36 o                         
  -8   6   9          0.97          2.53         0.26 o                         
  -7   6   9        185.06        182.63         4.96 o                         
  -6   6   9        148.43        151.90         4.21 o                         
  -5   6   9         33.55         35.94         1.14 o                         
  -4   6   9        137.51        157.01         4.66 o                         
  -3   6   9        602.65        625.29        17.02 o                         
  -2   6   9        365.21        348.80         8.18 o                         
  -1   6   9        176.82        189.36         4.59 o                         
   0   6   9        359.40        337.28         9.25 o                         
   1   6   9         10.03          7.54         0.60 o                         
   2   6   9         14.02         12.93         0.60 o                         
   3   6   9         22.12         25.01         1.05 o                         
   4   6   9        116.46        126.87         5.48 o                         
  -8   7   9          4.55          5.46         0.48 o                         
  -7   7   9         34.55         41.06         1.25 o                         
  -6   7   9         75.53         81.55         2.34 o                         
  -5   7   9        201.17        198.55         6.07 o                         
  -4   7   9        311.70        322.01         9.30 o                         
  -3   7   9         48.98         49.43         1.44 o                         
  -2   7   9        336.16        328.21         7.68 o                         
  -1   7   9        454.83        455.51        10.55 o                         
   0   7   9        304.78        304.43         9.14 o                         
   1   7   9        163.38        160.34         4.88 o                         
   2   7   9        160.38        149.62         4.58 o                         
   3   7   9          3.67          5.70         0.41 o                         
   4   7   9          0.01          0.30         0.32 o                         
  -8   8   9          4.16          3.11         0.32 o                         
  -7   8   9         32.20         35.78         1.24 o                         
  -6   8   9        244.09        226.03         6.84 o                         
  -5   8   9        143.66        156.32         4.26 o                         
  -4   8   9        103.91         97.90         3.13 o                         
  -3   8   9        162.31        169.97         4.07 o                         
  -2   8   9         52.47         51.30         1.45 o                         
  -1   8   9         92.30         94.85         2.68 o                         
   0   8   9        377.74        369.45        10.25 o                         
   1   8   9         44.33         45.06         1.52 o                         
   2   8   9        265.90        260.23         9.01 o                         
   3   8   9         27.13         35.28         1.40 o                         
   4   8   9          1.78          2.47         0.42 o                         
  -8   9   9         89.72         82.88         3.63 o                         
  -7   9   9          2.05          2.92         0.28 o                         
  -6   9   9        102.52         99.28         3.11 o                         
  -5   9   9         24.69         28.15         1.04 o                         
  -4   9   9          0.05          0.35         0.21 o                         
  -3   9   9          0.30          0.33         0.17 o                         
  -2   9   9          6.90          8.48         0.42 o                         
  -1   9   9        153.32        146.20         4.01 o                         
   0   9   9        152.26        164.34         5.03 o                         
   1   9   9         39.96         34.22         1.40 o                         
   2   9   9         13.67         18.10         0.86 o                         
   3   9   9         63.46         58.28         2.15 o                         
  -7  10   9         94.35        107.44         3.81 o                         
  -6  10   9        142.10        147.94         4.52 o                         
  -5  10   9         63.96         69.60         1.99 o                         
  -4  10   9         11.27          9.22         0.44 o                         
  -3  10   9        172.63        188.92         4.68 o                         
  -2  10   9         72.39         67.81         2.24 o                         
  -1  10   9        154.10        138.29         3.81 o                         
   0  10   9         49.75         44.75         1.51 o                         
   1  10   9          1.51          2.01         0.31 o                         
   2  10   9         77.73         76.86         2.81 o                         
   3  10   9        157.62        161.41         5.65 o                         
  -7  11   9         51.21         73.73         2.30 o                         
  -6  11   9        103.37        124.17         3.81 o                         
  -5  11   9         19.30         21.11         0.85 o                         
  -4  11   9          7.78          6.11         0.34 o                         
  -3  11   9          7.62          8.14         0.40 o                         
  -2  11   9         19.66         16.55         0.71 o                         
  -1  11   9          0.45          0.41         0.20 o                         
   0  11   9          0.40          0.72         0.28 o                         
   1  11   9        494.37        467.01        22.02 o                         
   2  11   9         89.17         80.81         2.92 o                         
   3  11   9         42.17         49.53         2.21 o                         
  -7  12   9         17.49         25.71         1.71 o                         
  -6  12   9          0.44          0.68         0.18 o                         
  -5  12   9          2.43          2.39         0.37 o                         
  -4  12   9         74.18         75.16         2.13 o                         
  -3  12   9          8.17          7.94         0.43 o                         
  -2  12   9         42.67         42.71         1.43 o                         
  -1  12   9        131.32        144.73         4.41 o                         
   0  12   9        319.14        313.43         9.37 o                         
   1  12   9         69.45         68.52         2.49 o                         
   2  12   9          0.28          0.28         0.25 o                         
  -6  13   9          0.14          1.53         0.24 o                         
  -5  13   9         39.29         37.91         1.14 o                         
  -4  13   9          7.30          8.17         0.49 o                         
  -3  13   9         89.68         89.30         2.86 o                         
  -2  13   9        258.74        257.36         7.72 o                         
  -1  13   9         47.42         47.29         1.58 o                         
   0  13   9          9.06          9.90         0.48 o                         
   1  13   9          3.14          3.29         0.31 o                         
   2  13   9          0.25          0.43         0.24 o                         
  -6  14   9          5.55          5.52         0.59 o                         
  -5  14   9          4.85          5.77         0.45 o                         
  -4  14   9         10.78          8.35         0.58 o                         
  -3  14   9          0.31          0.29         0.20 o                         
  -2  14   9         18.74         19.13         0.91 o                         
  -1  14   9          2.74          2.85         0.46 o                         
   0  14   9        204.32        196.02         5.94 o                         
   1  14   9         71.88         66.85         2.41 o                         
  -5  15   9        128.11        111.29         7.15 o                         
  -4  15   9          1.96          2.90         0.37 o                         
  -3  15   9         15.93         16.18         0.97 o                         
  -2  15   9         29.18         29.20         1.17 o                         
  -1  15   9         81.86         69.33         2.49 o                         
   0  15   9          0.33          0.56         0.19 o                         
  -4  16   9          9.85         10.86         1.04 o                         
  -3  16   9         26.88         27.29         1.09 o                         
  -2  16   9          7.45          9.53         0.63 o                         
  -1  16   9          0.29          0.90         0.21 o                         
  -8   0  10         24.24         19.19         0.83 o                         
  -7   0  10         21.43         21.13         0.97 o                         
  -6   0  10         12.00         14.11         0.63 o                         
  -5   0  10        568.13        612.93        21.05 o                         
  -4   0  10        496.67        527.28        18.16 o                         
  -3   0  10         15.77         15.53         0.83 o                         
  -2   0  10         62.09         56.95         2.18 o                         
  -1   0  10         13.08         12.86         0.74 o                         
   0   0  10          2.67          1.21         0.37 o                         
   1   0  10        229.17        202.34         8.75 o                         
   2   0  10        126.79        123.54         5.37 o                         
   3   0  10         13.62         18.14         1.12 o                         
  -8   1  10         12.45         16.93         0.53 o                         
  -7   1  10          3.64          4.15         0.24 o                         
  -6   1  10         61.32         68.74         1.65 o                         
  -5   1  10          0.08          0.21         0.20 o                         
  -4   1  10         49.28         59.59         1.61 o                         
  -3   1  10        238.11        240.93         5.92 o                         
  -2   1  10        136.58        125.26         3.18 o                         
  -1   1  10        116.08        106.38         2.70 o                         
   0   1  10          0.06          0.24         0.18 o                         
   1   1  10         28.88         23.96         0.89 o                         
   2   1  10          3.46          3.40         0.30 o                         
   3   1  10          0.54          0.17         0.19 o                         
  -8   2  10          0.82          0.62         0.13 o                         
  -7   2  10         37.61         36.19         1.10 o                         
  -6   2  10        133.72        137.93         3.80 o                         
  -5   2  10        288.27        301.73         7.40 o                         
  -4   2  10         96.13        101.92         2.62 o                         
  -3   2  10          0.03          0.11         0.17 o                         
  -2   2  10         17.02         20.05         0.70 o                         
  -1   2  10        209.34        215.34         5.82 o                         
   0   2  10        210.27        210.54         5.68 o                         
   1   2  10        102.86         91.04         2.83 o                         
   2   2  10          0.05          0.33         0.22 o                         
   3   2  10          5.73          6.96         0.47 o                         
  -8   3  10         84.89         81.53         3.40 o                         
  -7   3  10         95.18         95.23         3.29 o                         
  -6   3  10         52.80         58.69         1.93 o                         
  -5   3  10        202.96        227.71         6.89 o                         
  -4   3  10        148.03        150.13         4.14 o                         
  -3   3  10          5.63          6.88         0.41 o                         
  -2   3  10        162.55        159.92         4.37 o                         
  -1   3  10        317.51        289.68         7.23 o                         
   0   3  10          0.06          0.16         0.18 o                         
   1   3  10         10.05         11.32         0.59 o                         
   2   3  10          2.26          4.37         0.34 o                         
   3   3  10          0.16          1.07         0.39 o                         
  -8   4  10          7.95         10.38         0.90 o                         
  -7   4  10         52.13         58.79         2.53 o                         
  -6   4  10          4.05          4.75         0.34 o                         
  -5   4  10          1.40          1.11         0.21 o                         
  -4   4  10        109.67        108.85         3.42 o                         
  -3   4  10        412.56        384.84        13.31 o                         
  -2   4  10        125.32        122.37         3.41 o                         
  -1   4  10        213.67        208.68         5.65 o                         
   0   4  10        212.37        207.47         6.28 o                         
   1   4  10         96.83         95.98         4.21 o                         
   2   4  10          2.41          4.25         0.39 o                         
   3   4  10         13.88         11.02         0.74 o                         
  -8   5  10          1.26          2.08         0.45 o                         
  -7   5  10         71.52         61.39         1.76 o                         
  -6   5  10        203.49        220.72         7.69 o                         
  -5   5  10         44.44         43.80         1.51 o                         
  -4   5  10         13.40         10.47         0.52 o                         
  -3   5  10          2.70          2.89         0.28 o                         
  -2   5  10          7.91          8.98         0.45 o                         
  -1   5  10         26.17         30.29         0.97 o                         
   0   5  10        107.04         97.93         3.07 o                         
   1   5  10          0.45          1.85         0.24 o                         
   2   5  10         47.24         57.02         2.12 o                         
   3   5  10         86.18         91.54         4.00 o                         
  -7   6  10          0.56          1.09         0.16 o                         
  -6   6  10        126.36        138.35         4.23 o                         
  -5   6  10         94.97         87.07         2.48 o                         
  -4   6  10        110.33        114.00         3.18 o                         
  -3   6  10        360.67        349.28         9.67 o                         
  -2   6  10        113.55        114.59         3.18 o                         
  -1   6  10         53.85         54.93         2.37 o                         
   0   6  10         31.40         29.46         1.08 o                         
   1   6  10          3.17          3.47         0.29 o                         
   2   6  10         37.15         38.12         1.79 o                         
   3   6  10          1.56          1.64         0.45 o                         
  -7   7  10         14.53         13.99         0.59 o                         
  -6   7  10          2.28          3.43         0.25 o                         
  -5   7  10         34.84         29.77         0.97 o                         
  -4   7  10         83.98         85.64         2.42 o                         
  -3   7  10         78.02         79.19         2.26 o                         
  -2   7  10          4.27          3.57         0.29 o                         
  -1   7  10         51.11         45.60         1.52 o                         
   0   7  10         17.69         20.17         0.78 o                         
   1   7  10         37.92         41.53         1.87 o                         
   2   7  10          2.86          2.90         0.42 o                         
  -7   8  10          2.91          4.81         0.34 o                         
  -6   8  10        137.94        134.68         3.66 o                         
  -5   8  10        131.23        128.90         4.56 o                         
  -4   8  10         35.75         33.61         1.06 o                         
  -3   8  10          0.60          0.41         0.18 o                         
  -2   8  10          1.26          1.19         0.21 o                         
  -1   8  10        236.44        237.58         6.37 o                         
   0   8  10         13.38         13.14         1.06 o                         
   1   8  10          0.03          0.08         0.27 o                         
   2   8  10         52.26         60.33         2.90 o                         
  -6   9  10        124.05        120.75         3.28 o                         
  -5   9  10        130.61        121.20         3.32 o                         
  -4   9  10         76.10         84.65         3.07 o                         
  -3   9  10         14.95         16.58         0.72 o                         
  -2   9  10          8.52          9.16         0.42 o                         
  -1   9  10        149.69        139.20         5.53 o                         
   0   9  10         21.08         19.65         0.88 o                         
   1   9  10         12.96         16.60         1.17 o                         
   2   9  10          1.30          0.52         0.32 o                         
  -6  10  10         77.04         92.89         2.86 o                         
  -5  10  10          7.27          9.81         0.46 o                         
  -4  10  10         10.82         14.06         0.51 o                         
  -3  10  10         10.93          9.62         0.42 o                         
  -2  10  10         32.86         31.49         0.96 o                         
  -1  10  10          4.51          4.33         0.31 o                         
   0  10  10          0.40          0.37         0.19 o                         
   1  10  10          0.83          1.12         0.22 o                         
  -6  11  10         13.39         11.45         1.04 o                         
  -5  11  10          6.57          6.11         0.38 o                         
  -4  11  10          3.47          4.62         0.33 o                         
  -3  11  10          3.42          4.58         0.31 o                         
  -2  11  10        119.81        120.62         3.70 o                         
  -1  11  10          5.41          3.60         0.27 o                         
   0  11  10         16.86         15.46         0.74 o                         
   1  11  10          6.10          6.23         0.39 o                         
  -5  12  10         31.42         29.37         1.56 o                         
  -4  12  10         10.12         13.38         0.63 o                         
  -3  12  10         32.77         34.73         2.37 o                         
  -2  12  10        231.72        216.21         7.46 o                         
  -1  12  10        231.91        226.37         9.60 o                         
   0  12  10        176.74        157.00         6.64 o                         
  -4  13  10         12.62         16.02         1.17 o                         
  -3  13  10          0.65          1.42         0.22 o                         
  -2  13  10         14.40         17.76         1.04 o                         
  -1  13  10          4.95          5.00         0.74 o                         
  -6   1  11         47.42         49.12         2.42 o                         
  -5   1  11         63.76         68.45         2.57 o                         
  -4   1  11         70.09         77.64         2.44 o                         
  -3   1  11         73.81         82.27         2.71 o                         
  -2   1  11        230.71        228.41         6.47 o                         
  -1   1  11         17.40         17.02         0.65 o                         
   0   1  11         45.48         37.02         1.24 o                         
   1   1  11         24.53         24.72         0.97 o                         
  -6   2  11         16.32         12.74         0.48 o                         
  -5   2  11         80.81         85.08         2.38 o                         
  -4   2  11          0.30          0.28         0.18 o                         
  -3   2  11         46.36         43.26         1.30 o                         
  -2   2  11         49.83         48.26         1.41 o                         
  -1   2  11          2.78          4.68         0.33 o                         
   0   2  11          9.23          9.98         0.60 o                         
   1   2  11          1.39          1.90         0.26 o                         
  -6   3  11        106.06         99.95         3.07 o                         
  -5   3  11        198.83        213.62         6.43 o                         
  -4   3  11         18.49         16.86         0.61 o                         
  -3   3  11          2.90          1.81         0.22 o                         
  -2   3  11          0.46          0.66         0.16 o                         
  -1   3  11         19.68         18.72         0.72 o                         
   0   3  11         37.87         32.98         1.29 o                         
   1   3  11          0.21          0.42         0.22 o                         
  -6   4  11          3.72          4.68         0.27 o                         
  -5   4  11        126.01        138.87         3.80 o                         
  -4   4  11        187.08        191.63         5.79 o                         
  -3   4  11         80.02         76.18         2.14 o                         
  -2   4  11        103.11         92.36         2.92 o                         
  -1   4  11         56.77         60.71         2.02 o                         
   0   4  11        153.63        167.07         6.87 o                         
   1   4  11         46.37         55.59         5.95 o                         
  -6   5  11          4.80          4.88         0.27 o                         
  -5   5  11          8.84          8.82         0.40 o                         
  -4   5  11         58.06         54.42         1.58 o                         
  -3   5  11          5.62          6.96         0.35 o                         
  -2   5  11         59.68         55.68         1.79 o                         
  -1   5  11        167.83        167.38         5.05 o                         
   0   5  11         31.35         34.06         1.40 o                         
  -5   6  11          2.54          3.23         0.22 o                         
  -4   6  11          0.81          0.50         0.14 o                         
  -3   6  11          2.28          3.11         0.22 o                         
  -2   6  11          7.68          7.97         0.35 o                         
  -1   6  11          0.23          0.73         0.17 o                         
   0   6  11         11.65         10.53         0.74 o                         
  -5   7  11         17.82         18.59         0.61 o                         
  -4   7  11         79.58         68.74         1.93 o                         
  -3   7  11         77.36         69.48         1.94 o                         
  -2   7  11          2.66          2.13         0.21 o                         
  -1   7  11         73.05         63.42         2.77 o                         
   0   7  11        164.49        170.65         7.27 o                         
  -4   8  11          0.18          0.42         0.14 o                         
  -3   8  11          3.14          2.65         0.21 o                         
  -2   8  11         14.79         10.13         0.46 o                         
  -1   8  11         80.57         80.45         3.53 o                         
  -4   9  11         13.16          7.05         0.46 o                         
  -3   9  11          0.46          0.43         0.16 o                         
  -2   9  11         44.87         51.09         2.79 o                         
                                                                                
